# Supplementary material for: Differential Transcription and Alternative Splicing in Cotton Underly Specialized Defense Responses Against Pests
Source: Front Plant Sci. 2020 Sep 15;11:573131. doi: 10.3389/fpls.2020.573131 (PMC7533563; doi:10.3389/fpls.2020.573131)
Supplement: Supplementary file 2 [file DataSheet_2.xlsx]

## Sheet: Gene Anotation 
gene	Al24-1	Al24-8006	Al	CK24-1	CK24-3	CK	Ha24-1	Ha24-3	Ha	length	AT-GENE	genename	go	desc
Gh_A01G0004	2.85638	0.979486	2.03861	0.837521	1.75487	3.7812	4.81844	2.51724	5.14757	444	AT1G60870	maternal effect embryo arrest 9
Gh_A01G0005	0.0895833	0	0	4.33402	3.39349	4.536	0.51947	0.573156	0.0902976	858	AT3G06470	GNS1/SUR4 membrane protein family	GO:0016021|integral to membrane	pic:PICST_34675	ELO2; Fatty acyl-CoA elongase/Polyunsaturated fatty acid specific elongation enzyme ; K10245 fatty acid elongase 2 [EC:2.3.1.-]
Gh_A01G0006	4.44577	3.98744	3.62988	6.90399	8.60935	6.96416	5.61429	5.59306	6.27371	1167	AT1G33270	Acyl transferase/acyl hydrolase/lysophospholipase superfamily protein	GO:0006629|lipid metabolic process	nve:NEMVE_v1g192317	hypothetical protein ; K11157 patatin-like phospholipase domain-containing protein 4 [EC:3.1.1.-]
Gh_A01G0007	10.1739	33.626	10.2276	12.8388	12.5773	13.3653	14.1014	13.134	11.5994	1239	AT1G15200	protein-protein interaction regulator family protein
Gh_A01G0009	26.4024	19.226	31.3079	2.7399	2.9007	5.63396	13.1229	16.5227	11.6795	1131	AT5G09810	actin 7		sbi:SORBI_05g003880	SORBIDRAFT_05g003880; hypothetical protein ; K05692 actin beta/gamma 1
Gh_A01G0010	14.6833	28.0603	21.4553	8.779	13.11	13.0161	26.4122	18.4751	21.672	513	AT1G15120	Ubiquinol-cytochrome C reductase hinge protein	GO:0008121|ubiquinol-cytochrome-c reductase activity ; GO:0006122|mitochondrial electron transport, ubiquinol to cytochrome c	ath:AT1G15120	ubiquinol-cytochrome C reductase complex 7.8 kDa protein, putative / mitochondrial hinge protein, putative ; K00416 ubiquinol-cytochrome c reductase subunit 6 [EC:1.10.2.2]
Gh_A01G0011	3.0723	10.0575	2.86855	5.22001	3.86377	2.17877	2.70414	2.90383	2.8203	1401	AT4G38360	Protein of unknown function (DUF300)
Gh_A01G0013	9.79082	26.4042	11.9393	4.27933	7.42061	6.76811	22.2853	19.3727	26.2402	840	AT2G17040	NAC domain containing protein 36	GO:0003677|DNA binding ; GO:0006355|regulation of transcription, DNA-dependent
Gh_A01G0015	0.623325	2.96738	0.688477	0.439058	0.321097	0.362779	0.299131	0.275038	0.32498	1788	AT4G38470	ACT-like protein tyrosine kinase family protein	GO:0004713|protein tyrosine kinase activity; GO:0005524|ATP binding ; GO:0004674|protein serine/threonine kinase activity ; GO:0004672|protein kinase activity ; GO:0006468|protein phosphorylation	ath:AT5G11850	protein kinase family protein ; K04424 sterile alpha motif and leucine zipper containing kinase AZK [EC:2.7.11.25]
Gh_A01G0016	7.14867	7.74975	5.25307	5.96401	5.56851	4.52816	3.78054	5.32216	4.77015	2688	AT2G16950	transportin 1	GO:0006886|intracellular protein transport ; GO:0005643|nuclear pore ; GO:0008536|Ran GTPase binding; GO:0005515|protein binding ; GO:0008565|protein transporter activity
Gh_A01G0017	9.02355	24.732	8.21561	11.7486	10.9911	9.36707	11.6697	11.4786	8.59383	1776	AT2G16940	Splicing factor, CC1-like	GO:0003676|nucleic acid binding	cne:CNA04600	single-stranded DNA binding protein ; K11294 nucleolin
Gh_A01G0018	2.54324	1.1725	1.95227	4.05075	3.41739	2.24446	4.69739	3.50637	3.03825	408	AT2G20940	Protein of unknown function (DUF1279)
Gh_A01G0019	12.0298	9.19664	18.9896	82.0924	68.1517	122.308	25.5069	28.2017	22.5391	837	AT2G16850	plasma membrane intrinsic protein 2;8	GO:0016020|membrane ; GO:0006810|transport ; GO:0005215|transporter activity	ath:AT2G16850	PIP2;8/PIP3B (plasma membrane intrinsic protein 2;8); water channel ; K09872 aquaporin PIP
Gh_A01G0023	30.0156	33.7897	32.0361	39.4411	46.8955	44.8709	25.5205	26.4321	37.8894	1233	AT2G16780	Transducin family protein / WD-40 repeat family protein	GO:0005515|protein binding	ath:AT2G16780	MSI2; MSI2 (NUCLEOSOME/CHROMATIN ASSEMBLY FACTOR GROUP C 2) ; K10752 histone-binding protein RBBP4
Gh_A01G0024	3.52891	8.1508	5.46502	3.48212	4.12665	4.31952	5.3821	6.12952	4.23922	795	AT2G16770	Basic-leucine zipper (bZIP) transcription factor family protein	GO:0006355|regulation of transcription, DNA-dependent ; GO:0043565|sequence-specific DNA binding ; GO:0003700|sequence-specific DNA binding transcription factor activity
Gh_A01G0025	0.942141	1.13517	0.593851	0.553817	0.426721	0.2288	0.40876	0.551928	0.362098	5670	AT4G38600	HEAT repeat ;HECT-domain (ubiquitin-transferase)	GO:0006464|cellular protein modification process ; GO:0005515|protein binding ; GO:0005622|intracellular ; GO:0004842|ubiquitin-protein ligase activity	vvi:100264024	similar to KAK (KAKTUS) ; K10590 E3 ubiquitin-protein ligase TRIP12 [EC:6.3.2.19]
Gh_A01G0026	0.0965003	0	0	0.103748	0	0	0	0.0561283	0	1593	AT2G20990	synaptotagmin A	GO:0005515|protein binding	tca:663811	similar to CG7555-PD, isoform D ; K10591 E3 ubiquitin-protein ligase NEDD4 [EC:6.3.2.19]
Gh_A01G0027	7.51544	10.1153	13.3023	7.89627	11.3002	10.3445	11.8194	10.3983	12.7978	675	AT4G34960	Cyclophilin-like peptidyl-prolyl cis-trans isomerase family protein	GO:0006457|protein folding ; GO:0003755|peptidyl-prolyl cis-trans isomerase activity	osa:4347707	Os09g0537600; hypothetical protein ; K03767 peptidyl-prolyl cis-trans isomerase A (cyclophilin A) [EC:5.2.1.8]
Gh_A01G0028	46.0505	33.5407	97.8108	38.4372	58.2519	101.915	11.7495	42.953	121.783	459	AT2G17870	cold shock domain protein 3	GO:0003677|DNA binding ; GO:0006355|regulation of transcription, DNA-dependent ; GO:0008270|zinc ion binding ; GO:0003676|nucleic acid binding	ath:AT4G36020	CSDP1; CSDP1 (COLD SHOCK DOMAIN PROTEIN 1); RNA binding / double-stranded DNA binding / nucleic acid binding / single-stranded DNA binding ; K09250 cellular nucleic acid-binding protein
Gh_A01G0030	3.08626	2.52232	4.54591	2.63338	2.35231	1.84821	2.21574	1.25371	4.32065	1569	AT3G19000	2-oxoglutarate (2OG) and Fe(II)-dependent oxygenase superfamily protein	GO:0016706|oxidoreductase activity, acting on paired donors, with incorporation or reduction of molecular oxygen, 2-oxoglutarate as one donor, and incorporation of one atom each of oxygen into both donors ; GO:0005506|iron ion binding ; GO:0055114|oxidation-reduction process ; GO:0016491|oxidoreductase activity	ath:AT3G19010	oxidoreductase, 2OG-Fe(II) oxygenase family protein ; K06892
Gh_A01G0032	75.2508	72.669	90.0083	69.3515	78.8424	81.7272	54.9703	56.6759	80.3911	930	AT2G21250	NAD(P)-linked oxidoreductase superfamily protein	GO:0055114|oxidation-reduction process ; GO:0016491|oxidoreductase activity	ath:AT2G21260	mannose 6-phosphate reductase (NADPH-dependent), putative ; K00085 aldose-6-phosphate reductase (NADPH2) [EC:1.1.1.200]
Gh_A01G0033	0.422786	1.14823	1.19491	0.727264	1.48876	1.38519	0.0490325	0.0983634	0.383541	909	AT4G38960	B-box type zinc finger family protein	GO:0008270|zinc ion binding ; GO:0005622|intracellular	pop:POPTR_715360	hypothetical protein ; K02155 V-type H+-transporting ATPase 16kDa proteolipid subunit [EC:3.6.3.14]
Gh_A01G0034	2.03724	1.68018	1.07349	0.185614	1.10535	0.822766	0.4405	1.16485	0.66129	1113	AT4G34660	SH3 domain-containing protein	GO:0005515|protein binding	ppp:PHYPADRAFT_120719	hypothetical protein ; K11247 endophilin-A
Gh_A01G0035	14.7908	14.9166	15.8291	2.36196	3.16975	4.27025	23.326	33.4036	11.8521	1242	AT4G34640	squalene synthase 1	GO:0016765|transferase activity, transferring alkyl or aryl (other than methyl) groups ; GO:0009058|biosynthetic process ; GO:0016740|transferase activity	vvi:100265798	GSVIVT00035946001; hypothetical protein LOC100265798 ; K00801 farnesyl-diphosphate farnesyltransferase [EC:2.5.1.21]
Gh_A01G0036	0.0392957	0	0	0	0	0	0	0	0	978	AT5G07930	MEI2 C-terminal RRM only like 2
Gh_A01G0037	1.14555	1.01754	1.12563	3.31071	2.51046	1.8711	2.28567	2.07769	1.78789	3120	AT4G39050	Kinesin motor family protein	GO:0007018|microtubule-based movement ; GO:0005875|microtubule associated complex ; GO:0005524|ATP binding ; GO:0003777|microtubule motor activity ; GO:0008017|microtubule binding ; GO:0005871|kinesin complex	ath:AT2G21380	kinesin motor protein-related ; K11498 centromeric protein E
Gh_A01G0038	1.23772	1.26056	1.63247	0.332671	0.396219	0.24577	0.358861	0.575925	1.06045	621	AT4G39070	B-box zinc finger family protein	GO:0008270|zinc ion binding ; GO:0005622|intracellular	ath:AT5G15840	CO; CO (CONSTANS); transcription factor/ zinc ion binding ; K12135 zinc finger protein CONSTANS
Gh_A01G0040	3.73637	5.46491	3.99892	4.37224	4.77349	3.30582	3.41943	3.45941	4.32981	1512	AT2G16405	Transducin/WD40 repeat-like superfamily protein	GO:0005515|protein binding	pfa:MAL13P1.148	P. falciparum myosin ; K01553 myosin ATPase [EC:3.6.4.1]
Gh_A01G0043	7.19249	4.59749	9.57795	5.97717	8.08971	8.53053	7.32697	7.68846	8.50387	1977	AT2G16370	thymidylate synthase 1	GO:0006231|dTMP biosynthetic process ; GO:0009165|nucleotide biosynthetic process ; GO:0004799|thymidylate synthase activity ; GO:0055114|oxidation-reduction process ; GO:0006545|glycine biosynthetic process ; GO:0004146|dihydrofolate reductase activity	ath:AT2G16370	THY-1; THY-1 (THYMIDYLATE SYNTHASE 1) ; K00287 dihydrofolate reductase [EC:1.5.1.3]; K00560 thymidylate synthase [EC:2.1.1.45]
Gh_A01G0044	5.32125	6.2446	4.70365	4.944	6.23892	5.87012	2.97137	4.96735	6.95292	585	AT2G21600	endoplasmatic reticulum retrieval protein 1B	GO:0016021|integral to membrane
Gh_A01G0045	15.6111	11.826	14.5116	17.9824	18.3736	15.2932	15.8192	13.7859	23.6033	1482	AT2G16280	3-ketoacyl-CoA synthase 9	GO:0016020|membrane ; GO:0016747|transferase activity, transferring acyl groups other than amino-acyl groups ; GO:0006633|fatty acid biosynthetic process ; GO:0008610|lipid biosynthetic process	pop:POPTR_554829	CHS6; chalcone synthase (EC:2.3.1.74); K00660 chalcone synthase [EC:2.3.1.74]
Gh_A01G0048	14.4832	17.1865	13.1676	8.47178	7.68031	6.25003	8.93453	11.5222	8.63056	1746	AT1G60995
Gh_A01G0050	7.47274	5.63749	5.02858	4.99468	3.67053	3.47406	5.52546	6.25518	4.14477	1944	AT1G10950	transmembrane nine 1	GO:0016021|integral to membrane
Gh_A01G0054	10.4944	30.5489	13.8755	7.62549	8.68827	10.4192	12.7165	15.1125	14.1527	1062	AT3G18990	AP2/B3-like transcriptional factor family protein	GO:0003677|DNA binding ; GO:0006355|regulation of transcription, DNA-dependent
Gh_A01G0055	0.592389	0.0418971	0	0	0.0395073	0	0	0	0.0373195	1038	AT3G19000	2-oxoglutarate (2OG) and Fe(II)-dependent oxygenase superfamily protein	GO:0016706|oxidoreductase activity, acting on paired donors, with incorporation or reduction of molecular oxygen, 2-oxoglutarate as one donor, and incorporation of one atom each of oxygen into both donors ; GO:0005506|iron ion binding ; GO:0055114|oxidation-reduction process ; GO:0016491|oxidoreductase activity	ath:AT3G19010	oxidoreductase, 2OG-Fe(II) oxygenase family protein ; K06892
Gh_A01G0057	0.141944	0.32125	0.234017	0.724872	0.643718	0.669399	0.246928	0.24768	0.536533	1083	AT4G33950	Protein kinase superfamily protein	GO:0004713|protein tyrosine kinase activity; GO:0005524|ATP binding ; GO:0004674|protein serine/threonine kinase activity ; GO:0004672|protein kinase activity ; GO:0006468|protein phosphorylation	ath:AT5G66880	SNRK2-3/SNRK2.3/SRK2I (SNF1-RELATED PROTEIN KINASE 2.3); kinase/ protein kinase ; K00924
Gh_A01G0058	6.2292	4.41647	5.16195	9.97154	7.8555	8.93492	4.81028	4.18397	5.64635	2511	AT2G15820	endonucleases	GO:0004519|endonuclease activity	sce:Q0160	SCEI; I-SceI DNA endonuclease, encoded by the mitochondrial group I intron of the 21S_rRNA gene; mediates gene conversion that propagates the intron into intron-less copies of the 21S_rRNA gene ; K01175
Gh_A01G0060	6.5815	5.58577	5.39765	6.31769	3.85632	5.22162	5.45206	7.04088	7.10783	1308	AT4G33945	ARM repeat superfamily protein	GO:0005515|protein binding
Gh_A01G0061	1.37042	1.8879	2.13305	2.88263	1.97096	2.01131	1.45113	1.7328	2.1621	645	AT4G33940	RING/U-box superfamily protein	GO:0046872|metal ion binding ; GO:0005515|protein binding ; GO:0008270|zinc ion binding	bta:538657	TRIM68; tripartite motif-containing 68 ; K12033 tripartite motif-containing protein 68
Gh_A01G0063	18.6572	17.8789	15.7511	38.0688	32.9822	27.2308	14.3997	16.5451	16.5546	1170	AT2G15695	Protein of unknown function DUF829, transmembrane 53
Gh_A01G0065	23.1122	23.6643	20.7084	10.6776	8.8863	9.73799	33.4816	33.4878	19.1305	1869	AT1G49670	ARP protein (REF)	GO:0008152|metabolic process ; GO:0008270|zinc ion binding ; GO:0016747|transferase activity, transferring acyl groups other than amino-acyl groups ; GO:0055114|oxidation-reduction process ; GO:0016491|oxidoreductase activity	pop:POPTR_1087070	hypothetical protein ; K07119
Gh_A01G0068	16.8323	27.4757	18.1029	26.344	36.1607	20.261	20.385	17.4146	22.597	516	AT4G34412
Gh_A01G0069	20.9755	17.2984	18.3921	24.399	18.4954	20.3782	14.9043	19.4965	17.3474	1878	AT3G19240	Vacuolar import/degradation, Vid27-related protein
Gh_A01G0072	12.8982	10.4255	19.0948	3.77331	4.21322	3.74589	19.029	13.0648	15.3005	438	AT2G09990	Ribosomal protein S5 domain 2-like superfamily protein	GO:0005840|ribosome ; GO:0005622|intracellular ; GO:0006412|translation ; GO:0003735|structural constituent of ribosome	vvi:100250286	GSVIVT00036621001; hypothetical protein LOC100250286 ; K02960 small subunit ribosomal protein S16e
Gh_A01G0074	3.8921	3.79181	6.58066	160.394	143.104	165.726	60.9818	32.9224	12.6527	1491	AT1G17230	Leucine-rich receptor-like protein kinase family protein		ath:AT1G28440	HSL1; HSL1 (HAESA-LIKE 1); ATP binding / kinase/ protein serine/threonine kinase ; K00924
Gh_A01G0075	2.55743	16.4433	4.16158	2.87449	5.11057	3.64707	4.79949	7.22114	3.8433	1653	AT3G19420	PTEN 2	GO:0005515|protein binding ; GO:0016311|dephosphorylation ; GO:0004725|protein tyrosine phosphatase activity ; GO:0016791|phosphatase activity	vvi:100246943	hypothetical protein LOC100246943 ; K01110 phosphatidylinositol-3,4,5-trisphosphate 3-phosphatase [EC:3.1.3.67]
Gh_A01G0076	30.54	34.9073	25.344	21.5954	22.09	21.1637	23.5927	18.0017	20.8667	750	AT4G34150	Calcium-dependent lipid-binding (CaLB domain) family protein	GO:0005515|protein binding	pfa:MAL3P6.20	DNA-directed RNA polymerase II ; K03006 DNA-directed RNA polymerase II subunit A [EC:2.7.7.6]
Gh_A01G0077	14.7224	12.7655	20.1293	27.0826	26.574	35.688	23.4494	16.9594	20.6215	804	AT4G35220	Cyclase family protein		sbi:SORBI_04g005870	SORBIDRAFT_04g005870; hypothetical protein ; K07130
Gh_A01G0078	7.92707	5.26109	9.39018	10.1406	10.2432	10.1284	8.57275	9.49374	7.51828	1149	AT1G35710	Protein kinase family protein with leucine-rich repeat domain	GO:0005515|protein binding	ath:AT4G28490	HAESA; HAESA (RECEPTOR-LIKE PROTEIN KINASE 5); ATP binding / kinase/ protein serine/threonine kinase ; K08286 protein-serine/threonine kinase [EC:2.7.11.-]
Gh_A01G0079	12.6379	8.68808	12.028	48.6909	43.0798	52.0306	19.2089	16.4073	16.5211	891	AT4G34215	Domain of unknown function (DUF303)
Gh_A01G0080	0.896202	0.59656	1.29129	1.30358	1.40633	1.46552	2.56785	1.16518	0.956486	729	AT3G18100	myb domain protein 4r1	GO:0003682|chromatin binding	ath:AT4G37260	AtMYB73/MYB73 (myb domain protein 73); DNA binding / transcription factor ; K09422 myb proto-oncogene protein, plant
Gh_A01G0081	0.137746	0.31175	0	0.666414	0.293969	0.0683795	0.71888	0.801186	0.0694223	558	AT2G15240	UNC-50 family protein
Gh_A01G0082	2.96209	6.10224	3.57764	2.9396	3.02567	2.99113	2.5838	2.65056	3.31746	1518	AT3G19440	Pseudouridine synthase family protein	GO:0003723|RNA binding ; GO:0009451|RNA modification ; GO:0009982|pseudouridine synthase activity ; GO:0001522|pseudouridine synthesis	pop:POPTR_642899	hypothetical protein ; K06180 ribosomal large subunit pseudouridine synthase D [EC:5.4.99.12]
Gh_A01G0083	2.64031	1.65989	2.11891	0.683372	0.67826	1.21361	4.1395	3.86771	3.40064	786	AT2G15220	Plant basic secretory protein (BSP) family protein
Gh_A01G0084	7.81652	17.6086	8.82984	14.006	16.9132	11.4611	13.304	9.13487	10.1768	1062	AT2G14910
Gh_A01G0086	9.78573	8.60724	7.54287	3.39532	2.51558	4.46034	8.30539	8.07195	8.47387	864	AT4G33910	2-oxoglutarate (2OG) and Fe(II)-dependent oxygenase superfamily protein	GO:0016705|oxidoreductase activity, acting on paired donors, with incorporation or reduction of molecular oxygen ; GO:0016706|oxidoreductase activity, acting on paired donors, with incorporation or reduction of molecular oxygen, 2-oxoglutarate as one donor, and incorporation of one atom each of oxygen into both donors ; GO:0005506|iron ion binding ; GO:0055114|oxidation-reduction process ; GO:003…	ath:AT3G28480	oxidoreductase, 2OG-Fe(II) oxygenase family protein ; K00472 prolyl 4-hydroxylase [EC:1.14.11.2]
Gh_A01G0087	9.47194	18.7135	10.8983	9.766	14.8294	11.3696	15.5322	15.9407	15.8472	990	AT4G33890		GO:0070461|SAGA-type complex
Gh_A01G0088	0.180428	1.6334	1.18986	0	0.192529	1.07481	1.67401	0.839552	0.909335	213	AT3G43980	Ribosomal protein S14p/S29e family protein	GO:0005840|ribosome ; GO:0006412|translation ; GO:0005622|intracellular ; GO:0003735|structural constituent of ribosome	vvi:100241311	hypothetical protein LOC100241311 ; K02980 small subunit ribosomal protein S29e
Gh_A01G0089	13.5596	13.3096	18.0676	14.9001	14.5489	16.9209	22.1984	23.181	24.8057	1026	AT2G14835	RING/U-box superfamily protein	GO:0005515|protein binding ; GO:0008270|zinc ion binding
Gh_A01G0090	10.7741	15.7114	15.4869	8.71732	6.63723	9.30001	19.5372	18.7352	13.1365	1038	AT2G14740	vaculolar sorting receptor 3	GO:0005509|calcium ion binding	gga:418737	GAS6; growth arrest-specific 6 ; K05464 growth arrest-specific 6
Gh_A01G0091	6.11023	8.44034	4.80362	5.70837	5.89049	5.94092	5.71793	5.93141	5.35191	912	AT1G60080	3\'-5\'-exoribonuclease family protein		pop:POPTR_560507	hypothetical protein ; K12586 exosome complex component RRP43
Gh_A01G0095	0.815447	5.71521	1.78427	0.820132	1.88061	1.59309	1.37281	2.08078	2.06813	1461	AT3G19640	magnesium transporter 4	GO:0016020|membrane ; GO:0015693|magnesium ion transport ; GO:0055085|transmembrane transport ; GO:0046873|metal ion transmembrane transporter activity ; GO:0015095|magnesium ion transmembrane transporter activity ; GO:0030001|metal ion transport
Gh_A01G0096	2.54105	2.32022	2.98826	19.9712	18.1575	18.8778	7.1134	11.0287	7.82526	2193	AT1G17870	ethylene-dependent gravitropism-deficient and yellow-green-like 3
Gh_A01G0097	6.48102	6.95268	3.51846	7.63197	5.36954	3.66893	2.03866	2.88764	3.28333	6843	AT1G50030	target of rapamycin	GO:0005515|protein binding ; GO:0008144|drug binding ; GO:0016773|phosphotransferase activity, alcohol group as acceptor	pop:POPTR_1069777	hypothetical protein ; K07203 FKBP12-rapamycin complex-associated protein
Gh_A01G0099	11.5244	32.8828	14.7712	0.505171	0.475003	0.294639	5.53547	9.09083	2.76698	1554	AT3G18830	polyol/monosaccharide transporter 5	GO:0016020|membrane ; GO:0006810|transport ; GO:0055085|transmembrane transport ; GO:0016021|integral to membrane ; GO:0022891|substrate-specific transmembrane transporter activity; GO:0022857|transmembrane transporter activity ; GO:0005215|transporter activity	nve:NEMVE_v1g204860	hypothetical protein ; K08145 MFS transporter, SP family, solute carrier family 2 (facilitated glucose transporter), member 8
Gh_A01G0100	19.086	68.315	35.1308	31.3368	47.8157	55.4572	22.6762	16.893	26.1911	741	AT3G18830	polyol/monosaccharide transporter 5	GO:0016020|membrane ; GO:0006810|transport ; GO:0055085|transmembrane transport ; GO:0016021|integral to membrane ; GO:0022891|substrate-specific transmembrane transporter activity; GO:0022857|transmembrane transporter activity ; GO:0005215|transporter activity	mdo:100019357	similar to solute carrier family 2 (facilitated glucose transporter), member 13 ; K08150 MFS transporter, SP family, solute carrier family 2 (facilitated glucose transporter), member 13
Gh_A01G0101	1.97574	3.75031	2.97212	4.07695	3.26437	3.92315	2.43918	4.55958	2.15209	1206	AT3G18830	polyol/monosaccharide transporter 5	GO:0016020|membrane ; GO:0006810|transport ; GO:0055085|transmembrane transport ; GO:0016021|integral to membrane ; GO:0022891|substrate-specific transmembrane transporter activity; GO:0022857|transmembrane transporter activity ; GO:0005215|transporter activity	mdo:100019357	similar to solute carrier family 2 (facilitated glucose transporter), member 13 ; K08150 MFS transporter, SP family, solute carrier family 2 (facilitated glucose transporter), member 13
Gh_A01G0102	46.5987	34.2468	55.6815	39.4231	46.3969	43.6066	31.3252	45.061	54.4172	1134	AT3G18830	polyol/monosaccharide transporter 5	GO:0016020|membrane ; GO:0006810|transport ; GO:0055085|transmembrane transport ; GO:0016021|integral to membrane ; GO:0022891|substrate-specific transmembrane transporter activity; GO:0022857|transmembrane transporter activity ; GO:0005215|transporter activity	mdo:100019357	similar to solute carrier family 2 (facilitated glucose transporter), member 13 ; K08150 MFS transporter, SP family, solute carrier family 2 (facilitated glucose transporter), member 13
Gh_A01G0103	48.0772	46.2551	45.6838	46.7845	51.744	47.8626	41.7105	43.843	52.4421	1761	AT5G65630	global transcription factor group E7	GO:0005515|protein binding	sbi:SORBI_03g001920	SORBIDRAFT_03g001920; hypothetical protein ; K11684 bromodomain-containing factor 1
Gh_A01G0104	6.71154	3.81318	6.42784	6.25754	4.90321	3.73263	7.13775	9.68633	5.72644	1380	AT1G63110	GPI transamidase subunit PIG-U	GO:0006506|GPI anchor biosynthetic process ; GO:0016021|integral to membrane ; GO:0005789|endoplasmic reticulum membrane	dre:560242	similar to phosphatidylinositol glycan anchor biosynthesis, class U ; K05293 phosphatidylinositol glycan, class U
Gh_A01G0105	3.99876	1.89672	3.31604	5.45754	4.95681	5.53912	2.72144	3.76033	5.81668	1605	AT5G64360	Chaperone DnaJ-domain superfamily protein		pic:PICST_62909	hypothetical protein ; K09518 DnaJ homolog, subfamily B, member 12
Gh_A01G0106	0.698115	1.57999	0.624804	0.281456	0.707688	0.46785	3.03614	3.14689	1.05552	2202	AT4G36180	Leucine-rich receptor-like protein kinase family protein	GO:0005515|protein binding	ath:AT1G75820	CLV1; CLV1 (CLAVATA 1); ATP binding / kinase/ protein serine/threonine kinase ; K00924
Gh_A01G0107	16.7362	19.991	26.473	16.5493	19.0712	28.4117	16.7739	12.7389	30.5111	372	AT4G38495			pop:POPTR_577082	hypothetical protein ; K11667 INO80 complex subunit C
Gh_A01G0108	7.09371	11.1438	8.41263	6.6844	11.3097	8.2443	8.03335	11.0188	8.95887	921	AT4G10170	SNARE-like superfamily protein
Gh_A01G0109	5.14343	4.01103	4.99077	6.77237	4.58392	5.3552	4.98207	4.28014	5.76696	1995	AT5G64360	Chaperone DnaJ-domain superfamily protein		pic:PICST_62909	hypothetical protein ; K09518 DnaJ homolog, subfamily B, member 12
Gh_A01G0110	81.5075	63.2972	100.003	60.6624	51.7564	69.2726	105.926	102.608	90.7822	786	AT1G78300	general regulatory factor 2	GO:0019904|protein domain specific binding	pop:POPTR_711617	hypothetical protein ; K06630 tyrosine 3-monooxygenase/tryptophan 5-monooxygenase activation protein
Gh_A01G0112	0.238333	0	0	1.28117	0.89011	1.47891	0.138203	0.693119	0.780759	645	AT1G21140	Vacuolar iron transporter (VIT) family protein
Gh_A01G0114	10.1073	8.81088	7.99959	11.0244	9.84458	7.03023	9.64332	8.78401	9.21056	1308	AT5G64090
Gh_A01G0116	18.5994	9.55156	19.9501	5.90253	5.73882	7.34193	23.9962	34.9308	36.8177	1029	AT4G03420	Protein of unknown function (DUF789)
Gh_A01G0118	0.360857	0	0.16998	0.38796	0.0962644	0.179135	0	0	0.0909335	426	AT2G20875	epidermal patterning factor 1
Gh_A01G0119	1.54452	0.993843	1.65479	0.45583	0.355473	0.481081	2.38834	6.09469	2.47262	1269	AT2G20880	Integrase-type DNA-binding superfamily protein	GO:0006355|regulation of transcription, DNA-dependent ; GO:0003700|sequence-specific DNA binding transcription factor activity	ath:AT1G78080	RAP2.4; RAP2.4 (related to AP2 4); DNA binding / transcription factor ; K09286 EREBP-like factor
Gh_A01G0120	10.1981	10.517	12.3052	2.26842	3.21636	4.43904	5.59317	5.02579	10.33	765	AT4G03510	RING membrane-anchor 1	GO:0005515|protein binding ; GO:0008270|zinc ion binding	dre:793536	similar to ring finger protein 185 ; K10666 E3 ubiquitin-protein ligase RNF5 [EC:6.3.2.19]
Gh_A01G0123	0.0420014	0	0.0791383	0	0	0.0834006	0	0	0.0846725	915	AT1G51130	Nse4, component of Smc5/6 DNA repair complex	GO:0030915|Smc5-Smc6 complex ; GO:0005634|nucleus ; GO:0006281|DNA repair
Gh_A01G0125	3.70576	1.51833	2.52808	6.85194	5.89733	5.53465	2.00067	2.0625	1.89985	2406	AT1G12280	LRR and NB-ARC domains-containing disease resistance protein	GO:0043531|ADP binding ; GO:0006952|defense response	ago:AGOS_AAL162C	AAL162Cp; K01768 adenylate cyclase [EC:4.6.1.1]
Gh_A01G0126	5.00216	2.07091	2.6436	8.26354	9.11303	6.66212	5.09378	1.56117	1.10679	315
Gh_A01G0127	10.173	9.80639	17.9846	15.7979	16.4839	28.9286	29.4224	17.824	13.1657	306
Gh_A01G0129	2.23704	1.47128	1.11679	5.01568	5.05977	3.28405	4.12444	3.62542	1.56107	2010	AT5G63020	Disease resistance protein (CC-NBS-LRR class) family	GO:0043531|ADP binding ; GO:0005515|protein binding ; GO:0006952|defense response
Gh_A01G0130	6.11004	9.1521	3.61501	3.87155	5.00797	3.92694	3.93672	3.39932	5.26618	1302	AT1G03760	Prefoldin chaperone subunit family protein	GO:0016272|prefoldin complex ; GO:0006457|protein folding ; GO:0051082|unfolded protein binding	pfd:PFDG_03172	conserved hypothetical protein; K04797 prefoldin alpha subunit
Gh_A01G0135	0.188388	0.127909	0.0709917	0.729136	0.482454	0.486299	0.174786	0.175318	0.531694	1020	AT1G03790	Zinc finger C-x8-C-x5-C-x3-H type family protein	GO:0046872|metal ion binding ; GO:0008270|zinc ion binding ; GO:0003676|nucleic acid binding
Gh_A01G0136	0.449488	0.254323	0.141153	1.04704	0.71945	0.855344	0.260646	0.217866	0.56634	1026	AT1G03790	Zinc finger C-x8-C-x5-C-x3-H type family protein	GO:0046872|metal ion binding ; GO:0008270|zinc ion binding ; GO:0003676|nucleic acid binding
Gh_A01G0138	60.6801	49.0008	44.1474	49.8539	37.4721	33.0626	35.3623	40.6831	38.0405	2667	AT2G20580	26S proteasome regulatory subunit S2 1A	GO:0000502|proteasome complex ; GO:0042176|regulation of protein catabolic process ; GO:0030234|enzyme regulator activity	vvi:100255701	similar to AtRPN1a/RPN1A (26S proteasome regulatory subunit S2 1A); binding ; K03028 26S proteasome regulatory subunit N1
Gh_A01G0139	53.4722	57.2352	79.965	133.934	138.175	174.828	55.6171	44.0049	54.1112	1275	AT2G20570	GBF\'s pro-rich region-interacting factor 1	GO:0003682|chromatin binding
Gh_A01G0140	1.14445	1.54573	1.66943	1.03195	0.472722	1.1729	2.99706	4.85283	2.93975	1041	AT2G20560	DNAJ heat shock family protein	GO:0006457|protein folding ; GO:0051082|unfolded protein binding	vvi:100252168	GSVIVT00003050001; hypothetical protein LOC100252168 ; K09510 DnaJ homolog, subfamily B, member 4
Gh_A01G0141	63.0014	62.0321	50.6533	35.0755	32.2955	29.3717	15.5837	16.939	50.3683	2085	AT1G06290	acyl-CoA oxidase 3	GO:0016627|oxidoreductase activity, acting on the CH-CH group of donors ; GO:0006635|fatty acid beta-oxidation ; GO:0003997|acyl-CoA oxidase activity ; GO:0006631|fatty acid metabolic process ; GO:0050660|flavin adenine dinucleotide binding ; GO:0005777|peroxisome ; GO:0003995|acyl-CoA dehydrogenase activity ; GO:0055114|oxidation-reduction process	pop:POPTR_582787	hypothetical protein ; K00232 acyl-CoA oxidase [EC:1.3.3.6]
Gh_A01G0143	0.806955	1.6123	0.605805	0.460893	0.56508	0.413104	0.789636	0.542693	0.470241	3048	AT1G76390	ARM repeat superfamily protein	GO:0005515|protein binding
Gh_A01G0144	1.44375	0.726117	1.72717	1.08407	1.66284	1.70643	0.956792	1.54619	1.57076	1677	AT3G09040	Pentatricopeptide repeat (PPR) superfamily protein
Gh_A01G0145	8.60047	6.55212	6.5181	6.78314	4.31163	4.22459	7.48733	7.02432	5.68835	3405	AT5G13390	no exine formation 1
Gh_A01G0146	8.21907	8.91593	6.88871	5.54559	8.2864	5.68397	8.67745	7.64884	8.1132	678	AT5G64680
Gh_A01G0147	19.3549	58.8785	25.5802	13.2736	14.1153	15.1609	28.045	28.4003	27.2754	828	AT1G01630	Sec14p-like phosphatidylinositol transfer family protein		uma:UM04979.1	hypothetical protein; K01101 4-nitrophenyl phosphatase [EC:3.1.3.41]
Gh_A01G0148	45.279	21.8764	53.5845	25.5919	25.5496	32.4671	48.4063	57.0071	45.8748	825	AT5G13430	Ubiquinol-cytochrome C reductase iron-sulfur subunit	GO:0016020|membrane ; GO:0051537|2 iron, 2 sulfur cluster binding ; GO:0016679|oxidoreductase activity, acting on diphenols and related substances as donors; GO:0008121|ubiquinol-cytochrome-c reductase activity ; GO:0055114|oxidation-reduction process ; GO:0016491|oxidoreductase activity	pop:POPTR_712114	hypothetical protein ; K00411 ubiquinol-cytochrome c reductase iron-sulfur subunit [EC:1.10.2.2]
Gh_A01G0149	11.0229	13.8221	13.8328	17.8906	24.1147	20.3666	22.1125	21.2886	22.5648	903	AT1G28140
Gh_A01G0150	3.2026	5.51562	2.77895	2.41624	2.81784	2.20344	2.89969	4.46081	3.53963	2736	AT5G61960	MEI2-like protein 1	GO:0003676|nucleic acid binding	mcc:720965	similar to nucleolin ; K11294 nucleolin
Gh_A01G0151	14.5701	19.9525	23.0099	14.3023	19.4528	26.9397	18.7751	17.6041	36.4673	1092	AT2G33550	Homeodomain-like superfamily protein
Gh_A01G0152	5.09013	4.72709	3.74593	4.72392	4.12728	3.34861	3.14003	3.41955	4.67846	2484	AT5G13300	ARF GTPase-activating protein	GO:0032312|regulation of ARF GTPase activity ; GO:0008060|ARF GTPase activator activity ; GO:0005515|protein binding ; GO:0008270|zinc ion binding ; GO:0005737|cytoplasm ; GO:0005543|phospholipid binding	pop:POPTR_554695	hypothetical protein ; K12489 Arf-GAP with coiled-coil, ANK repeat and PH domain-containing protein
Gh_A01G0153	6.40521	7.11014	6.7814	0.0655836	0	0.181694	0.778216	2.98041	16.2944	630	AT5G13220	jasmonate-zim-domain protein 10	GO:0005515|protein binding
Gh_A01G0155	0.281548	0.477903	0.331555	0.0756734	0.0751074	0.419294	0.979573	1.63759	0.212844	546	AT1G28070
Gh_A01G0157	2.87083	3.73903	1.5309	0.11647	0.433495	0.161335	3.32944	3.90667	2.02015	1419	AT1G28050	B-box type zinc finger protein with CCT domain	GO:0005515|protein binding ; GO:0008270|zinc ion binding ; GO:0005622|intracellular	ath:AT5G15840	CO; CO (CONSTANS); transcription factor/ zinc ion binding ; K12135 zinc finger protein CONSTANS
Gh_A01G0158	7.58047	5.58577	3.81987	10.0451	8.08886	7.87619	31.4856	29.7357	4.32393	654	AT5G44700	Leucine-rich repeat transmembrane protein kinase		ath:AT1G28440	HSL1; HSL1 (HAESA-LIKE 1); ATP binding / kinase/ protein serine/threonine kinase ; K00924
Gh_A01G0159	20.3626	25.5983	25.6665	13.9243	12.8411	17.0983	27.0943	25.4525	19.0665	1089	AT5G50850	Transketolase family protein	GO:0008152|metabolic process ; GO:0004739|pyruvate dehydrogenase (acetyl-transferring) activity; GO:0003824|catalytic activity ; GO:0006086|acetyl-CoA biosynthetic process from pyruvate	pop:POPTR_829373	hypothetical protein ; K00162 pyruvate dehydrogenase E1 component subunit beta [EC:1.2.4.1]
Gh_A01G0161	18.4992	12.8265	15.6952	11.7952	9.15106	8.93911	21.2064	22.1416	12.2659	1797	AT5G13110	glucose-6-phosphate dehydrogenase 2	GO:0050661|NADP binding ; GO:0006006|glucose metabolic process ; GO:0055114|oxidation-reduction process ; GO:0004345|glucose-6-phosphate dehydrogenase activity	vvi:100267681	hypothetical protein LOC100267681 ; K00036 glucose-6-phosphate 1-dehydrogenase [EC:1.1.1.49]
Gh_A01G0162	8.94312	8.26021	6.92236	5.76889	5.2099	4.31952	9.58687	14.2835	13.3998	795
Gh_A01G0163	109.189	84.3183	108.36	203.571	156.354	186.057	97.5734	109.19	93.6574	2109	AT2G30950	FtsH extracellular protease family	GO:0006508|proteolysis ; GO:0005524|ATP binding ; GO:0004222|metalloendopeptidase activity ; GO:0000166|nucleotide binding ; GO:0017111|nucleoside-triphosphatase activity	vvi:100250511	hypothetical protein LOC100250511 ; K03798 cell division protease FtsH [EC:3.4.24.-]
Gh_A01G0164	3.44237	3.74038	3.14622	13.9383	11.5679	10.4061	8.34208	6.73382	2.98646	2244	AT1G54350	ABC transporter family protein	GO:0016020|membrane ; GO:0006810|transport ; GO:0005524|ATP binding ; GO:0000166|nucleotide binding ; GO:0017111|nucleoside-triphosphatase activity; GO:0016887|ATPase activity	vvi:100258729	hypothetical protein LOC100258729 ; K02471 putative ATP-binding cassette transporter
Gh_A01G0165	7.75496	8.74783	8.62372	1.63582	1.17841	0.828414	2.98845	4.25365	6.62944	1566	AT3G05990	Leucine-rich repeat (LRR) family protein		ath:AT1G66150	TMK1; TMK1 (TRANSMEMBRANE KINASE 1) ; K00924
Gh_A01G0166	9.81443	7.36511	6.61826	8.9966	9.66422	5.3336	3.31483	4.08605	5.76205	1116	AT4G19600	Cyclin family protein	GO:0006355|regulation of transcription, DNA-dependent ; GO:0019901|protein kinase binding ; GO:0000079|regulation of cyclin-dependent protein kinase activity	ago:AGOS_ACR041W	ACR041Wp; K00924
Gh_A01G0167	31.1476	29.8626	26.8267	27.0729	21.4221	21.4762	15.6634	16.4774	19.6824	2100	AT5G27600	long-chain acyl-CoA synthetase 7	GO:0008152|metabolic process ; GO:0003824|catalytic activity	ath:AT5G27600	LACS7; LACS7 (LONG-CHAIN ACYL-COA SYNTHETASE 7) ; K01897 long-chain acyl-CoA synthetase [EC:6.2.1.3]
Gh_A01G0168	7.5989	10.0486	7.29601	6.93323	8.99394	6.27258	6.1791	6.92607	8.9801	2640	AT5G26240	chloride channel D	GO:0016020|membrane ; GO:0055085|transmembrane transport ; GO:0005515|protein binding ; GO:0006821|chloride transport ; GO:0030554|adenyl nucleotide binding; GO:0005247|voltage-gated chloride channel activity	ath:AT5G26240	CLC-D; CLC-D (chloride channel D); anion channel/ voltage-gated chloride channel ; K05393 chloride channel, other eukaryote
Gh_A01G0169	1.43114	2.68598	2.72941	1.46357	3.4267	3.39624	2.99566	3.97929	2.46289	1101	AT5G19300			pop:POPTR_719838	hypothetical protein ; K09142 hypothetical protein
Gh_A01G0170	9.3656	15.2273	72.0059	6.59694	7.46656	35.27	42.6978	36.3159	60.6565	357	AT2G32090	Lactoylglutathione lyase / glyoxalase I family protein
Gh_A01G0172	9.20021	7.37998	7.09487	9.6408	7.74607	5.93534	7.83361	6.77366	7.55189	990	AT1G04190	Tetratricopeptide repeat (TPR)-like superfamily protein	GO:0005515|protein binding	lma:LmjF08.1110	stress-induced protein sti1 ; K09553 stress-induced-phosphoprotein 1
Gh_A01G0175	1.62672	2.53112	1.00572	2.02216	2.16977	1.11035	5.12915	4.02119	2.45953	756	AT5G43830	Aluminium induced protein with YGL and LRDR motifs		dmo:Dmoj_GI13125	GI13125 gene product from transcript GI13125-RA ; K01953 asparagine synthase (glutamine-hydrolysing) [EC:6.3.5.4]
Gh_A01G0176	7.97791	10.6134	11.6914	4.91877	4.72942	5.47921	10.8773	13.2389	10.1168	1344	AT4G14500	Polyketide cyclase/dehydrase and lipid transport superfamily protein
Gh_A01G0178	7.02967	14.9271	7.12685	7.81341	7.14573	6.54234	5.57304	8.66173	7.86503	3231	AT1G04300	TRAF-like superfamily protein	GO:0005515|protein binding	ppp:PHYPADRAFT_216093	hypothetical protein ; K11838 ubiquitin carboxyl-terminal hydrolase 7 [EC:3.1.2.15]
Gh_A01G0179	4.07975	5.07836	3.0748	4.21072	3.48269	1.13414	3.12278	5.03063	2.38512	471	AT1G04340	HR-like lesion-inducing protein-related
Gh_A01G0180	1.49455	0.72482	2.51429	0.860785	1.82261	1.00689	2.78566	1.30393	1.56027	720	AT4G14440	3-hydroxyacyl-CoA dehydratase 1	GO:0008152|metabolic process ; GO:0003824|catalytic activity	uma:UM03220.1	hypothetical protein; K01743
Gh_A01G0181	118.603	66.8646	109.774	90.612	90.3899	91.2559	84.6221	83.3273	99.6419	720	AT4G14430	indole-3-butyric acid response 10	GO:0008152|metabolic process ; GO:0003824|catalytic activity	uma:UM03220.1	hypothetical protein; K01743
Gh_A01G0183	17.7094	15.4261	17.0852	57.413	60.0356	55.5268	13.0571	11.9287	14.7835	1263	AT1G04420	NAD(P)-linked oxidoreductase superfamily protein	GO:0055114|oxidation-reduction process ; GO:0016491|oxidoreductase activity	afm:AFUA_7G04850	aldo-keto reductase (EC:1.1.1.-); K00100
Gh_A01G0184	0.136018	0.937508	0.116492	0.186116	0.237502	0.368299	0.315493	0.5466	0.124639	3108	AT3G23270	Regulator of chromosome condensation (RCC1) family with FYVE zinc finger domain	GO:0046872|metal ion binding ; GO:0032065|cortical protein anchoring ; GO:0005938|cell cortex ; GO:0005515|protein binding ; GO:0005543|phospholipid binding	gga:415367	HERC1; hect (homologous to the E6-AP (UBE3A) carboxyl terminus) domain and RCC1 (CHC1)-like domain (RLD) 1 ; K10594 E3 ubiquitin-protein ligase HERC1 [EC:6.3.2.19]
Gh_A01G0185	31.9793	45.3938	65.3642	61.9263	70.0439	109.176	67.3438	57.4327	92.3672	411	AT4G27090	Ribosomal protein L14	GO:0005840|ribosome ; GO:0006412|translation ; GO:0005622|intracellular ; GO:0003735|structural constituent of ribosome	vvi:100264927	hypothetical protein LOC100264927 ; K02875 large subunit ribosomal protein L14e
Gh_A01G0186	298.465	307.161	234.827	685.398	688.232	507.71	297.545	185.065	109.949	2622	AT3G23510	Cyclopropane-fatty-acyl-phospholipid synthase	GO:0008610|lipid biosynthetic process	ath:AT3G23510	cyclopropane fatty acid synthase, putative / CPA-FA synthase, putative ; K00574 cyclopropane-fatty-acyl-phospholipid synthase [EC:2.1.1.79]
Gh_A01G0187	0.0246354	0	0	0	0	0	0.0285709	0.0286578	0	3120	AT2G33420	Protein of unknown function (DUF810)
Gh_A01G0189	0.0295852	0.033479	0	0.0954219	0.0315694	0	0.0686229	0	0.0596423	2598	AT3G23510	Cyclopropane-fatty-acyl-phospholipid synthase	GO:0008610|lipid biosynthetic process	ath:AT3G23510	cyclopropane fatty acid synthase, putative / CPA-FA synthase, putative ; K00574 cyclopropane-fatty-acyl-phospholipid synthase [EC:2.1.1.79]
Gh_A01G0191	3.93147	3.39916	2.70503	2.23211	1.36695	2.06129	2.45906	2.77487	1.73652	870	AT5G13890	Family of unknown function (DUF716)
Gh_A01G0192	0.915029	1.72576	0.76626	1.31167	3.03768	0.80753	0.943292	0.591351	0.922325	378	AT2G05620	proton gradient regulation 5
Gh_A01G0193	0.361196	0.476855	0.419678	0.232995	0.423961	0.478142	0.600418	0.378154	0.242717	3192	AT1G04510	MOS4-associated complex 3A	GO:0005524|ATP binding ; GO:0016567|protein ubiquitination ; GO:0006468|protein phosphorylation ; GO:0004842|ubiquitin-protein ligase activity ; GO:0004713|protein tyrosine kinase activity; GO:0004674|protein serine/threonine kinase activity ; GO:0005515|protein binding ; GO:0000151|ubiquitin ligase complex ; GO:0004672|protein kinase activity	pop:POPTR_820827	hypothetical protein ; K10599 pre-mRNA-processing factor 19 [EC:6.3.2.19]
Gh_A01G0194	37.7363	57.6095	37.1166	53.8559	48.4237	51.1443	41.417	43.5112	36.2709	1272	AT3G06330	RING/U-box superfamily protein	GO:0008270|zinc ion binding	ani:AN6136.2	hypothetical protein ; K10661 E3 ubiquitin-protein ligase MARCH6 [EC:6.3.2.19]
Gh_A01G0195	6.75143	4.56161	7.3623	5.9557	5.27782	3.56022	5.59283	5.60985	5.78323	1554	AT5G18610	Protein kinase superfamily protein	GO:0004713|protein tyrosine kinase activity; GO:0005524|ATP binding ; GO:0004674|protein serine/threonine kinase activity ; GO:0004672|protein kinase activity ; GO:0006468|protein phosphorylation	osa:4337593	Os05g0110900; hypothetical protein ; K00924
Gh_A01G0196	4.37893	4.1858	3.68976	4.21072	3.45366	5.67071	14.5099	11.8647	5.72978	1413	AT3G12680	floral homeotic protein (HUA1)	GO:0046872|metal ion binding ; GO:0008270|zinc ion binding ; GO:0003676|nucleic acid binding	olu:OSTLU_48805	predicted protein; K08852 serine/threonine-protein kinase/endoribonuclease IRE1 [EC:2.7.11.1 3.1.26.-]
Gh_A01G0197	1.82043	1.22075	2.509	2.50081	3.20155	2.3429	1.79846	2.27452	2.61649	1140	AT5G07900	Mitochondrial transcription termination factor family protein
Gh_A01G0198	0.517191	0.450199	0.487241	2.39523	1.74053	1.85644	1.0612	1.48095	0.802022	966	AT5G07900	Mitochondrial transcription termination factor family protein
Gh_A01G0199	3.28594	1.99393	1.57026	5.9903	4.62427	2.7423	1.27029	2.21592	2.54411	807	AT5G07900	Mitochondrial transcription termination factor family protein
Gh_A01G0200	0.464626	0.300443	0.656581	0.963366	1.38112	0.593095	0.384892	0.42467	0.334522	1158	AT5G07900	Mitochondrial transcription termination factor family protein
Gh_A01G0201	0.778748	0.704992	0.586922	0.8791	0.789426	0.386583	0.587049	0.951195	0.941949	987	AT5G07900	Mitochondrial transcription termination factor family protein
Gh_A01G0202	1.50246	0.581646	1.00572	1.78533	1.85636	1.2169	1.14636	1.01187	1.55429	972	AT5G07900	Mitochondrial transcription termination factor family protein
Gh_A01G0203	6.7322	4.04854	7.06719	6.61745	8.98988	6.9895	3.30152	5.23586	7.32875	999	AT5G07900	Mitochondrial transcription termination factor family protein
Gh_A01G0204	7.13723	8.26483	4.34156	7.56597	5.50332	4.47628	5.20954	5.18669	4.8464	2310	AT4G02570	cullin 1	GO:0006511|ubiquitin-dependent protein catabolic process ; GO:0031625|ubiquitin protein ligase binding ; GO:0031461|cullin-RING ubiquitin ligase complex	ddi:DDBDRAFT_0186248	hypothetical protein ; K03869 cullin 3
Gh_A01G0205	4.16008	5.00649	5.34999	4.04658	4.08677	7.93273	7.50501	4.60888	9.18522	582	AT4G15770	RNA binding	GO:0005634|nucleus ; GO:0003723|RNA binding ; GO:0042255|ribosome assembly	gga:415863	NIP7; nuclear import 7 homolog (S. cerevisiae) ; K07565 60S ribosome subunit biogenesis protein NIP7
Gh_A01G0206	0.453466	1.9243	1.06802	4.02208	2.54036	3.15151	0.39443	1.05501	1.48552	339	AT5G24860	flowering promoting factor 1
Gh_A01G0207	10.2137	19.8509	12.4491	7.38259	8.55886	7.04679	13.5184	10.6731	9.77166	666	AT4G15780	vesicle-associated membrane protein 724	GO:0016021|integral to membrane ; GO:0016192|vesicle-mediated transport	ath:AT4G15780	ATVAMP724 (Arabidopsis thaliana vesicle-associated membrane protein 724) ; K08511 vesicle-associated membrane protein 72
Gh_A01G0208	11.7937	13.2308	16.3788	17.8169	21.0468	29.6767	29.8316	35.8359	20.8036	378	AT4G15800	ralf-like 33
Gh_A01G0209	1.912	3.51592	1.89135	2.107	0.561063	2.08813	0.55436	1.27891	1.10817	804	AT4G15880	Cysteine proteinases superfamily protein	GO:0008234|cysteine-type peptidase activity ; GO:0006508|proteolysis	ath:AT4G15880	ESD4; ESD4 (EARLY IN SHORT DAYS 4); cysteine-type peptidase ; K08592 sentrin-specific protease 1 [EC:3.4.22.-]
Gh_A01G0210	0.297917	2.1147	0.739935	0.494997	0.635793	0.860454	1.13075	1.57527	1.06467	1419	AT1G04170	eukaryotic translation initiation factor 2 gamma subunit	GO:0005525|GTP binding ; GO:0003924|GTPase activity	vvi:100252857	GSVIVT00031929001; hypothetical protein LOC100252857 ; K03242 translation initiation factor eIF-2 gamma subunit
Gh_A01G0211	12.6404	12.1231	17.7291	4.99713	5.98799	9.79219	12.0958	8.76979	11.5984	678	AT4G15940	Fumarylacetoacetate (FAA) hydrolase family	GO:0008152|metabolic process ; GO:0003824|catalytic activity	dha:DEHA0D05291g	hypothetical protein ; K01557 acylpyruvate hydrolase [EC:3.7.1.5]
Gh_A01G0212	74.6522	84.4262	115.544	26.9147	36.7249	44.9629	33.271	39.6688	106.165	852	AT3G16720	TOXICOS EN LEVADURA 2	GO:0005515|protein binding ; GO:0008270|zinc ion binding	oaa:100082340	similar to KIAA0675 protein ; K10629 E3 ubiquitin-protein ligase RNF128 [EC:6.3.2.19]
Gh_A01G0213	3.98083	5.69642	3.7067	3.59555	3.35873	2.35529	2.93916	3.7558	4.99239	3321	AT3G16785	phospholipase D P1	GO:0008152|metabolic process ; GO:0005515|protein binding ; GO:0003824|catalytic activity ; GO:0005543|phospholipid binding	vvi:100261987	similar to PLDP1 (PHOSPHOLIPASE D ZETA1); phospholipase D ; K01115 phospholipase D [EC:3.1.4.4]
Gh_A01G0214	4.31242	5.78899	4.10252	3.90905	4.78208	4.23953	5.00132	5.40999	3.96326	909	AT4G16060
Gh_A01G0215	2.52236	10.4734	3.77962	2.15663	2.31005	2.60287	5.06745	7.06981	3.68358	1935	AT4G16070	Mono-/di-acylglycerol lipase, N-terminal;Lipase, class 3	GO:0016042|lipid catabolic process ; GO:0004091|carboxylesterase activity ; GO:0004806|triglyceride lipase activity ; GO:0006629|lipid metabolic process	dme:Dmel_CG33174	CG33174 gene product from transcript CG33174-RF (EC:3.1.1.3); K01046 triacylglycerol lipase [EC:3.1.1.3]
Gh_A01G0217	9.48989	16.6741	10.7	9.31017	11.4752	10.3959	9.12416	12.422	13.1788	2037	AT3G16857	response regulator 1	GO:0000160|phosphorelay signal transduction system ; GO:0006355|regulation of transcription, DNA-dependent ; GO:0003682|chromatin binding ; GO:0000156|phosphorelay response regulator activity	ath:AT2G46790	APRR9; APRR9 (PSEUDO-RESPONSE REGULATOR 9); transcription regulator ; K12128 pseudo-response regulator 9
Gh_A01G0218	3.22782	3.88093	3.0409	0	0.215268	0.200293	19.3022	23.7025	9.04896	381	AT4G16110	response regulator 2	GO:0000160|phosphorelay signal transduction system ; GO:0006355|regulation of transcription, DNA-dependent ; GO:0000156|phosphorelay response regulator activity	tet:TTHERM_00265180	Protein kinase domain containing protein (EC:2.7.11.1 3.1.1.61); K05971 ; K08282 non-specific serine/threonine protein kinase [EC:2.7.11.1]
Gh_A01G0219	0.0928291	0.105046	0.174907	0.199602	0	0	0.107658	0.107986	0.280708	414	AT3G06740	GATA transcription factor 15	GO:0006355|regulation of transcription, DNA-dependent ; GO:0043565|sequence-specific DNA binding ; GO:0008270|zinc ion binding ; GO:0003700|sequence-specific DNA binding transcription factor activity	afm:AFUA_3G05780	GATA transcription factor LreA (EC:2.7.1.-); K00924
Gh_A01G0221	18.4905	9.19017	14.4368	15.9814	11.8641	12.2626	14.6887	17.1514	13.7165	1590	AT3G06720	importin alpha isoform 1	GO:0005634|nucleus ; GO:0005515|protein binding ; GO:0008565|protein transporter activity ; GO:0006606|protein import into nucleus ; GO:0005737|cytoplasm	ddi:DDB_0235186	armadillo repeat-containing protein ; K10590 E3 ubiquitin-protein ligase TRIP12 [EC:6.3.2.19]
Gh_A01G0222	0.116458	0	0.219429	0	0	0	0.270125	0	0.234774	330	AT2G47480	Protein of unknown function (DUF3511)
Gh_A01G0223	0.343904	1.91339	0.674977	0.893522	1.65135	1.53647	0.664736	0.766772	0.635517	1341			GO:0009055|electron carrier activity ; GO:0051536|iron-sulfur cluster binding
Gh_A01G0224	44.0476	46.7265	35.3338	8.72941	6.59909	8.14491	332.315	259.501	21.733	1827	AT5G49460	ATP citrate lyase subunit B 2	GO:0004775|succinate-CoA ligase (ADP-forming) activity; GO:0003878|ATP citrate synthase activity; GO:0008152|metabolic process ; GO:0046912|transferase activity, transferring acyl groups, acyl groups converted into alkyl on transfer ; GO:0044262|cellular carbohydrate metabolic process ; GO:0003824|catalytic activity	vvi:100267071	GSVIVT00033143001; hypothetical protein LOC100267071 ; K01648 ATP citrate (pro-S)-lyase [EC:2.3.3.8]
Gh_A01G0225	6.11668	14.1046	11.8511	5.9557	10.0982	10.5415	6.55843	5.50436	11.0513	333	AT3G06610	DNA-binding enhancer protein-related
Gh_A01G0227	0.0966824	0.109407	0.182167	0.103944	0.618998	0.671926	0.672763	0.337405	0.341086	795	AT4G16210	enoyl-CoA hydratase/isomerase A	GO:0008152|metabolic process ; GO:0003824|catalytic activity	vvi:100246523	hypothetical protein LOC100246523 ; K01692 enoyl-CoA hydratase [EC:4.2.1.17]
Gh_A01G0228	3.81724	5.56427	5.85144	4.1735	4.3494	5.78118	4.50208	6.99945	7.56493	594	AT5G49510	prefoldin 3	GO:0016272|prefoldin complex ; GO:0006457|protein folding ; GO:0051082|unfolded protein binding
Gh_A01G0229	25.4064	31.8436	27.1165	22.8198	20.7617	20.089	9.2933	9.00982	21.2598	1434	AT3G06580	Mevalonate/galactokinase family protein	GO:0046835|carbohydrate phosphorylation; GO:0008152|metabolic process ; GO:0005524|ATP binding ; GO:0016301|kinase activity ; GO:0016773|phosphotransferase activity, alcohol group as acceptor ; GO:0006012|galactose metabolic process ; GO:0005737|cytoplasm ; GO:0004335|galactokinase activity	pop:POPTR_723945	hypothetical protein ; K00849 galactokinase [EC:2.7.1.6]
Gh_A01G0230	0.457515	0.32358	0.323266	0.184454	0.976396	0.681353	4.17849	2.79414	1.15291	672	AT3G17120
Gh_A01G0231	5.92389	2.76521	5.72037	0.15922	0	0	1.71755	2.84259	1.3435	519	AT3G17130	Plant invertase/pectin methylesterase inhibitor superfamily protein	GO:0004857|enzyme inhibitor activity ; GO:0030599|pectinesterase activity
Gh_A01G0233	77.93	102.043	97.022	93.0323	90.5272	132.859	113.32	86.1982	119.568	612
Gh_A01G0234	0.693496	1.28615	1.07075	0.745583	1.02779	0.554645	0.491505	0.672273	0.388348	1995	AT1G63400	Pentatricopeptide repeat (PPR) superfamily protein
Gh_A01G0235	13.651	15.6378	17.3268	0	0.287025	0.100146	3.11955	7.27502	4.60921	1143	AT5G49610	F-box family protein	GO:0005515|protein binding
Gh_A01G0237	0.478894	0.496761	0.60155	1.28716	0.723932	1.42638	0.185132	0.0928477	0.362034	963	AT1G02400	gibberellin 2-oxidase 6	GO:0016706|oxidoreductase activity, acting on paired donors, with incorporation or reduction of molecular oxygen, 2-oxoglutarate as one donor, and incorporation of one atom each of oxygen into both donors ; GO:0055114|oxidation-reduction process ; GO:0016491|oxidoreductase activity	ath:AT2G34555	ATGA2OX3 (GIBBERELLIN 2-OXIDASE 3); gibberellin 2-beta-dioxygenase ; K04125 gibberellin 2-oxidase [EC:1.14.11.13]
Gh_A01G0238	13.5341	10.734	10.9999	9.77747	10.6226	7.00979	7.98414	8.21319	9.54149	1965	AT1G48110	evolutionarily conserved C-terminal region 7
Gh_A01G0239	2.33929	2.55263	3.8567	1.31738	0.980641	1.27186	4.32787	5.28051	4.09833	1380	AT5G18500	Protein kinase superfamily protein	GO:0004713|protein tyrosine kinase activity; GO:0005524|ATP binding ; GO:0004674|protein serine/threonine kinase activity ; GO:0004672|protein kinase activity ; GO:0006468|protein phosphorylation	osa:4337593	Os05g0110900; hypothetical protein ; K00924
Gh_A01G0240	14.3585	13.4453	10.3549	11.4009	9.62237	5.99426	11.1763	9.90469	9.7917	993	AT3G17430	Nucleotide-sugar transporter family protein		mbr:MONBRDRAFT_27193	hypothetical protein ; K03515 DNA repair protein REV1 [EC:2.7.7.-]
Gh_A01G0241	34.471	35.2278	42.4023	19.9924	20.6146	24.3431	18.2116	20.6305	38.8418	1116	AT3G06483	pyruvate dehydrogenase kinase	GO:0005524|ATP binding	pop:POPTR_804707	hypothetical protein ; K00898 pyruvate dehydrogenase kinase [EC:2.7.11.2]
Gh_A01G0242	0.360857	1.22505	0.33996	0.38796	0.577586	0.537405	1.88326	1.04944	0.545601	213	AT1G48330
Gh_A01G0243	1.81157	5.88642	1.536	2.08675	3.39667	2.6208	2.13098	2.28799	1.8521	1485	AT1G79610	Na+/H+ antiporter 6	GO:0055085|transmembrane transport ; GO:0015385|sodium:hydrogen antiporter activity; GO:0016021|integral to membrane ; GO:0006885|regulation of pH; GO:0015299|solute:hydrogen antiporter activity ; GO:0006812|cation transport ; GO:0006814|sodium ion transport	nve:NEMVE_v1g106621	hypothetical protein ; K12041 solute carrier family 9, member 6
Gh_A01G0244	1.65233	1.05588	1.59327	2.11082	1.80463	1.94928	1.75847	2.14825	1.43037	1977	AT3G09040	Pentatricopeptide repeat (PPR) superfamily protein
Gh_A01G0245	0.0437215	0.0494758	0	0.164519	0.0466537	0.0217041	0.481707	0.101721	0.0440702	3516	AT1G72250	Di-glucose binding protein with Kinesin motor domain	GO:0007018|microtubule-based movement ; GO:0005875|microtubule associated complex ; GO:0005524|ATP binding ; GO:0008569|minus-end-directed microtubule motor activity; GO:0003777|microtubule motor activity ; GO:0008017|microtubule binding ; GO:0005871|kinesin complex	nve:NEMVE_v1g161891	hypothetical protein ; K10406 kinesin family member C2/C3
Gh_A01G0246	4.1722	1.99492	2.5189	4.42238	2.91575	4.434	3.40753	4.75088	8.29247	1308	AT3G14370	Protein kinase superfamily protein	GO:0004713|protein tyrosine kinase activity; GO:0005524|ATP binding ; GO:0004674|protein serine/threonine kinase activity ; GO:0004672|protein kinase activity ; GO:0006468|protein phosphorylation	ath:AT5G47750	protein kinase, putative ; K08286 protein-serine/threonine kinase [EC:2.7.11.-]
Gh_A01G0247	3.25454	4.41422	2.37023	2.30784	2.68465	2.17706	3.80121	3.06096	2.65231	1665	AT1G16680	Chaperone DnaJ-domain superfamily protein		osa:4352775	Os12g0612400; hypothetical protein ; K09534 DnaJ homolog, subfamily C, member 14
Gh_A01G0248	38.2992	48.6825	42.2401	13.9855	16.2062	15.8327	26.7653	37.3319	42.465	1164	AT1G16670	Protein kinase superfamily protein	GO:0004713|protein tyrosine kinase activity; GO:0005524|ATP binding ; GO:0004674|protein serine/threonine kinase activity ; GO:0004672|protein kinase activity ; GO:0006468|protein phosphorylation	ath:AT4G35600	CONNEXIN 32; kinase ; K00924
Gh_A01G0249	0.355845	0.302008	0.502858	0.191286	0	0.706588	0.103173	0	0.807035	432	AT1G79040	photosystem II subunit R	GO:0009523|photosystem II ; GO:0042651|thylakoid membrane ; GO:0015979|photosynthesis ; GO:0009654|oxygen evolving complex	ath:AT1G79040	PSBR; PSBR (photosystem II subunit R) ; K03541 photosystem II 10kDa protein
Gh_A01G0250	24.6396	37.156	32.4739	17.3085	16.83	19.8807	10.4525	13.3167	26.0632	2115	AT1G79050	recA DNA recombination family protein	GO:0003677|DNA binding ; GO:0006281|DNA repair ; GO:0005524|ATP binding ; GO:0006355|regulation of transcription, DNA-dependent ; GO:0009432|SOS response ; GO:0006259|DNA metabolic process ; GO:0003697|single-stranded DNA binding ; GO:0000166|nucleotide binding ; GO:0017111|nucleoside-triphosphatase activity; GO:0008094|DNA-dependent ATPase activity	vvi:100249133	similar to replicase ; K03553 recombination protein RecA
Gh_A01G0251	3.47141	3.89352	3.84921	2.90644	3.40919	2.31802	1.42512	2.53728	5.60473	1251	AT1G79060
Gh_A01G0252	2.35614	1.50099	1.52913	1.72626	1.434	1.35157	1.96337	2.63933	2.72677	2202	AT5G52850	Pentatricopeptide repeat (PPR) superfamily protein
Gh_A01G0253	0.0854027	0.0966426	0	0	0	0	0	0	0	450	AT1G11300	protein serine/threonine kinases;protein kinases;ATP binding;sugar binding;kinases;carbohydrate binding	GO:0005524|ATP binding ; GO:0004672|protein kinase activity ; GO:0006468|protein phosphorylation	ath:AT3G59420	ACR4; ACR4 (ARABIDOPSIS CRINKLY4); kinase ; K00924
Gh_A01G0254	0.46604	1.06761	0.14992	0.0488822	0.0606457	0.112854	0.184557	0.515688	0.114575	3381	AT1G11300	protein serine/threonine kinases;protein kinases;ATP binding;sugar binding;kinases;carbohydrate binding	GO:0004713|protein tyrosine kinase activity; GO:0005524|ATP binding ; GO:0004672|protein kinase activity ; GO:0048544|recognition of pollen ; GO:0006468|protein phosphorylation	ath:AT4G35600	CONNEXIN 32; kinase ; K00924
Gh_A01G0256	19.4654	8.53373	12.6758	21.1526	18.0541	14.6704	6.16699	9.61604	15.1053	2385	AT1G79090			vvi:100267869	hypothetical protein LOC100267869 ; K12617 DNA topoisomerase 2-associated protein PAT1
Gh_A01G0257	49.0138	77.9744	53.5965	36.8694	41.0935	34.4429	56.1977	67.1055	50.4472	483	AT1G56200	embryo defective 1303
Gh_A01G0258	0.180428	0	0.33996	0.19398	0	0.537405	1.04626	0.209888	0.181867	213	AT1G79090			pop:POPTR_560243	hypothetical protein ; K12617 DNA topoisomerase 2-associated protein PAT1
Gh_A01G0259	7.02872	10.0064	13.0298	5.97217	7.25816	9.00431	12.3588	12.9239	12.4555	339	AT1G56200	embryo defective 1303
Gh_A01G0261	21.4092	28.8935	22.7319	18.8665	27.3391	13.8511	40.3984	26.2317	28.9206	438	AT3G59600	RNA polymerase Rpb8	GO:0006351|transcription, DNA-dependent	ath:AT3G59600	DNA-directed RNA polymerase I, II, and III, putative ; K03016 DNA-directed RNA polymerase II subunit H
Gh_A01G0262	35.0881	53.5998	49.4171	39.9818	39.0513	45.4109	60.3538	51.4861	42.2864	1299	AT1G16610	arginine/serine-rich 45	GO:0003676|nucleic acid binding	ang:An02g12640	hypothetical protein; K11294 nucleolin
Gh_A01G0263	3.03293	3.6481	3.79641	3.44314	3.48528	3.47445	2.95169	3.52814	3.18538	1812	AT2G35155	Trypsin family protein
Gh_A01G0264	3.27465	3.32024	3.18374	3.09812	4.27697	2.96507	2.94706	2.80366	3.96091	1467	AT3G12940	2-oxoglutarate (2OG) and Fe(II)-dependent oxygenase superfamily protein
Gh_A01G0265	46.6315	74.9288	58.8824	49.5198	49.3235	61.5272	57.5821	52.5369	66.9479	942	AT3G12920	SBP (S-ribonuclease binding protein) family protein	GO:0005515|protein binding ; GO:0008270|zinc ion binding	cin:100177446	similar to zinc finger protein ; K04725 baculoviral IAP repeat-containing 2/3/4
Gh_A01G0266	85.7045	43.0111	65.9437	70.047	55.1773	51.5185	64.9747	67.2084	52.6084	2547	AT1G56070	Ribosomal protein S5/Elongation factor G/III/V family protein	GO:0005525|GTP binding ; GO:0003924|GTPase activity	osa:4329493	Os02g0519900; hypothetical protein ; K03234 elongation factor EF-2 [EC:3.6.5.3]
Gh_A01G0267	2.36192	3.4882	2.41372	0.430393	0.170869	0.516693	1.06784	0.745103	0.484221	960	AT2G43000	NAC domain containing protein 42	GO:0003677|DNA binding ; GO:0006355|regulation of transcription, DNA-dependent
Gh_A01G0268	3.55155	14.3209	3.53583	1.76742	1.67146	0.954664	2.82388	3.71649	2.36053	2478	AT1G16540	molybdenum cofactor sulfurase (LOS5) (ABA3)	GO:0008152|metabolic process ; GO:0030151|molybdenum ion binding ; GO:0003824|catalytic activity ; GO:0030170|pyridoxal phosphate binding	aor:AO090003000107	uncharacterized Fe-S protein; K07140
Gh_A01G0269	8.20603	6.71558	8.96469	0.220009	0.196527	0.36571	3.10902	3.14229	0.474423	1878	AT3G12900	2-oxoglutarate (2OG) and Fe(II)-dependent oxygenase superfamily protein	GO:0016706|oxidoreductase activity, acting on paired donors, with incorporation or reduction of molecular oxygen, 2-oxoglutarate as one donor, and incorporation of one atom each of oxygen into both donors ; GO:0055114|oxidation-reduction process ; GO:0016491|oxidoreductase activity	osa:4330843	Os02g0767300; hypothetical protein ; K05278 flavonol synthase [EC:1.14.11.23]
Gh_A01G0270	2.07363	2.13796	2.73497	0	0	0	0.801629	1.12569	0	834	AT3G12900	2-oxoglutarate (2OG) and Fe(II)-dependent oxygenase superfamily protein	GO:0016706|oxidoreductase activity, acting on paired donors, with incorporation or reduction of molecular oxygen, 2-oxoglutarate as one donor, and incorporation of one atom each of oxygen into both donors ; GO:0055114|oxidation-reduction process ; GO:0016491|oxidoreductase activity	ath:AT1G77330	1-aminocyclopropane-1-carboxylate oxidase, putative / ACC oxidase, putative ; K05933 aminocyclopropanecarboxylate oxidase [EC:1.14.17.4]
Gh_A01G0272	1.96006	2.45567	3.03363	0	0	0	1.0554	0.692172	0.0705604	1098	AT3G12900	2-oxoglutarate (2OG) and Fe(II)-dependent oxygenase superfamily protein	GO:0016706|oxidoreductase activity, acting on paired donors, with incorporation or reduction of molecular oxygen, 2-oxoglutarate as one donor, and incorporation of one atom each of oxygen into both donors ; GO:0055114|oxidation-reduction process ; GO:0016491|oxidoreductase activity	osa:4330843	Os02g0767300; hypothetical protein ; K05278 flavonol synthase [EC:1.14.11.23]
Gh_A01G0273	0.107651	1.78667	0.169028	0	0	0	0	0.375682	0	1071	AT3G12900	2-oxoglutarate (2OG) and Fe(II)-dependent oxygenase superfamily protein	GO:0016706|oxidoreductase activity, acting on paired donors, with incorporation or reduction of molecular oxygen, 2-oxoglutarate as one donor, and incorporation of one atom each of oxygen into both donors ; GO:0055114|oxidation-reduction process ; GO:0016491|oxidoreductase activity	ath:AT1G77330	1-aminocyclopropane-1-carboxylate oxidase, putative / ACC oxidase, putative ; K05933 aminocyclopropanecarboxylate oxidase [EC:1.14.17.4]
Gh_A01G0274	88.6785	71.0257	87.6213	239.731	255.04	223.069	137.171	78.4569	99.2911	657	AT1G17200	Uncharacterised protein family (UPF0497)
Gh_A01G0275	194.814	140.573	185.636	677.542	706.959	585.161	185.063	143.95	223.264	723	AT4G09650	ATP synthase delta-subunit gene	GO:0016020|membrane ; GO:0015986|ATP synthesis coupled proton transport ; GO:0046933|proton-transporting ATP synthase activity, rotational mechanism	vvi:100251062	GSVIVT00001774001; hypothetical protein LOC100251062 ; K02113 F-type H+-transporting ATPase subunit delta [EC:3.6.3.14]
Gh_A01G0277	87.6416	50.274	80.0663	67.9822	62.1597	71.2371	80.8197	77.5974	85.4673	1173	AT4G25210	DNA-binding storekeeper protein-related transcriptional regulator
Gh_A01G0278	162.45	162.477	240.915	1010.76	1047.75	1290.35	316.371	289.825	316.288	1110	AT3G14420	Aldolase-type TIM barrel family protein	GO:0010181|FMN binding ; GO:0055114|oxidation-reduction process ; GO:0016491|oxidoreductase activity	vvi:100244701	GSVIVT00000984001; hypothetical protein LOC100244701 ; K11517 (S)-2-hydroxy-acid oxidase [EC:1.1.3.15]
Gh_A01G0279	82.6445	79.3384	124.502	500.837	490.404	666.317	160.815	144.067	157.603	1110	AT3G14420	Aldolase-type TIM barrel family protein	GO:0010181|FMN binding ; GO:0055114|oxidation-reduction process ; GO:0016491|oxidoreductase activity	vvi:100244701	GSVIVT00000984001; hypothetical protein LOC100244701 ; K11517 (S)-2-hydroxy-acid oxidase [EC:1.1.3.15]
Gh_A01G0280	1.47812	0.678761	1.27144	1.86551	1.53154	1.97797	28.397	32.645	5.98123	1794	AT3G14440	nine-cis-epoxycarotenoid dioxygenase 3		ath:AT3G14440	NCED3; NCED3 (NINE-CIS-EPOXYCAROTENOID DIOXYGENASE3) ; K09840 9-cis-epoxycarotenoid dioxygenase [EC:1.13.11.51]
Gh_A01G0281	1.27034	2.28492	1.04561	1.2795	1.52677	1.07537	1.25616	1.44665	0.768284	2874	AT1G17110	ubiquitin-specific protease 15	GO:0006511|ubiquitin-dependent protein catabolic process ; GO:0008270|zinc ion binding ; GO:0004221|ubiquitin thiolesterase activity	ppp:PHYPADRAFT_11930	hypothetical protein ; K11855 ubiquitin carboxyl-terminal hydrolase 36/42 [EC:3.1.2.15]
Gh_A01G0282	87.6121	56.4099	60.3954	101.797	129.445	77.141	159.485	108.396	59.5662	690	AT1G17100	SOUL heme-binding family protein
Gh_A01G0283	0.706339	0.0726636	0.0604942	0.0345177	0	0.0318762	0.484058	0.522879	0.129449	1197	AT1G11300	protein serine/threonine kinases;protein kinases;ATP binding;sugar binding;kinases;carbohydrate binding	GO:0005524|ATP binding ; GO:0030247|polysaccharide binding ; GO:0004672|protein kinase activity ; GO:0006468|protein phosphorylation	osa:4333912	Os03g0717000; hypothetical protein ; K00924
Gh_A01G0284	0.0889612	0.100669	0.0838096	0.0956428	0	0.0883235	0.206345	0.103486	0.0896705	432
Gh_A01G0286	16.3364	14.945	10.8106	7.69379	5.92198	5.61358	4.62159	5.94626	7.88633	1842	AT1G53590	Calcium-dependent lipid-binding (CaLB domain) family protein	GO:0005515|protein binding	dre:559634	nedd4l; neural precursor cell expressed, developmentally down-regulated 4-like ; K10591 E3 ubiquitin-protein ligase NEDD4 [EC:6.3.2.19]
Gh_A01G0288	3.02626	2.98682	3.2583	3.88959	3.30206	3.07234	2.77082	3.65272	3.07333	1689	AT5G18070	phosphoglucosamine mutase-related	GO:0005975|carbohydrate metabolic process ; GO:0004610|phosphoacetylglucosamine mutase activity; GO:0016868|intramolecular transferase activity, phosphotransferases	pop:POPTR_589964	hypothetical protein ; K01836 phosphoacetylglucosamine mutase [EC:5.4.2.3]
Gh_A01G0289	25.0347	27.0031	20.9426	20.8839	16.0371	17.0828	27.9173	23.9115	19.0313	918	AT1G53580	glyoxalase II 3	GO:0016787|hydrolase activity	osa:4332736	Os03g0332400; hypothetical protein ; K01069 hydroxyacylglutathione hydrolase [EC:3.1.2.6]
Gh_A01G0290	164.043	187.288	150.857	125.481	133.069	119.968	129.46	127.889	110.919	1866	AT3G14690	cytochrome P450, family 72, subfamily A, polypeptide 15	GO:0009055|electron carrier activity ; GO:0020037|heme binding ; GO:0016705|oxidoreductase activity, acting on paired donors, with incorporation or reduction of molecular oxygen ; GO:0005506|iron ion binding ; GO:0055114|oxidation-reduction process	sbi:SORBI_03g028720	SORBIDRAFT_03g028720; hypothetical protein ; K07424 cytochrome P450, family 3, subfamily A [EC:1.14.14.1]
Gh_A01G0291	0.419609	1.53623	0.767367	0.424588	0.816485	0.220554	0.744274	1.06238	0.422955	1557	AT3G14690	cytochrome P450, family 72, subfamily A, polypeptide 15	GO:0009055|electron carrier activity ; GO:0020037|heme binding ; GO:0016705|oxidoreductase activity, acting on paired donors, with incorporation or reduction of molecular oxygen ; GO:0005506|iron ion binding ; GO:0055114|oxidation-reduction process	sbi:SORBI_03g028720	SORBIDRAFT_03g028720; hypothetical protein ; K07424 cytochrome P450, family 3, subfamily A [EC:1.14.14.1]
Gh_A01G0293	26.3366	27.1773	25.7184	47.0496	47.0137	43.7921	32.9771	31.2972	35.4784	1557	AT3G14690	cytochrome P450, family 72, subfamily A, polypeptide 15	GO:0009055|electron carrier activity ; GO:0020037|heme binding ; GO:0016705|oxidoreductase activity, acting on paired donors, with incorporation or reduction of molecular oxygen ; GO:0005506|iron ion binding ; GO:0055114|oxidation-reduction process	sbi:SORBI_03g028720	SORBIDRAFT_03g028720; hypothetical protein ; K07424 cytochrome P450, family 3, subfamily A [EC:1.14.14.1]
Gh_A01G0294	30.8037	19.9187	25.4577	22.4637	21.3913	21.3271	17.9946	16.0017	19.2867	1179	AT3G14690	cytochrome P450, family 72, subfamily A, polypeptide 15	GO:0009055|electron carrier activity ; GO:0020037|heme binding ; GO:0016705|oxidoreductase activity, acting on paired donors, with incorporation or reduction of molecular oxygen ; GO:0005506|iron ion binding ; GO:0055114|oxidation-reduction process	sbi:SORBI_03g028720	SORBIDRAFT_03g028720; hypothetical protein ; K07424 cytochrome P450, family 3, subfamily A [EC:1.14.14.1]
Gh_A01G0295	1.29726	2.93598	1.8332	1.04602	1.73032	1.12696	2.63286	2.64087	2.77865	237	AT1G76065	LYR family of Fe/S cluster biogenesis protein
Gh_A01G0299	0.449488	1.78026	1.90557	0	0	0	1.30323	0.522879	0.453072	171	AT2G39640	glycosyl hydrolase family 17 protein
Gh_A01G0300	0.325688	0.941856	0.272736	0	0	0.0359282	0.335748	0.168385	0.291809	1062	AT1G78530	Protein kinase superfamily protein	GO:0004713|protein tyrosine kinase activity; GO:0005524|ATP binding ; GO:0004674|protein serine/threonine kinase activity ; GO:0004672|protein kinase activity ; GO:0006468|protein phosphorylation	ath:AT1G75820	CLV1; CLV1 (CLAVATA 1); ATP binding / kinase/ protein serine/threonine kinase ; K00924
Gh_A01G0301	0.897926	1.76124	0.789534	1.28716	1.14977	2.43674	1.24964	1.88017	1.68949	642
Gh_A01G0302	1.48958	1.60135	1.05249	0.880804	0.874215	1.03523	0.777393	1.90608	0.75073	1032	AT1G60360	RING/U-box superfamily protein	GO:0005515|protein binding ; GO:0008270|zinc ion binding	vvi:100262515	GSVIVT00015359001; hypothetical protein LOC100262515 ; K11982 E3 ubiquitin-protein ligase RNF115/126 [EC:6.3.2.19]
Gh_A01G0303	0.770025	0.950583	0.263794	0	0	0.0695005	0.48711	0.81432	0.141121	549	AT2G21110	Disease resistance-responsive (dirigent-like protein) family protein
Gh_A01G0304	17.0518	9.28257	15.3748	12.7772	14.9101	12.0559	6.94152	12.7231	11.0462	1785	AT3G14720	MAP kinase 19	GO:0004713|protein tyrosine kinase activity; GO:0005524|ATP binding ; GO:0004672|protein kinase activity ; GO:0006468|protein phosphorylation ; GO:0004707|MAP kinase activity	ath:AT2G01450	ATMPK17 (Arabidopsis thaliana MAP kinase 17); MAP kinase ; K00924
Gh_A01G0305	5.31163	4.50803	4.2191	12.3449	11.7525	9.97841	5.64681	4.11927	5.98387	1476	AT3G02660	Tyrosyl-tRNA synthetase, class Ib, bacterial/mitochondrial	GO:0003723|RNA binding ; GO:0005524|ATP binding ; GO:0006437|tyrosyl-tRNA aminoacylation; GO:0005737|cytoplasm ; GO:0000166|nucleotide binding ; GO:0006418|tRNA aminoacylation for protein translation ; GO:0004812|aminoacyl-tRNA ligase activity ; GO:0004831|tyrosine-tRNA ligase activity	vvi:100246653	hypothetical protein LOC100246653 ; K01866 tyrosyl-tRNA synthetase [EC:6.1.1.1]
Gh_A01G0308	0.569352	0.552244	0.191565	1.31167	1.08488	1.09016	2.64122	2.12886	0.409922	945	AT1G78560	Sodium Bile acid symporter family	GO:0016020|membrane ; GO:0008508|bile acid:sodium symporter activity ; GO:0006814|sodium ion transport	ath:AT1G78560	bile acid:sodium symporter family protein ; K03453 bile acid:Na+ symporter, BASS family
Gh_A01G0309	4.67298	7.93199	11.5752	7.01621	6.31894	10.3988	9.90457	9.13805	10.6793	954	AT3G14750			bmy:Bm1_51435	Myosin tail family protein; K10352 myosin heavy chain
Gh_A01G0311	19.7142	16.4061	17.1634	18.4321	15.2657	14.3179	24.0868	35.872	24.8006	2004	AT1G78570	rhamnose biosynthesis 1	GO:0045226|extracellular polysaccharide biosynthetic process ; GO:0044237|cellular metabolic process ; GO:0003824|catalytic activity ; GO:0008831|dTDP-4-dehydrorhamnose reductase activity ; GO:0050662|coenzyme binding	vvi:100260586	GSVIVT00027921001; hypothetical protein LOC100260586 ; K12450 UDP-glucose 4,6-dehydratase [EC:4.2.1.76]
Gh_A01G0312	5.95833	9.9452	7.29729	3.60329	5.40424	4.36277	5.96002	7.62431	6.75657	516	AT2G04340
Gh_A01G0313	4.81759	10.1599	5.49275	16.5536	15.7725	12.1751	4.26976	5.84301	4.91119	2808	AT1G78580	trehalose-6-phosphate synthase	GO:0005992|trehalose biosynthetic process ; GO:0003824|catalytic activity	pop:POPTR_828543	hypothetical protein ; K00697 alpha,alpha-trehalose-phosphate synthase (UDP-forming) [EC:2.4.1.15]
Gh_A01G0315	0.486471	0.35389	0.0872954	0.635082	0.44494	0.114996	0.0402989	0.0538953	0.035025	3318	AT4G27190	NB-ARC domain-containing disease resistance protein	GO:0043531|ADP binding ; GO:0006952|defense response	oaa:100073402	similar to apoptotic protease activating factor 1 ; K02084 apoptotic protease-activating factor
Gh_A01G0316	0.0707758	0.747512	0.311161	0.0507277	0.100696	0.0936913	0.273607	0.329327	0.0713401	1629	AT4G19050	NB-ARC domain-containing disease resistance protein		ath:AT4G19050	mob1/phocein family protein ; K06685 maintenance of ploidy protein MOB1 (MPS1 binder 1)
Gh_A01G0317	0.309585	0.302008	0.0704001	0.229543	0.296173	0.063593	0.34666	0.099347	0.129126	3600	AT3G14460	LRR and NB-ARC domains-containing disease resistance protein
Gh_A01G0318	0.862239	1.34742	0.657583	0.750428	0.350501	0.529941	1.5714	1.19407	0.331091	936	AT1G78590	NAD(H) kinase 3	GO:0003951|NAD+ kinase activity ; GO:0008152|metabolic process ; GO:0006741|NADP biosynthetic process	tpv:TP03_0366	hypothetical protein ; K00858 NAD+ kinase [EC:2.7.1.23]
Gh_A01G0320	2.15664	1.80595	1.99111	2.36499	1.15063	2.35529	3.85178	5.31858	3.52161	891	AT1G78600	light-regulated zinc finger protein 1	GO:0008270|zinc ion binding ; GO:0005622|intracellular	ath:AT5G15840	CO; CO (CONSTANS); transcription factor/ zinc ion binding ; K12135 zinc finger protein CONSTANS
Gh_A01G0321	0.317733	0.147089	0.0816364	0.295016	0.15411	0.458844	0.653232	1.22644	0.203806	2661	AT1G78610	mechanosensitive channel of small conductance-like 6	GO:0016020|membrane ; GO:0055085|transmembrane transport
Gh_A01G0322	0.468155	1.78195	0.681615	0.366048	0.72662	0.845089	2.61599	3.31707	0.557685	903			GO:0030247|polysaccharide binding
Gh_A01G0323	3.29411	6.15357	3.25113	17.9324	24.2146	17.4946	8.61091	8.08969	5.69207	735	AT1G78630	Ribosomal protein L13 family protein	GO:0005840|ribosome ; GO:0006412|translation ; GO:0003735|structural constituent of ribosome	vvi:100248623	GSVIVT00027910001; hypothetical protein LOC100248623 ; K02871 large subunit ribosomal protein L13
Gh_A01G0326	0.108288	0.441141	0.0612101	0.209557	0.16177	0.0107511	0.615373	0.440889	0.283792	3549	AT1G53420	Leucine-rich repeat transmembrane protein kinase	GO:0004713|protein tyrosine kinase activity; GO:0005524|ATP binding ; GO:0005515|protein binding ; GO:0004674|protein serine/threonine kinase activity ; GO:0004672|protein kinase activity ; GO:0006468|protein phosphorylation	ath:AT1G14370	APK2A; APK2A (PROTEIN KINASE 2A); kinase ; K00924
Gh_A01G0327	0.261437	1.10942	0.123149	0	0.27897	0.0648908	0.530602	0.456185	0.658804	588	AT5G44700	Leucine-rich repeat transmembrane protein kinase	GO:0005515|protein binding	ath:AT5G25930	leucine-rich repeat family protein / protein kinase family protein ; K00924
Gh_A01G0328	4.06399	3.08495	3.72164	6.67596	4.94258	3.8845	9.19222	9.80746	5.12686	3045	AT5G44700	Leucine-rich repeat transmembrane protein kinase	GO:0004713|protein tyrosine kinase activity; GO:0005524|ATP binding ; GO:0004674|protein serine/threonine kinase activity ; GO:0004672|protein kinase activity ; GO:0006468|protein phosphorylation	ath:AT1G14370	APK2A; APK2A (PROTEIN KINASE 2A); kinase ; K00924
Gh_A01G0329	21.6869	28.0939	15.7984	13.1354	12.3914	7.58609	6.81426	7.30435	10.8918	3048	AT1G53440	Leucine-rich repeat transmembrane protein kinase	GO:0004713|protein tyrosine kinase activity; GO:0005524|ATP binding ; GO:0005515|protein binding ; GO:0004674|protein serine/threonine kinase activity ; GO:0004672|protein kinase activity ; GO:0006468|protein phosphorylation	ath:AT1G14370	APK2A; APK2A (PROTEIN KINASE 2A); kinase ; K00924
Gh_A01G0330	0.583238	1.46143	0.137366	0.20155	0.533446	0.165445	7.63376	7.68122	0.293944	1845	AT4G20140	Leucine-rich repeat transmembrane protein kinase	GO:0004713|protein tyrosine kinase activity; GO:0005524|ATP binding ; GO:0004674|protein serine/threonine kinase activity ; GO:0004672|protein kinase activity ; GO:0006468|protein phosphorylation	ath:AT1G28440	HSL1; HSL1 (HAESA-LIKE 1); ATP binding / kinase/ protein serine/threonine kinase ; K00924
Gh_A01G0334	0.0404114	0.13719	0.114214	0.0868932	0.0431216	0.0802435	1.78095	1.12823	0.0814672	951	AT4G20140	Leucine-rich repeat transmembrane protein kinase	GO:0005524|ATP binding ; GO:0005515|protein binding ; GO:0004672|protein kinase activity ; GO:0006468|protein phosphorylation	ath:AT1G28440	HSL1; HSL1 (HAESA-LIKE 1); ATP binding / kinase/ protein serine/threonine kinase ; K00924
Gh_A01G0341	0.530086	2.09948	0.915548	1.09231	1.17841	2.10515	0.870919	1.02773	1.2022	870	AT3G10050	L-O-methylthreonine resistant 1	GO:0006520|cellular amino acid metabolic process ; GO:0030170|pyridoxal phosphate binding	pop:POPTR_826476	hypothetical protein ; K01754 threonine dehydratase [EC:4.3.1.19]
Gh_A01G0343	1.05402	4.86272	0.611068	1.30752	1.64381	2.33442	1.69255	1.22612	2.04313	474	AT3G14420	Aldolase-type TIM barrel family protein	GO:0016491|oxidoreductase activity	vvi:100244701	GSVIVT00000984001; hypothetical protein LOC100244701 ; K11517 (S)-2-hydroxy-acid oxidase [EC:1.1.3.15]
Gh_A01G0344	0.389036	0.597465	0.0523583	0.0597508	0.177912	0.30348	2.67488	3.39418	0.364128	1383	AT1G53380	Plant protein of unknown function (DUF641)		ppp:PHYPADRAFT_79481	hypothetical protein ; K06636 structural maintenance of chromosome 1
Gh_A01G0345	80.0315	64.9451	69.6537	67.5635	63.1607	53.3008	46.9065	55.3282	58.5261	1431	AT1G29310	SecY protein transport family protein	GO:0016020|membrane ; GO:0015031|protein transport	vvi:100250458	GSVIVT00027847001; hypothetical protein LOC100250458 ; K10956 protein transport protein SEC61 subunit alpha
Gh_A01G0347	3.62033	2.91504	2.03329	1.04791	3.49168	1.86631	9.36628	5.75025	1.12283	552	AT2G21110	Disease resistance-responsive (dirigent-like protein) family protein
Gh_A01G0348	0.204421	0	0.256778	0	0	0.135304	0	0	0.0686838	564	AT4G38700	Disease resistance-responsive (dirigent-like protein) family protein
Gh_A01G0349	1.10435	1.6246	2.18483	1.78094	3.53523	2.63143	1.92114	1.67006	3.78471	348	AT1G53400	Ubiquitin domain-containing protein
Gh_A01G0350	0.309545	5.01177	0.919725	0.307195	0.914691	0.520091	2.7615	2.6868	1.32006	1614	AT1G78650	DNA-directed DNA polymerases	GO:0005634|nucleus ; GO:0006260|DNA replication	ath:AT1G78650	POLD3; POLD3 ; K03504 DNA polymerase delta subunit 3
Gh_A01G0351	31.6123	28.5808	31.185	33.0613	30.3768	24.4512	40.0406	32.6921	23.0891	1161	AT1G78680	gamma-glutamyl hydrolase 2	GO:0006541|glutamine metabolic process ; GO:0016787|hydrolase activity ; GO:0003824|catalytic activity ; GO:0008242|omega peptidase activity	pop:POPTR_1117997	hypothetical protein ; K01307 gamma-glutamyl hydrolase [EC:3.4.19.9]
Gh_A01G0353	0.436719	1.97678	0.685715	0	0.155336	1.44529	2.19476	1.52407	0.880402	264
Gh_A01G0355	9.90298	10.1291	6.27761	6.41821	6.8269	3.3042	8.36126	6.86731	5.31081	5208	AT4G20140	Leucine-rich repeat transmembrane protein kinase	GO:0004713|protein tyrosine kinase activity; GO:0005524|ATP binding ; GO:0005515|protein binding ; GO:0004674|protein serine/threonine kinase activity ; GO:0004672|protein kinase activity ; GO:0006468|protein phosphorylation	ath:AT5G25930	leucine-rich repeat family protein / protein kinase family protein ; K00924
Gh_A01G0356	6.92455	10.1867	9.29607	8.74744	13.3001	13.2342	12.8492	6.64551	17.2749	222
Gh_A01G0357	3.34096	4.33732	3.63023	5.44292	4.52735	4.27345	3.30416	3.71955	4.11136	1875	AT1G16970	KU70 homolog	GO:0043564|Ku70:Ku80 complex; GO:0005634|nucleus ; GO:0003677|DNA binding ; GO:0004003|ATP-dependent DNA helicase activity ; GO:0003676|nucleic acid binding ; GO:0042162|telomeric DNA binding; GO:0003684|damaged DNA binding ; GO:0006303|double-strand break repair via nonhomologous end joining ; GO:0000723|telomere maintenance	pop:POPTR_235497	hypothetical protein ; K10884 ATP-dependent DNA helicase 2 subunit 1
Gh_A01G0358	0.939686	0.412323	0.252934	0.659764	0.634365	0.533115	1.31221	1.22697	0.328613	2004	AT1G67000	Protein kinase superfamily protein	GO:0004713|protein tyrosine kinase activity; GO:0005524|ATP binding ; GO:0004674|protein serine/threonine kinase activity ; GO:0004672|protein kinase activity ; GO:0006468|protein phosphorylation	ath:AT5G38990	protein kinase family protein ; K04733 interleukin-1 receptor-associated kinase 4 [EC:2.7.11.1]
Gh_A01G0359	0.431206	0.0813262	0	0.42496	0.268406	0.463792	0.437579	0.334408	0.199212	2139	AT1G67000	Protein kinase superfamily protein	GO:0004713|protein tyrosine kinase activity; GO:0005524|ATP binding ; GO:0004674|protein serine/threonine kinase activity ; GO:0004672|protein kinase activity ; GO:0006468|protein phosphorylation	ath:AT5G38990	protein kinase family protein ; K04733 interleukin-1 receptor-associated kinase 4 [EC:2.7.11.1]
Gh_A01G0360	21.4162	22.8563	20.6203	16.0539	14.8017	15.6837	29.3491	33.2782	29.8256	978	AT1G78700	BES1/BZR1 homolog 4
Gh_A01G0361	4.36047	3.09442	3.52774	2.93991	3.28595	4.5738	2.91423	3.15236	3.20331	1560	AT1G29800	RING/FYVE/PHD-type zinc finger family protein	GO:0046872|metal ion binding	xla:100158302	hypothetical protein LOC100158302 ; K12482 RUN and FYVE domain-containing protein 1
Gh_A01G0364	12.7846	10.0247	10.5357	17.0769	18.2995	16.129	11.2924	14.8119	12.0014	1488	AT3G30841	Cofactor-independent phosphoglycerate mutase	GO:0046872|metal ion binding ; GO:0003824|catalytic activity	pop:POPTR_827793	hypothetical protein ; K01834 phosphoglycerate mutase [EC:5.4.2.1]
Gh_A01G0365	19.1476	25.2994	20.0118	29.475	28.2388	29.7847	24.4144	25.1848	23.769	1413	AT3G14830
Gh_A01G0366	6.96656	10.8153	9.00398	13.7107	13.516	16.4056	9.58183	8.87426	8.53099	1335	AT1G64810	Arabidopsis thaliana protein of unknown function (DUF794)	GO:0003723|RNA binding
Gh_A01G0370	3.28688	6.86671	6.51069	4.62106	4.76635	3.93272	4.88712	5.49023	4.84221	456	AT3G24730	mRNA splicing factor, thioredoxin-like U5 snRNP	GO:0005681|spliceosomal complex ; GO:0007067|mitosis
Gh_A01G0371	2.76855	3.34532	3.13872	3.35486	3.22962	3.02824	2.93872	2.81119	5.25016	1638	AT1G78770	anaphase promoting complex 6	GO:0005515|protein binding	vvi:100267422	GSVIVT00027833001; hypothetical protein LOC100267422 ; K03353 anaphase-promoting complex subunit 6
Gh_A01G0372	1.88388	1.82728	2.89038	8.79592	12.9229	17.2609	1.93514	1.87841	2.33294	714	AT1G78780	pathogenesis-related family protein
Gh_A01G0374	2.12992	10.13	2.55912	2.48902	2.17395	2.23725	3.68736	4.77584	2.36471	1245	AT1G78800	UDP-Glycosyltransferase superfamily protein	GO:0033164|glycolipid 6-alpha-mannosyltransferase activity; GO:0009058|biosynthetic process ; GO:0004378|GDP-Man:Man1GlcNAc2-PP-Dol alpha-1,3-mannosyltransferase activity	pop:POPTR_568797	hypothetical protein ; K03843 alpha-1,3/alpha-1,6-mannosyltransferase [EC:2.4.1.- 2.4.1.132]
Gh_A01G0376	2.45008	5.14899	2.1763	8.88067	8.44076	8.27056	3.08503	3.33871	3.0341	549	AT2G26580	plant-specific transcription factor YABBY family protein
Gh_A01G0377	17.1462	18.8825	16.4628	11.795	13.0386	14.1535	14.514	15.8955	16.9188	1170	AT1G53320	tubby like protein 7	GO:0005515|protein binding	cfa:481758	TEAD3; TEA domain family member 3 ; K09448 TEA domain family member 1/3/4
Gh_A01G0378	75.0708	115.16	189.553	83.8874	98.2678	174.947	241.346	206.961	173.733	429	AT2G42680	multiprotein bridging factor 1A	GO:0043565|sequence-specific DNA binding	vvi:100245498	GSVIVT00018751001; hypothetical protein LOC100245498 ; K03627 putative transcription factor
Gh_A01G0379	7.27405	13.4446	6.6244	13.8377	11.9662	10.7125	6.02241	5.71167	7.71902	1902	AT1G78810
Gh_A01G0380	3.60714	5.07374	4.41456	7.10374	5.64768	6.15848	3.40144	4.78434	5.36891	1140	AT3G14890	phosphoesterase	GO:0003677|DNA binding ; GO:0008270|zinc ion binding	vvi:100243613	hypothetical protein LOC100243613 ; K08073 polynucleotide 5'-hydroxyl-kinase [EC:2.7.1.78]; K08075 polynucleotide 3'-phosphatase [EC:3.1.3.32]
Gh_A01G0381	2.29357	4.46286	2.029	3.15747	2.08923	1.69396	3.14654	4.22984	1.6916	1374	AT3G14910		GO:0043087|regulation of GTPase activity
Gh_A01G0383	0.245608	0.380329	0.0974255	0.201516	0.0758653	0.0128341	0.442257	0.496234	0.208477	5946	AT5G46330	Leucine-rich receptor-like protein kinase family protein	GO:0005515|protein binding	ath:AT4G28490	HAESA; HAESA (RECEPTOR-LIKE PROTEIN KINASE 5); ATP binding / kinase/ protein serine/threonine kinase ; K08286 protein-serine/threonine kinase [EC:2.7.11.-]
Gh_A01G0384	0.198099	1.79337	0.248837	0	0	0.131119	1.60822	0.768147	0.865274	582	AT4G20140	Leucine-rich repeat transmembrane protein kinase	GO:0005515|protein binding	ath:AT4G28490	HAESA; HAESA (RECEPTOR-LIKE PROTEIN KINASE 5); ATP binding / kinase/ protein serine/threonine kinase ; K08286 protein-serine/threonine kinase [EC:2.7.11.-]
Gh_A01G0385	0.158643	0.463765	0.286458	0.469035	0.296244	0.341262	1.04259	1.21492	0.373118	2907	AT3G14920	Peptide-N4-(N-acetyl-beta-glucosaminyl)asparagine amidase A protein	GO:0004853|uroporphyrinogen decarboxylase activity ; GO:0006779|porphyrin-containing compound biosynthetic process	vvi:100252130	hypothetical protein LOC100252130 ; K01599 uroporphyrinogen decarboxylase [EC:4.1.1.37]
Gh_A01G0386	0.0670702	0.0758974	0.252745	0.576861	0	0.266358	0.777846	0.702191	0.27042	573	AT2G42610	Protein of unknown function (DUF640)
Gh_A01G0387	2.67348	2.58414	2.96467	4.01201	4.01171	4.36856	19.6369	19.4699	12.3792	1380	AT1G78830	Curculin-like (mannose-binding) lectin family protein
Gh_A01G0388	2991.71	1623.43	2374.61	771.857	696.713	617.154	640.63	653.561	794.898	1323	AT1G78850	D-mannose binding lectin protein with Apple-like carbohydrate-binding domain
Gh_A01G0389	639.678	435.845	568.264	199	171.195	169.697	125.492	131.179	191.844	1323	AT1G78850	D-mannose binding lectin protein with Apple-like carbohydrate-binding domain
Gh_A01G0390	16.5083	6.12734	13.91	35.9649	22.8436	27.3909	13.4631	20.5249	12.8327	2910	AT3G14940	phosphoenolpyruvate carboxylase 3	GO:0006099|tricarboxylic acid cycle ; GO:0015977|carbon fixation ; GO:0008964|phosphoenolpyruvate carboxylase activity	pop:POPTR_728315	hypothetical protein ; K01595 phosphoenolpyruvate carboxylase [EC:4.1.1.31]
Gh_A01G0391	9.81577	16.5673	11.4416	20.3906	20.5931	16.1873	28.2666	21.6757	17.7757	462	AT1G78870	ubiquitin-conjugating enzyme 35	GO:0016881|acid-amino acid ligase activity	vvi:100255523	GSVIVT00027804001; hypothetical protein LOC100255523 ; K10580 ubiquitin-conjugating enzyme E2 N [EC:6.3.2.19]
Gh_A01G0392	1.91505	1.40966	1.59396	7.97569	6.72565	4.57795	2.76005	2.40077	3.76694	2067	AT2G42580	tetratricopetide-repeat thioredoxin-like 3	GO:0005515|protein binding ; GO:0045454|cell redox homeostasis	sbi:SORBI_04g027610	SORBIDRAFT_04g027610; hypothetical protein ; K09527 DnaJ homolog, subfamily C, member 7
Gh_A01G0393	5.29356	3.71395	9.77456	0.455291	0.677829	1.89202	5.03414	5.91156	8.3238	363			GO:0003677|DNA binding ; GO:0006355|regulation of transcription, DNA-dependent
Gh_A01G0394	0.812188	0.501316	1.63465	0.277833	0.866657	0.549795	0.256891	0.472399	1.07915	1041	AT1G53290	Galactosyltransferase family protein	GO:0016020|membrane ; GO:0006486|protein glycosylation ; GO:0008378|galactosyltransferase activity	nve:NEMVE_v1g175792	hypothetical protein ; K00734 galactosylxylosylprotein 3-beta-galactosyltransferase [EC:2.4.1.134]
Gh_A01G0395	18.1996	41.2564	20.9466	20.3581	20.0487	17.7768	26.8448	31.0716	23.6582	1305	AT1G53280	Class I glutamine amidotransferase-like superfamily protein		pop:POPTR_568826	hypothetical protein ; K03152 4-methyl-5(b-hydroxyethyl)-thiazole monophosphate biosynthesis
Gh_A01G0396	19.0352	59.9593	22.8907	87.5495	135.444	93.3592	33.8639	25.1516	20.1266	1278	AT1G12740	cytochrome P450, family 87, subfamily A, polypeptide 2	GO:0009055|electron carrier activity ; GO:0020037|heme binding ; GO:0016705|oxidoreductase activity, acting on paired donors, with incorporation or reduction of molecular oxygen ; GO:0005506|iron ion binding ; GO:0004497|monooxygenase activity; GO:0055114|oxidation-reduction process	ath:AT4G36380	ROT3; ROT3 (ROTUNDIFOLIA 3); oxygen binding / steroid hydroxylase ; K12637 cytochrome P450, family 90, subfamily C, polypeptide 1 [EC:1.14.-.-]
Gh_A01G0398	17.549	16.4564	18.3492	20.0616	17.7844	21.5113	25.1657	17.4871	16.6348	1176	AT3G15000	cobalt ion binding
Gh_A01G0399	13.4263	24.2536	18.451	11.2564	14.721	10.6396	24.8567	11.3198	18.4997	312
Gh_A01G0400	0.653592	1.47922	1.10834	0.562146	3.90558	5.45082	1.0612	1.06443	1.97641	294
Gh_A01G0401	0.854027	0.779376	0.545033	1.48092	1.94019	1.36759	1.40581	0.640949	0.305458	1395	AT1G59640	BIG PETAL P	GO:0046983|protein dimerization activity	ath:AT1G09530	PAP3/PIF3/POC1 (PHYTOCHROME INTERACTING FACTOR 3); DNA binding / protein binding / transcription factor/ transcription regulator ; K12126 phytochrome-interacting factor 3
Gh_A01G0402	5.11756	9.97561	4.85232	6.67331	8.27923	5.5398	4.21199	7.06695	5.15837	1164
Gh_A01G0403	3.84418	8.07878	4.72595	1.7826	2.5243	2.23336	4.40929	6.58491	4.70515	3639			GO:0006355|regulation of transcription, DNA-dependent ; GO:0043565|sequence-specific DNA binding ; GO:0003700|sequence-specific DNA binding transcription factor activity
Gh_A01G0404	28.3336	29.6323	26.7284	24.102	20.7455	21.5468	55.014	43.0406	29.509	1020	AT3G15020	Lactate/malate dehydrogenase family protein	GO:0016616|oxidoreductase activity, acting on the CH-OH group of donors, NAD or NADP as acceptor ; GO:0016615|malate dehydrogenase activity; GO:0044262|cellular carbohydrate metabolic process ; GO:0055114|oxidation-reduction process ; GO:0030060|L-malate dehydrogenase activity; GO:0016491|oxidoreductase activity ; GO:0006108|malate metabolic process	pop:POPTR_822907	hypothetical protein ; K00026 malate dehydrogenase [EC:1.1.1.37]
Gh_A01G0405	26.6422	13.4067	32.6594	28.5177	26.0624	41.98	18.478	17.5159	36.8846	1317	AT3G15010	RNA-binding (RRM/RBD/RNP motifs) family protein	GO:0003676|nucleic acid binding	mcc:701306	HNRPA1; similar to Heterogeneous nuclear ribonucleoprotein A1 (Helix-destabilizing protein) (Single-strand binding protein) (hnRNP core protein A1) (HDP-1) (Topoisomerase-inhibitor suppressed) ; K12741 heterogeneous nuclear ribonucleoprotein A1/3
Gh_A01G0406	4.90612	5.00612	5.17507	4.32788	5.4365	5.49543	2.96651	3.56088	5.85397	1833	AT1G06230	global transcription factor group E4	GO:0005515|protein binding	sbi:SORBI_03g001920	SORBIDRAFT_03g001920; hypothetical protein ; K11684 bromodomain-containing factor 1
Gh_A01G0409	0.0993055	0	0.18711	0.213528	0	0.0985937	0	0.11552	0	387
Gh_A01G0412	1.24881	2.3097	0.721079	0	0	0	0.622929	0.765409	0.162422	2862	AT5G44700	Leucine-rich repeat transmembrane protein kinase	GO:0004713|protein tyrosine kinase activity; GO:0005524|ATP binding ; GO:0005515|protein binding ; GO:0004674|protein serine/threonine kinase activity ; GO:0004672|protein kinase activity ; GO:0006468|protein phosphorylation	ath:AT1G28440	HSL1; HSL1 (HAESA-LIKE 1); ATP binding / kinase/ protein serine/threonine kinase ; K00924
Gh_A01G0413	13.1706	11.7958	12.2383	23.9144	22.4863	23.1572	6.7365	6.4951	9.16814	1707	AT1G73170	P-loop containing nucleoside triphosphate hydrolases superfamily protein	GO:0005524|ATP binding ; GO:0000166|nucleotide binding ; GO:0017111|nucleoside-triphosphatase activity
Gh_A01G0414	26.9678	17.1881	27.5391	58.4487	58.4396	54.1465	49.0908	51.3071	34.8668	1341	AT3G15030	TCP family transcription factor 4
Gh_A01G0415	0.0985416	0	0.0928353	0.158914	0.525752	0.293506	1.48569	0.917049	0.446973	780	AT3G15050	IQ-domain 10	GO:0005515|protein binding
Gh_A01G0416	0.891446	4.03508	1.05756	1.9523	3.87539	1.86845	2.75694	3.22622	0.499197	1164
Gh_A01G0417	17.2797	15.7482	18.6344	34.5147	30.3374	34.6631	33.1264	45.0922	20.7627	1737	AT1G53210	sodium/calcium exchanger family protein / calcium-binding EF hand family protein	GO:0055085|transmembrane transport ; GO:0005509|calcium ion binding ; GO:0016021|integral to membrane	sce:YDL128W	VCX1; Vacuolar H+/Ca2+ exchanger involved in control of cytosolic Ca2+ concentration; has similarity to sodium/calcium exchangers, including the bovine Na+/Ca2+,K+ antiporter ; K07300 Ca2+:H+ antiporter
Gh_A01G0418	0.32026	1.69125	0.201143	0.114771	0.227826	0.423953	0.371421	1.36602	0.322814	360	AT2G20360	NAD(P)-binding Rossmann-fold superfamily protein		vvi:100242849	GSVIVT00028496001; hypothetical protein LOC100242849 ; K03953 NADH dehydrogenase (ubiquinone) 1 alpha subcomplex 9 [EC:1.6.5.3 1.6.99.3]
Gh_A01G0420	67.9168	71.2892	68.8724	32.6881	32.357	31.4745	15.6718	19.4921	41.7343	1422	AT5G54080	homogentisate 1,2-dioxygenase	GO:0004411|homogentisate 1,2-dioxygenase activity ; GO:0055114|oxidation-reduction process ; GO:0006570|tyrosine metabolic process ; GO:0006559|L-phenylalanine catabolic process	vvi:100264043	GSVIVT00027770001; hypothetical protein LOC100264043 ; K00451 homogentisate 1,2-dioxygenase [EC:1.13.11.5]
Gh_A01G0421	21.6065	23.7821	28.6977	8.56819	11.7797	10.6086	15.8838	17.649	18.9821	651	AT5G60860	RAB GTPase homolog A1F	GO:0016020|membrane ; GO:0007165|signal transduction ; GO:0006184|GTP catabolic process ; GO:0005622|intracellular ; GO:0003924|GTPase activity ; GO:0006886|intracellular protein transport ; GO:0006913|nucleocytoplasmic transport; GO:0007264|small GTPase mediated signal transduction ; GO:0005525|GTP binding ; GO:0015031|protein transport	ath:AT5G60860	AtRABA1f (Arabidopsis Rab GTPase homolog A1f); GTP binding ; K07976 Rab family, other
Gh_A01G0422	1.49995	1.05512	2.17693	2.39712	2.03313	2.9784	0.423138	1.03748	2.57434	948	AT4G27560	UDP-Glycosyltransferase superfamily protein	GO:0008152|metabolic process ; GO:0016758|transferase activity, transferring hexosyl groups	ath:AT4G15480	UGT84A1; UDP-glycosyltransferase/ sinapate 1-glucosyltransferase/ transferase, transferring glycosyl groups ; K08236 limonoid glucosyltransferase [EC:2.4.1.210]
Gh_A01G0424	4.03542	4.96494	5.02645	4.57144	4.76845	6.05007	1.25639	3.56011	7.6438	1419	AT4G27560	UDP-Glycosyltransferase superfamily protein	GO:0008152|metabolic process ; GO:0016758|transferase activity, transferring hexosyl groups	ath:AT1G01420	UDP-glucoronosyl/UDP-glucosyl transferase family protein ; K08237 hydroquinone glucosyltransferase [EC:2.4.1.218]
Gh_A01G0425	6.40521	6.88718	5.01702	6.41137	6.36341	4.38572	4.4969	5.48122	4.97208	1566	AT1G53190	RING/U-box superfamily protein	GO:0005515|protein binding ; GO:0008270|zinc ion binding	cbr:CBG04193	Hypothetical protein CBG04193 ; K11982 E3 ubiquitin-protein ligase RNF115/126 [EC:6.3.2.19]
Gh_A01G0426	5.27011	14.5881	4.50662	11.7677	12.1988	11.2696	18.242	24.711	15.6095	474	AT5G46020
Gh_A01G0428	0.974313	2.12342	1.18986	2.44415	1.73276	2.86616	2.25992	1.72108	1.6368	1065	AT3G18380	sequence-specific DNA binding transcription factors;sequence-specific DNA binding	GO:0006355|regulation of transcription, DNA-dependent ; GO:0043565|sequence-specific DNA binding ; GO:0003700|sequence-specific DNA binding transcription factor activity
Gh_A01G0429	3.4727	4.89035	4.6166	2.57199	3.37621	4.2523	0.98449	1.61589	3.50039	996	AT3G15090	GroES-like zinc-binding alcohol dehydrogenase family protein	GO:0008270|zinc ion binding ; GO:0016747|transferase activity, transferring acyl groups other than amino-acyl groups ; GO:0055114|oxidation-reduction process ; GO:0016491|oxidoreductase activity	ptr:456952	CRYZ; crystallin, zeta (quinone reductase) ; K00344 NADPH2:quinone reductase [EC:1.6.5.5]
Gh_A01G0430	1.11234	0.713281	0.855804	4.64401	4.07515	3.71802	1.48353	1.31552	1.10252	2073	AT3G15095
Gh_A01G0431	1.0864	1.38305	1.02348	3.64997	4.39551	3.46054	4.25231	3.00147	0.730039	849	AT3G15110
Gh_A01G0432	0.247146	0.605959	0.582086	0.0885696	0.087907	0.163583	0	0.0958331	0.0830389	933	AT3G15115
Gh_A01G0433	0.279094	0.315826	0.420692	1.0502	1.01256	0.692734	0.744461	0.324663	0.506375	1377	AT5G54010	UDP-Glycosyltransferase superfamily protein	GO:0008152|metabolic process ; GO:0016758|transferase activity, transferring hexosyl groups	ath:AT4G15490	UGT84A3; UDP-glycosyltransferase/ sinapate 1-glucosyltransferase/ transferase, transferring glycosyl groups ; K08236 limonoid glucosyltransferase [EC:2.4.1.210]
Gh_A01G0434	11.4988	19.9882	21.5422	12.0334	16.1422	19.3166	20.2824	17.089	18.5976	879	AT4G16330	2-oxoglutarate (2OG) and Fe(II)-dependent oxygenase superfamily protein	GO:0016706|oxidoreductase activity, acting on paired donors, with incorporation or reduction of molecular oxygen, 2-oxoglutarate as one donor, and incorporation of one atom each of oxygen into both donors ; GO:0055114|oxidation-reduction process ; GO:0016491|oxidoreductase activity	osa:4330843	Os02g0767300; hypothetical protein ; K05278 flavonol synthase [EC:1.14.11.23]
Gh_A01G0435	7.52347	3.51178	5.02442	5.66269	5.33084	3.449	3.49167	3.77939	3.56829	5808	AT3G15120	P-loop containing nucleoside triphosphate hydrolases superfamily protein	GO:0005524|ATP binding ; GO:0000166|nucleotide binding ; GO:0017111|nucleoside-triphosphatase activity	afm:AFUA_2G17110	cell division control protein Cdc48 (EC:3.6.1.-); K01529
Gh_A01G0436	0.720112	0.385999	0.678412	1.34466	2.22433	1.61805	0.967014	0.749512	0.993274	1014	AT3G15140	Polynucleotidyl transferase, ribonuclease H-like superfamily protein	GO:0004527|exonuclease activity	gga:422629	THEX1; three prime histone mRNA exonuclease 1 ; K01175
Gh_A01G0437	2.6768	4.68789	1.98141	3.83713	4.28448	4.99885	3.76965	2.59488	2.56966	603	AT3G15150	RING/U-box superfamily protein	GO:0045842|positive regulation of mitotic metaphase/anaphase transition; GO:0034184|positive regulation of maintenance of mitotic sister chromatid cohesion; GO:0030915|Smc5-Smc6 complex ; GO:0000724|double-strand break repair via homologous recombination ; GO:0019789|SUMO ligase activity
Gh_A01G0439	2.37496	4.56066	3.25445	27.6225	27.1855	22.6505	4.67407	2.76274	4.35255	534	AT5G53980	homeobox protein 52	GO:0005634|nucleus ; GO:0006355|regulation of transcription, DNA-dependent ; GO:0043565|sequence-specific DNA binding ; GO:0003700|sequence-specific DNA binding transcription factor activity	ath:AT3G01470	ATHB-1; ATHB-1 (Homeobox-leucine zipper protein HAT5); transcription factor ; K09338 homeobox-leucine zipper protein
Gh_A01G0441	1.84322	2.71156	4.34122	6.14316	5.6055	7.77756	2.35144	1.71534	3.43716	417	AT5G53940	Yippee family putative zinc-binding protein
Gh_A01G0442	9.97532	20.1524	8.23038	4.1995	4.84036	4.71213	6.1863	9.06338	10.9016	1830	AT5G53930
Gh_A01G0443	3.85789	11.3841	4.86917	4.60409	4.35298	3.55534	5.3733	5.38965	4.59568	2082	AT3G15220	Protein kinase superfamily protein	GO:0004713|protein tyrosine kinase activity; GO:0005524|ATP binding ; GO:0004672|protein kinase activity ; GO:0006468|protein phosphorylation	nve:NEMVE_v1g135318	hypothetical protein ; K08839 serine/threonine kinase 25 [EC:2.7.11.22]
Gh_A01G0444	3.3282	7.03502	4.64404	5.83984	8.14142	8.22968	4.95228	6.97621	5.66507	1224	AT5G53900	Serine/threonine-protein kinase WNK (With No Lysine)-related
Gh_A01G0449	5.02441	4.18509	3.34666	4.22463	1.96021	1.87216	4.10574	4.51449	2.428	3159	AT5G53890	phytosylfokine-alpha receptor 2	GO:0004713|protein tyrosine kinase activity; GO:0005524|ATP binding ; GO:0005515|protein binding ; GO:0004674|protein serine/threonine kinase activity ; GO:0004672|protein kinase activity ; GO:0006468|protein phosphorylation	ath:AT1G75820	CLV1; CLV1 (CLAVATA 1); ATP binding / kinase/ protein serine/threonine kinase ; K00924
Gh_A01G0450	32.824	48.0773	41.7321	25.1338	32.4939	31.304	30.464	37.4307	41.3028	891	AT3G15290	3-hydroxyacyl-CoA dehydrogenase family protein	GO:0006631|fatty acid metabolic process ; GO:0003857|3-hydroxyacyl-CoA dehydrogenase activity ; GO:0055114|oxidation-reduction process ; GO:0016491|oxidoreductase activity	pop:POPTR_742962	hypothetical protein ; K00074 3-hydroxybutyryl-CoA dehydrogenase [EC:1.1.1.157]
Gh_A01G0451	0.158153	5.36904	0.29799	0.340063	1.51884	1.09914	1.28393	3.12759	0.797071	243	AT5G42080	dynamin-like protein	GO:0005525|GTP binding ; GO:0003924|GTPase activity
Gh_A01G0453	0.845223	0.388563	0.497674	1.36306	1.29649	1.83567	0.765817	0.983228	1.19807	1455	AT3G23560	MATE efflux family protein	GO:0016020|membrane ; GO:0055085|transmembrane transport ; GO:0015238|drug transmembrane transporter activity ; GO:0015297|antiporter activity ; GO:0006855|drug transmembrane transport
Gh_A01G0456	0.024541	0.666501	0.208079	0.18469	0.0261869	0.0487302	0.256153	0.314028	0	1566	AT1G28130	Auxin-responsive GH3 family protein
Gh_A01G0457	26.8694	30.0949	26.4662	17.8265	13.8561	16.5119	19.201	22.6	21.672	1539	AT5G53850	haloacid dehalogenase-like hydrolase family protein	GO:0046872|metal ion binding ; GO:0019509|L-methionine salvage from methylthioadenosine; GO:0005737|cytoplasm	pop:POPTR_827604	hypothetical protein ; K09880 enolase-phosphatase E1 [EC:3.1.3.77]
Gh_A01G0458	10.9948	7.876	5.84424	1.89779	3.01376	1.90278	7.13597	7.09901	3.55858	762	AT3G15300	VQ motif-containing protein
Gh_A01G0459	0.948344	1.03797	0.556561	1.521	1.21102	0.910676	0.594995	0.940421	0.54847	2472	AT1G53140	Dynamin related protein 5A	GO:0005525|GTP binding ; GO:0003924|GTPase activity	tva:TVAG_298300	Dynamin central region family protein ; K01528 dynamin GTPase [EC:3.6.5.5]
Gh_A01G0460	12.565	5.1839	8.23068	13.7022	13.5648	10.412	10.0184	9.34471	9.4824	2349	AT1G11300	protein serine/threonine kinases;protein kinases;ATP binding;sugar binding;kinases;carbohydrate binding	GO:0004713|protein tyrosine kinase activity; GO:0005524|ATP binding ; GO:0004674|protein serine/threonine kinase activity ; GO:0004672|protein kinase activity ; GO:0048544|recognition of pollen ; GO:0006468|protein phosphorylation	osa:4337593	Os05g0110900; hypothetical protein ; K00924
Gh_A01G0461	1.07599	3.26226	1.05194	0.611144	0.844869	0.907031	0.941797	1.41699	1.00272	1893	AT4G27500	proton pump interactor 1
Gh_A01G0463	0.603632	0.480683	0.147435	0.9374	0.691827	0.799074	0.803774	0.286078	0.63098	1719	AT1G53040	Protein of unknown function (DUF616)
Gh_A01G0466	13.857	11.4918	12.6346	12.2724	11.7463	8.69713	7.34976	8.5219	11.9358	1983	AT1G53025	Ubiquitin-conjugating enzyme family protein	GO:0016881|acid-amino acid ligase activity	ppp:PHYPADRAFT_40312	hypothetical protein ; K10581 ubiquitin-conjugating enzyme E2 O [EC:6.3.2.19]
Gh_A01G0469	30.6732	18.9328	22.3555	14.8263	9.82498	10.6354	72.6673	52.1893	36.0661	2784	AT4G21700	Protein of unknown function (DUF2921)
Gh_A01G0472	3.93446	5.72435	3.28742	3.60051	4.22331	2.3019	3.69384	4.30443	3.80059	1641	AT5G53770	Nucleotidyltransferase family protein	GO:0016779|nucleotidyltransferase activity	vvi:100259006	hypothetical protein LOC100259006 ; K03514 DNA polymerase sigma subunit [EC:2.7.7.7]
Gh_A01G0475	4.28633	5.59245	2.25357	11.0572	10.0805	5.69021	2.81646	3.30529	4.21035	3165	AT3G25510	disease resistance protein (TIR-NBS-LRR class), putative	GO:0043531|ADP binding ; GO:0007165|signal transduction ; GO:0005515|protein binding ; GO:0006952|defense response	ath:AT4G19050	mob1/phocein family protein ; K06685 maintenance of ploidy protein MOB1 (MPS1 binder 1)
Gh_A01G0476	6.92455	5.31721	5.59162	4.78583	4.43337	2.84818	4.47426	4.66049	2.54263	777	AT4G27470	RING membrane-anchor 3	GO:0005515|protein binding ; GO:0008270|zinc ion binding	mdo:100024090	hypothetical protein LOC100024090 ; K10666 E3 ubiquitin-protein ligase RNF5 [EC:6.3.2.19]
Gh_A01G0477	2.39261	0.846093	3.19325	0	0	0	0.635896	0.811785	0.502434	771	AT3G15370	expansin 12	GO:0009664|plant-type cell wall organization ; GO:0005576|extracellular region
Gh_A01G0478	2.4713	1.39827	1.73427	2.98225	2.77158	1.72753	1.49153	0.850708	1.16925	1524	AT4G21705	Tetratricopeptide repeat (TPR)-like superfamily protein
Gh_A01G0479	0.388194	0.951784	0.24381	1.07816	0.793938	0.321177	0.28138	0.0752629	0.163037	2376	AT1G63080	Pentatricopeptide repeat (PPR) superfamily protein
Gh_A01G0481	3.04549	0.929958	3.32455	0.467748	0	0.0479947	0.392445	0.337405	0.779626	795	AT5G07990	Cytochrome P450 superfamily protein	GO:0009055|electron carrier activity ; GO:0020037|heme binding ; GO:0016705|oxidoreductase activity, acting on paired donors, with incorporation or reduction of molecular oxygen ; GO:0005506|iron ion binding ; GO:0055114|oxidation-reduction process	ath:AT5G07990	TT7; TT7 (TRANSPARENT TESTA 7); flavonoid 3'-monooxygenase/ oxygen binding ; K05280 flavonoid 3'-monooxygenase [EC:1.14.13.21]
Gh_A01G0482	3.00879	2.94523	2.88672	2.02421	1.89089	1.97926	3.18973	3.73625	1.63733	2082	AT3G15380	Plasma-membrane choline transporter family protein		dre:571619	similar to CDW92 antigen ; K06515 CDW92 antigen
Gh_A01G0486	86.6605	54.7921	91.321	16.8407	19.5569	22.4149	60.641	68.0921	55.198	1212	AT5G53750	CBS domain-containing protein	GO:0005515|protein binding ; GO:0030554|adenyl nucleotide binding
Gh_A01G0487	445.012	407.881	335.516	138.909	129.273	115.163	101.619	106.119	155.909	768	AT4G27450	Aluminium induced protein with YGL and LRDR motifs		osa:4332506	Os03g0291500; hypothetical protein ; K01953 asparagine synthase (glutamine-hydrolysing) [EC:6.3.5.4]
Gh_A01G0488	11.6199	5.22733	11.4629	9.54864	9.42639	8.86519	4.16986	7.58952	12.6485	1614	AT3G11070	Outer membrane OMP85 family protein	GO:0019867|outer membrane
Gh_A01G0489	16.2649	25.8166	31.3241	7.35053	15.2054	17.0058	18.6963	12.9765	20.6746	534			GO:0006952|defense response ; GO:0009607|response to biotic stimulus
Gh_A01G0490	9.71576	10.3429	11.5262	8.82063	10.2906	11.1466	0.333862	0.167439	11.1715	534			GO:0006952|defense response ; GO:0009607|response to biotic stimulus
Gh_A01G0491	0.722156	5.32956	1.36067	3.20685	2.81432	2.93026	2.87669	2.6663	2.75341	1224	AT1G52920	G protein coupled receptor
Gh_A01G0492	3.7933	5.85676	4.4519	2.45383	2.38402	1.8671	4.00781	5.44103	3.95315	2391	AT3G15470	Transducin/WD40 repeat-like superfamily protein	GO:0005515|protein binding	ago:AGOS_AGL234W	AGL234Wp; K06666 glucose repression regulatory protein TUP1
Gh_A01G0493	0.588984	0	0.416158	0.474916	0	0	0	0.171288	0.445261	261
Gh_A01G0495	0.121688	0.262888	0.250126	4.47192	2.47893	2.74581	2.14257	2.21343	0.769401	3474	AT4G27430	COP1-interacting protein 7
Gh_A01G0496	0.0656944	0	0.433231	0	0	0	0	0.152842	0	585	AT1G52900	Toll-Interleukin-Resistance (TIR) domain family protein	GO:0007165|signal transduction ; GO:0005515|protein binding	ptr:471167	TLR6; toll-like receptor 6 ; K10169 toll-like receptor 6
Gh_A01G0497	5.94769	7.20505	7.39919	5.6156	5.77701	4.84518	7.07469	7.18492	11.7596	1008	AT3G15510	NAC domain containing protein 2	GO:0003677|DNA binding ; GO:0006355|regulation of transcription, DNA-dependent
Gh_A01G0498	1.3113	2.2829	3.80113	0.325336	0.322903	1.10161	4.79631	4.69356	4.88034	381	AT3G15518
Gh_A01G0499	7.98492	6.88608	4.81404	8.9123	7.51229	5.19435	7.99984	9.77319	5.6934	3783	AT5G54440	CLUB
Gh_A01G0501	1.89985	4.01313	1.483	1.92582	1.81488	0.772457	1.42693	1.49441	1.47728	2124	AT3G16260	tRNAse Z4	GO:0008033|tRNA processing	pop:POPTR_829561	hypothetical protein ; K00784 ribonuclease Z [EC:3.1.26.11]
Gh_A01G0502	4.13807	2.49079	2.77868	4.44887	3.33518	4.54548	8.27082	5.94034	4.12669	873	AT5G54400	S-adenosyl-L-methionine-dependent methyltransferases superfamily protein	GO:0008152|metabolic process ; GO:0008168|methyltransferase activity	olu:OSTLU_31705	predicted protein; K02169 biotin synthesis protein BioC
Gh_A01G0503	0.602056	0.681293	0.378128	0.467476	0.49967	0.830195	0.853396	1.3229	0.741713	1149	AT5G54390	HAL2-like	GO:0046854|phosphatidylinositol phosphorylation	pop:POPTR_817763	hypothetical protein ; K01082 3'(2'), 5'-bisphosphate nucleotidase [EC:3.1.3.7]
Gh_A01G0505	11.4531	10.0784	9.62614	17.2157	14.89	15.2926	19.0132	15.9133	12.021	2520	AT5G54380	protein kinase family protein	GO:0004713|protein tyrosine kinase activity; GO:0005524|ATP binding ; GO:0004674|protein serine/threonine kinase activity ; GO:0004672|protein kinase activity ; GO:0006468|protein phosphorylation	ath:AT5G38990	protein kinase family protein ; K04733 interleukin-1 receptor-associated kinase 4 [EC:2.7.11.1]
Gh_A01G0506	0.0961382	0.679944	0.0679283	0.90439	0.256464	0.644281	0.445984	0.251629	0.0969047	1599	AT5G54370	Late embryogenesis abundant (LEA) protein-related	GO:0055114|oxidation-reduction process ; GO:0016491|oxidoreductase activity	osa:4338987	Os05g0456300; hypothetical protein ; K00002 alcohol dehydrogenase (NADP+) [EC:1.1.1.2]
Gh_A01G0509	0.683222	1.353	0.482744	1.28544	2.18713	1.69581	7.92365	2.78172	19.2828	225
Gh_A01G0510	6.1917	5.07374	6.83887	20.8884	17.3148	35.824	42.8373	21.3596	16.3559	180
Gh_A01G0511	0.175485	0.397162	0.495969	0.943326	0.187254	0.348455	0.814074	1.42896	0.707537	219
Gh_A01G0512	0.6651	1.4071	1.06247	1.05704	1.01827	0.861304	1.44209	1.3792	1.13677	1329			GO:0030170|pyridoxal phosphate binding
Gh_A01G0513	22.1042	21.3182	24.0425	46.4487	44.6538	57.109	28.6067	25.538	29.5723	765	AT4G27390
Gh_A01G0514	7.84744	9.55226	12.5481	22.8479	22.8127	25.8583	16.6771	15.4942	14.409	906	AT1G61260	Protein of unknown function (DUF761)
Gh_A01G0516	6.78952	14.7863	10.0169	6.61083	10.2522	12.7186	14.5597	11.0275	11.4922	300	AT4G27380
Gh_A01G0518	15.5782	18.1085	11.4592	21.0921	16.9851	14.2347	6.6782	7.80877	10.8389	3624	AT5G54280	myosin 2	GO:0005524|ATP binding ; GO:0005515|protein binding ; GO:0016459|myosin complex ; GO:0003774|motor activity	ssc:594849	MYO5A; myosin Va ; K10357 myosin V
Gh_A01G0519	2.13964	2.63853	3.25619	27.899	32.081	33.9616	3.27678	4.56316	5.0876	1401	AT5G54270	light-harvesting chlorophyll B-binding protein 3	GO:0016020|membrane ; GO:0009765|photosynthesis, light harvesting; GO:0016539|intein-mediated protein splicing	ath:AT5G54270	LHCB3; LHCB3 (LIGHT-HARVESTING CHLOROPHYLL BINDING PROTEIN 3) ; K08914 light-harvesting complex II chlorophyll a/b binding protein 3
Gh_A01G0520	41.282	37.5477	50.5861	47.2147	51.7325	48.3844	48.3371	65.2752	35.0821	2130	AT5G54250	cyclic nucleotide-gated cation channel 4		osa:4339240	Os05g0502000; hypothetical protein ; K05391 cyclic nucleotide gated channel, other eukaryote
Gh_A01G0521	0.116458	0	0.109714	3.38054	5.84062	5.54993	3.37656	1.62568	0.939095	330	AT4G27360	Dynein light chain type 1 family protein	GO:0005875|microtubule associated complex ; GO:0007017|microtubule-based process	xtr:448652	dynll1; dynein, light chain, LC8-type 1 ; K10418 dynein light chain LC8-type
Gh_A01G0522	11.7815	22.647	21.1321	23.618	29.2056	35.3464	23.2101	19.3308	24.425	747	AT5G54110	membrane-associated mannitol-induced	GO:0005198|structural molecule activity	tpv:TP04_0461	hypothetical protein ; K03014 DNA-directed RNA Polymerase II subunit F
Gh_A01G0524	0.256208	1.44964	0.965487	1.23953	0.546782	0.127186	4.60562	3.27845	2.58251	300	AT4G10270	Wound-responsive family protein
Gh_A01G0525	28.9135	36.1828	31.7467	7.49471	8.4817	8.35136	15.0657	13.9445	25.3843	1494	AT2G20900	diacylglycerol kinase 5	GO:0004143|diacylglycerol kinase activity ; GO:0007205|protein kinase C-activating G-protein coupled receptor signaling pathway	ppp:PHYPADRAFT_106363	hypothetical protein ; K00901 diacylglycerol kinase [EC:2.7.1.107]
Gh_A01G0526	1.71847	2.3866	3.60586	0	0.166702	0.116329	1.63063	1.68102	0.984189	984	AT4G21440	MYB-like 102	GO:0003682|chromatin binding	ath:AT4G21440	ATM4/ATMYB102 (ARABIDOPSIS MYB-LIKE 102); DNA binding / transcription factor ; K09422 myb proto-oncogene protein, plant
Gh_A01G0527	3.51835	2.96053	3.22962	1.30936	0.818247	0.537405	3.08646	1.94146	7.04735	852
Gh_A01G0528	1.09678	3.8475	1.36392	1.9574	3.23013	1.37204	1.14479	1.12276	1.50352	1752	AT4G27340	Met-10+ like family protein	GO:0016740|transferase activity	dre:100149968	similar to LOC564078 protein ; K07055
Gh_A01G0530	9.33247	8.33051	7.8637	7.1044	6.9894	4.60401	5.17637	6.54072	7.94619	663	AT5G54430	Adenine nucleotide alpha hydrolases-like superfamily protein	GO:0006950|response to stress
Gh_A01G0531	19.6494	32.9201	34.2825	64.528	87.0821	104.89	12.4892	21.7891	77.1152	753	AT4G27310	B-box type zinc finger family protein	GO:0008270|zinc ion binding ; GO:0005622|intracellular	ath:AT5G15840	CO; CO (CONSTANS); transcription factor/ zinc ion binding ; K12135 zinc finger protein CONSTANS
Gh_A01G0534	2.97076	6.11872	3.43548	10.2745	10.7847	10.0188	4.70315	2.54158	3.24794	2445	AT1G11300	protein serine/threonine kinases;protein kinases;ATP binding;sugar binding;kinases;carbohydrate binding	GO:0004713|protein tyrosine kinase activity; GO:0005524|ATP binding ; GO:0004674|protein serine/threonine kinase activity ; GO:0004672|protein kinase activity ; GO:0048544|recognition of pollen ; GO:0006468|protein phosphorylation	osa:4333912	Os03g0717000; hypothetical protein ; K00924
Gh_A01G0535	13.735	19.6139	11.4984	2.92803	2.47559	1.91947	5.45921	5.39759	8.23557	2286	AT1G11300	protein serine/threonine kinases;protein kinases;ATP binding;sugar binding;kinases;carbohydrate binding	GO:0004713|protein tyrosine kinase activity; GO:0005524|ATP binding ; GO:0004674|protein serine/threonine kinase activity ; GO:0004672|protein kinase activity ; GO:0048544|recognition of pollen ; GO:0006468|protein phosphorylation	osa:4337593	Os05g0110900; hypothetical protein ; K00924
Gh_A01G0536	1.29889	3.6241	0.691235	0.351776	0.370305	0.285479	0.402469	0.622841	0.609649	3876	AT1G11300	protein serine/threonine kinases;protein kinases;ATP binding;sugar binding;kinases;carbohydrate binding	GO:0004713|protein tyrosine kinase activity; GO:0005524|ATP binding ; GO:0004674|protein serine/threonine kinase activity ; GO:0004672|protein kinase activity ; GO:0048544|recognition of pollen ; GO:0006468|protein phosphorylation	osa:4337593	Os05g0110900; hypothetical protein ; K00924
Gh_A01G0537	50.7333	58.7909	61.4923	24.0473	38.4049	38.5595	27.1196	31.1051	126.769	378	AT4G27280	Calcium-binding EF-hand family protein	GO:0005509|calcium ion binding	dre:100006257	similar to centrin 2 ; K10840 centrin-2
Gh_A01G0538	1.15335	0.326285	0.349252	2.74566	2.10977	1.67673	0.429941	0.239583	0.78887	933	AT1G11300	protein serine/threonine kinases;protein kinases;ATP binding;sugar binding;kinases;carbohydrate binding	GO:0004713|protein tyrosine kinase activity; GO:0005524|ATP binding ; GO:0004672|protein kinase activity ; GO:0048544|recognition of pollen ; GO:0006468|protein phosphorylation	osa:4332128	Os03g0226800; hypothetical protein ; K00558 DNA (cytosine-5-)-methyltransferase [EC:2.1.1.37]
Gh_A01G0539	0.0427727	0.024201	0.100739	0.160948	0.273847	0.0849322	0.347239	0.0497564	0.129341	1797	AT1G11300	protein serine/threonine kinases;protein kinases;ATP binding;sugar binding;kinases;carbohydrate binding	GO:0004713|protein tyrosine kinase activity; GO:0005524|ATP binding ; GO:0004674|protein serine/threonine kinase activity ; GO:0004672|protein kinase activity ; GO:0048544|recognition of pollen ; GO:0006468|protein phosphorylation	ath:AT4G17660	protein kinase, putative ; K00924
Gh_A01G0540	3.76085	2.19441	1.77154	1.26354	2.44547	0.81679	0.749658	0.478506	1.54003	654	AT1G11300	protein serine/threonine kinases;protein kinases;ATP binding;sugar binding;kinases;carbohydrate binding
Gh_A01G0541	1.5296	3.94865	2.13902	1.25906	1.7342	1.25762	2.162	2.80804	3.61359	1608	AT1G11300	protein serine/threonine kinases;protein kinases;ATP binding;sugar binding;kinases;carbohydrate binding	GO:0004713|protein tyrosine kinase activity; GO:0005524|ATP binding ; GO:0004674|protein serine/threonine kinase activity ; GO:0004672|protein kinase activity ; GO:0048544|recognition of pollen ; GO:0006468|protein phosphorylation	osa:4333912	Os03g0717000; hypothetical protein ; K00924
Gh_A01G0542	3.4274	4.80755	1.92754	3.85296	3.76851	2.22543	2.34264	2.30428	2.00979	2949	AT1G12220	Disease resistance protein (CC-NBS-LRR class) family	GO:0043531|ADP binding ; GO:0006952|defense response	ath:AT4G19050	mob1/phocein family protein ; K06685 maintenance of ploidy protein MOB1 (MPS1 binder 1)
Gh_A01G0543	23.8625	21.6025	35.1409	7.96648	7.43784	14.1525	38.7443	34.6984	20.9513	612	AT4G27270	Quinone reductase family protein	GO:0010181|FMN binding ; GO:0016491|oxidoreductase activity	vvi:100232919	GSVIVT00027476001, QOR; quinone reductase-like ; K03809 Trp repressor binding protein
Gh_A01G0545	1.53725	2.25121	2.01616	1.65271	2.66958	2.03497	1.81778	2.20901	2.97748	1275	AT5G54520	Transducin/WD40 repeat-like superfamily protein	GO:0005515|protein binding	afm:AFUA_7G07100	Pfs, NACHT and WD domain protein (EC:2.4.2.-); K00777
Gh_A01G0546	0.104319	0.0472195	0.0196557	0.740219	0.311683	1.05643	0.338756	0.218434	0.231332	1842	AT5G54510	Auxin-responsive GH3 family protein
Gh_A01G0547	2.29503	0.708293	1.08106	0.134585	0.178105	0.0828573	1.5002	0.388327	0.336484	1842	AT5G54510	Auxin-responsive GH3 family protein
Gh_A01G0548	0.301776	0.307344	0.113721	0.162221	0.0966045	0.149807	0.209991	0.0702099	0.212928	2547	AT1G69550	disease resistance protein (TIR-NBS-LRR class)	GO:0043531|ADP binding ; GO:0005515|protein binding ; GO:0006952|defense response	gga:420904	PHLPP; PH domain and leucine rich repeat protein phosphatase ; K01090 protein phosphatase [EC:3.1.3.16]
Gh_A01G0550	4.70516	5.36328	4.46505	2.73236	3.0784	2.11408	4.26188	4.87413	6.19664	1119	AT3G20650	mRNA capping enzyme family protein		vvi:100243615	GSVIVT00027468001; hypothetical protein LOC100243615 ; K00565 mRNA (guanine-N7-)-methyltransferase [EC:2.1.1.56]
Gh_A01G0551	0.782859	2.97981	0.469334	0.382571	0.759419	0.989224	1.07299	1.65578	0.502155	540	AT2G02650	Ribonuclease H-like superfamily protein
Gh_A01G0552	8.30675	19.5928	24.7029	9.03825	14.7375	20.5683	31.8029	47.3839	78.2824	384	AT5G54585
Gh_A01G0555	1.19658	1.46026	0.928353	4.46473	1.60229	1.67718	7.891	8.97944	2.19939	1638	AT5G23960	terpene synthase 21	GO:0000287|magnesium ion binding ; GO:0016829|lyase activity ; GO:0008152|metabolic process ; GO:0010333|terpene synthase activity	vvi:100261705	GSVIVT00030956001; hypothetical protein LOC100261705 ; K07385 1,8-cineole synthase [EC:4.2.3.-]
Gh_A01G0556	20.2339	18.6842	18.2576	3.296	2.57034	2.39153	11.2506	20.5827	17.1726	1755	AT5G48150	GRAS family transcription factor
Gh_A01G0557	7.35854	11.4623	8.33575	2.94669	2.79749	3.04655	12.8529	18.0557	12.2819	1290	AT5G54590	Protein kinase superfamily protein	GO:0004713|protein tyrosine kinase activity; GO:0005524|ATP binding ; GO:0004674|protein serine/threonine kinase activity ; GO:0004672|protein kinase activity ; GO:0006468|protein phosphorylation	ath:AT3G55450	protein kinase, putative ; K00924
Gh_A01G0558	29.9751	63.0558	59.1539	58.8896	96.6969	77.8152	55.1826	50.1384	58.2655	609	AT5G54600	Translation protein SH3-like family protein	GO:0005840|ribosome ; GO:0006412|translation ; GO:0005622|intracellular ; GO:0003735|structural constituent of ribosome	pop:POPTR_730291	hypothetical protein ; K02895 large subunit ribosomal protein L24
Gh_A01G0559	28.8472	25.3419	42.9999	31.6259	28.0479	42.6779	36.4268	33.0053	53.3719	405	AT1G65290	mitochondrial acyl carrier protein 2	GO:0006633|fatty acid biosynthetic process	pop:POPTR_814510	hypothetical protein ; K03955 NADH dehydrogenase (ubiquinone) 1 alpha/beta subcomplex 1 [EC:1.6.5.3 1.6.99.3]
Gh_A01G0560	6.07308	11.8119	13.6777	6.22316	11.8469	13.1896	13.6463	13.5774	13.0082	405	AT1G65290	mitochondrial acyl carrier protein 2	GO:0006633|fatty acid biosynthetic process	pop:POPTR_742720	hypothetical protein ; K03955 NADH dehydrogenase (ubiquinone) 1 alpha/beta subcomplex 1 [EC:1.6.5.3 1.6.99.3]
Gh_A01G0561	1.66463	4.54548	2.89782	2.72339	1.77627	2.62276	2.09843	2.86254	1.93324	1062	AT4G27250	NAD(P)-binding Rossmann-fold superfamily protein	GO:0044237|cellular metabolic process ; GO:0003824|catalytic activity ; GO:0050662|coenzyme binding	ath:AT1G61720	BAN; BAN (BANYULS) ; K08695 anthocyanidin reductase [EC:1.3.1.77]
Gh_A01G0562	2.69849	2.04694	3.12889	20.5632	24.6178	18.3124	6.67183	4.6224	4.84221	1296	AT5G54630	zinc finger protein-related	GO:0046872|metal ion binding
Gh_A01G0564	0.287157	0.0361056	0.210411	0.377331	0.289393	0.300938	0.296027	1.0578	0.273367	2409	AT5G54670	kinesin 3	GO:0007018|microtubule-based movement ; GO:0005875|microtubule associated complex ; GO:0005524|ATP binding ; GO:0003777|microtubule motor activity ; GO:0008017|microtubule binding ; GO:0005871|kinesin complex	pop:POPTR_1097202	hypothetical protein ; K10405 kinesin family member C1
Gh_A01G0565	308.443	321.056	486.954	232.425	323.618	327.134	157.897	220.989	491.878	387	AT1G11530	C-terminal cysteine residue is changed to a serine 1	GO:0015035|protein disulfide oxidoreductase activity ; GO:0009055|electron carrier activity ; GO:0006662|glycerol ether metabolic process; GO:0045454|cell redox homeostasis	ppp:PHYPADRAFT_185663	hypothetical protein ; K03671 thioredoxin 1
Gh_A01G0566	32.2136	18.0144	37.8216	32.6162	23.9074	32.3552	32.6975	46.0155	46.0314	717	AT5G54680	basic helix-loop-helix (bHLH) DNA-binding superfamily protein	GO:0046983|protein dimerization activity
Gh_A01G0567	16.9862	15.5776	12.8354	35.0401	39.8003	21.994	10.5065	7.49219	15.1241	1086	AT3G20680	Domain of unknown function (DUF1995)
Gh_A01G0568	0.191558	2.24897	0.676743	1.77627	2.1207	2.56749	3.88777	4.12244	0.434441	1605	AT5G54690	galacturonosyltransferase 12	GO:0016757|transferase activity, transferring glycosyl groups	ath:AT3G02350	GAUT9; GAUT9 (Galacturonosyltransferase 9); polygalacturonate 4-alpha-galacturonosyltransferase/ transferase, transferring glycosyl groups / transferase, transferring hexosyl groups ; K00754
Gh_A01G0569	3.51749	9.75117	3.77686	2.92295	3.13055	2.21127	3.3134	3.1448	3.06557	2502	AT5G54730	homolog of yeast autophagy 18 (ATG18) F	GO:0005515|protein binding
Gh_A01G0570	5.10083	8.53223	4.77548	6.11101	5.59003	4.03247	4.20616	5.74864	4.39326	3624	AT3G20720
Gh_A01G0571	0.288623	0.376856	0.292825	0.214823	0.379051	0.176341	0.437723	0.490709	1.00705	1731	AT5G02620	ankyrin-like1	GO:0005515|protein binding	spu:575268	hypothetical LOC575268 ; K08803 death-associated protein kinase [EC:2.7.11.1]
Gh_A01G0572	1.57553	2.99925	1.19299	1.67804	2.37253	1.24262	0.939226	1.49021	1.15768	2610	AT4G04790	Tetratricopeptide repeat (TPR)-like superfamily protein
Gh_A01G0574	5.39386	10.0821	8.25746	8.59491	10.3292	11.7145	10.7237	15.7424	9.95141	798	AT3G09790	ubiquitin 8	GO:0005515|protein binding	vvi:100252768	similar to putative polyubiquitin (UBQ10) ; K08770 ubiquitin C
Gh_A01G0575	106.399	99.2275	133.018	91.9574	78.8536	108.441	187.008	178.206	147.931	1374	AT3G09790	ubiquitin 8	GO:0005515|protein binding	vvi:100267431	similar to polyubiquitin ; K08770 ubiquitin C
Gh_A01G0577	9.21451	12.9705	15.2445	15.5847	15.1084	17.6275	34.9266	23.6603	24.6924	342	AT1G54290	Translation initiation factor SUI1 family protein	GO:0006413|translational initiation ; GO:0003743|translation initiation factor activity	bmy:Bm1_04640	Plasmid Maintenance Protein containing protein; K05286 phosphatidylinositol glycan, class B [EC:2.4.1.-]
Gh_A01G0578	1.47812	2.60192	4.48704	0	0	0.978353	23.6186	21.5889	3.47646	234	AT1G01380	Homeodomain-like superfamily protein	GO:0003682|chromatin binding	ath:AT1G01380	ETC1; ETC1 (ENHANCER OF TRY AND CPC 1); DNA binding / transcription factor ; K09422 myb proto-oncogene protein, plant
Gh_A01G0579	15.586	15.0763	14.08	9.50307	10.2977	9.19978	15.4016	11.9216	11.7074	900	AT4G27120
Gh_A01G0580	3.82065	0.635807	3.917	1.08731	1.19908	3.23543	5.99487	7.58175	6.45628	342	AT1G54290	Translation initiation factor SUI1 family protein	GO:0006413|translational initiation ; GO:0003743|translation initiation factor activity	bmy:Bm1_04640	Plasmid Maintenance Protein containing protein; K05286 phosphatidylinositol glycan, class B [EC:2.4.1.-]
Gh_A01G0581	4.93809	3.64435	5.36007	22.6209	20.0461	25.828	57.0204	32.1352	7.14158	1074	AT5G54770	thiazole biosynthetic enzyme, chloroplast (ARA6) (THI1) (THI4)		vvi:100265774	GSVIVT00006912001; hypothetical protein LOC100265774 ; K03146 thiamine biosynthetic enzyme
Gh_A01G0587	14.1494	17.4448	16.6369	8.36469	11.623	8.51499	7.68024	9.72422	11.6724	1062	AT1G50940	electron transfer flavoprotein alpha		pop:POPTR_232479	hypothetical protein ; K03522 electron transfer flavoprotein alpha subunit
Gh_A01G0591	3.7625	2.91449	3.9244	3.08197	3.08282	2.09012	2.1558	3.69946	3.95052	1716	AT3G15160		GO:0044599|AP-5 adaptor complex	tgu:100231806	forkhead box K1
Gh_A01G0592	0.324314	0.366997	0.152767	0	1.21123	0.160995	0.564184	0.188634	0.16345	237
Gh_A01G0594	4.12816	3.81874	2.09888	5.35404	4.26518	3.77329	6.76348	9.64251	3.43454	1173	AT5G54800	glucose 6-phosphate/phosphate translocator 1	GO:0016020|membrane
Gh_A01G0595	23.196	36.4481	31.249	10.477	9.95924	12.6277	18.518	18.0421	31.5435	840	AT5G54840	Ras-related small GTP-binding family protein	GO:0007264|small GTPase mediated signal transduction ; GO:0005622|intracellular ; GO:0005525|GTP binding ; GO:0015031|protein transport	ath:AT5G54840	GTP-binding family protein ; K06883
Gh_A01G0596	0.778354	1.32119	0.580514	1.18549	1.03819	0.998168	1.01553	0.716808	0.94801	1185	AT1G50910
Gh_A01G0597	2.84676	3.22142	0.609525	0.834701	1.79499	0.128471	1.9509	1.65578	2.08688	297	AT1G65700	Small nuclear ribonucleoprotein family protein		vvi:100247782	GSVIVT00013856001; hypothetical protein LOC100247782 ; K12627 U6 snRNA-associated Sm-like protein LSm8
Gh_A01G0598	0.379006	0.171555	0.392765	1.4669	0.0808849	0.639692	2.72522	1.76356	0.152811	1014	AT3G47860	chloroplastic lipocalin		ath:AT5G58070	lipocalin, putative ; K03098 outer membrane lipoprotein Blc
Gh_A01G0599	47.169	42.1485	43.5306	127.376	147.046	117.04	41.6507	36.4368	43.2907	519	AT1G50900	Ankyrin repeat family protein
Gh_A01G0601	0.76568	1.26635	0.665853	0.474916	0.345667	0.146191	0.0683074	0.411091	0.534313	1305	AT3G59200	F-box/RNI-like superfamily protein	GO:0005515|protein binding
Gh_A01G0602	0.291809	0.363235	0.274911	0.188236	0.529344	0.724293	0.473795	0.271564	0.0588271	1317	AT3G58980	F-box family protein	GO:0005515|protein binding
Gh_A01G0603	0.8438	1.64929	1.22854	3.13388	2.70117	4.72187	0.800669	1.07081	1.31445	501	AT5G54850
Gh_A01G0604	0.367177	0.554002	0.217798	1.34509	1.56721	1.47168	0.898981	0.885897	0.562011	2826	AT4G27060	ARM repeat superfamily protein
Gh_A01G0605	9.81521	6.49838	7.4401	25.4254	18.1073	14.1413	4.27337	5.3517	6.88525	3567	AT3G20540	polymerase gamma 1	GO:0008408|3'-5' exonuclease activity ; GO:0003887|DNA-directed DNA polymerase activity ; GO:0003677|DNA binding ; GO:0006260|DNA replication ; GO:0005622|intracellular ; GO:0006139|nucleobase-containing compound metabolic process ; GO:0003676|nucleic acid binding	pop:POPTR_1097327	hypothetical protein ; K02335 DNA polymerase I [EC:2.7.7.7]
Gh_A01G0606	0.0513443	0.290509	0	0	0	0.0509763	0.208413	0.298638	0.0517537	1497	AT2G36800	don-glucosyltransferase 1	GO:0008152|metabolic process ; GO:0016758|transferase activity, transferring hexosyl groups	ath:AT4G01070	GT72B1; GT72B1; UDP-glucosyltransferase/ UDP-glycosyltransferase/ transferase, transferring glycosyl groups ; K08237 hydroquinone glucosyltransferase [EC:2.4.1.218]
Gh_A01G0609	11.8833	8.96488	27.5513	6.34263	15.0185	17.6554	29.9092	28.5296	24.9756	456	AT5G54855	Pollen Ole e 1 allergen and extensin family protein
Gh_A01G0610	9.47971	12.3509	13.6134	5.12339	7.49091	7.47853	12.5986	9.59692	11.6213	750	AT4G27040	EAP30/Vps36 family protein		pop:POPTR_242726	hypothetical protein ; K12188 ESCRT-II complex subunit VPS22
Gh_A01G0611	0.780121	1.20803	0.425495	4.41428	3.02307	5.01406	1.14283	1.48065	0.620796	936	AT4G27030	fatty acid desaturase A		gga:396123	TMEM189-UBE2V1, UBE2V1; TMEM189-UBE2V1 readthrough transcript ; K10704 ubiquitin-conjugating enzyme E2 variant
Gh_A01G0612	11.7529	5.95631	8.5816	12.6615	8.46332	8.32793	10.3413	8.61132	7.99464	1599	AT4G27020
Gh_A01G0615	62.768	42.6243	66.3052	62.6175	61.4314	59.8593	37.3726	42.1454	63.6691	1257	AT4G27000	RNA-binding (RRM/RBD/RNP motifs) family protein	GO:0003676|nucleic acid binding	mgr:MGG_01268	hypothetical protein ; K11294 nucleolin
Gh_A01G0616	0.469715	0.628177	0.160915	1.0559	0.683477	0.763115	0.891411	0.596082	0.559544	900	AT4G30580	Phospholipid/glycerol acyltransferase family protein	GO:0016746|transferase activity, transferring acyl groups ; GO:0008152|metabolic process	pop:POPTR_569133	hypothetical protein ; K00655 1-acyl-sn-glycerol-3-phosphate acyltransferase [EC:2.3.1.51]
Gh_A01G0618	2.07736	3.19622	1.80256	1.64566	1.05001	1.03124	2.38809	2.67092	1.46942	2109	AT1G50660
Gh_A01G0619	21.4528	32.1834	27.5441	13.509	11.969	13.4488	26.0173	27.0233	22.8595	627	AT1G50670	OTU-like cysteine protease family protein		dre:550411	yod1; YOD1 OTU deubiquinating enzyme 1 homolog (S. cerevisiae) (EC:3.1.2.-); K01076
Gh_A01G0620	1.58086	2.65253	1.69474	3.22337	5.875	3.62615	1.64374	2.59993	3.90124	705	AT3G20395	RING/U-box superfamily protein	GO:0005515|protein binding ; GO:0008270|zinc ion binding	dan:Dana_GF21695	GF21695 gene product from transcript GF21695-RA ; K11980 E3 ubiquitin-protein ligase RNF11
Gh_A01G0621	26.6923	25.2474	19.9423	14.7453	12.2721	9.81081	13.1723	10.3871	21.2409	1614	AT3G20410	calmodulin-domain protein kinase 9	GO:0004713|protein tyrosine kinase activity; GO:0005524|ATP binding ; GO:0004674|protein serine/threonine kinase activity ; GO:0005509|calcium ion binding ; GO:0004672|protein kinase activity ; GO:0006468|protein phosphorylation	osa:4343373	Os07g0515100; hypothetical protein ; K00924
Gh_A01G0622	37.8644	45.5418	79.8876	36.6862	42.4603	87.5669	71.3918	92.5774	111.985	339	AT5G54940	Translation initiation factor SUI1 family protein	GO:0006413|translational initiation ; GO:0003743|translation initiation factor activity	bmy:Bm1_04640	Plasmid Maintenance Protein containing protein; K05286 phosphatidylinositol glycan, class B [EC:2.4.1.-]
Gh_A01G0623	8.67448	7.16536	10.1721	8.81444	8.31889	9.73881	6.57946	8.21742	11.5844	1050	AT4G26980	RNI-like superfamily protein		mdo:100027180	hypothetical protein LOC100027180 ; K10270 F-box and leucine-rich repeat protein 4
Gh_A01G0624	38.4891	25.4388	32.4295	29.3756	23.1236	22.6801	18.6334	18.4882	28.9908	4650	AT1G20970
Gh_A01G0625	1.07953	3.25762	1.08482	1.08324	1.38231	0.928886	2.58743	2.84646	3.19187	534	AT4G26965	NADH:ubiquinone oxidoreductase, 17.2kDa subunit	GO:0016020|membrane ; GO:0009055|electron carrier activity ; GO:0008137|NADH dehydrogenase (ubiquinone) activity	ang:An17g01110	hypothetical protein; K00329 NADH dehydrogenase [EC:1.6.5.3]; K00356 NADH dehydrogenase [EC:1.6.99.3]
Gh_A01G0626	2.0334	1.30391	2.07529	1.78533	1.95279	1.716	2.71196	2.44425	2.93778	1134	AT1G15700	ATPase, F1 complex, gamma subunit protein	GO:0045261|proton-transporting ATP synthase complex, catalytic core F(1) ; GO:0015986|ATP synthesis coupled proton transport ; GO:0046961|proton-transporting ATPase activity, rotational mechanism ; GO:0046933|proton-transporting ATP synthase activity, rotational mechanism	vvi:100264091	hypothetical protein LOC100264091 ; K02115 F-type H+-transporting ATPase subunit gamma [EC:3.6.3.14]
Gh_A01G0627	0.0740486	0	0	0	0	0	0.515266	0.344556	0.149278	519	AT5G54970
Gh_A01G0628	13.6473	32.8536	27.4121	5.32908	4.73969	8.94775	20.3815	22.3905	32.4436	597	AT4G04630	Protein of unknown function, DUF584
Gh_A01G0629	3.2026	2.84051	2.97637	0.0465289	0.415628	0.0429682	11.7449	16.8655	26.4795	888	AT4G38460	geranylgeranyl reductase	GO:0008299|isoprenoid biosynthetic process	ath:AT4G36810	GGPS1; GGPS1 (GERANYLGERANYL PYROPHOSPHATE SYNTHASE 1); farnesyltranstransferase ; K00787 dimethylallyltranstransferase [EC:2.5.1.1]; K00795 geranyltranstransferase [EC:2.5.1.10]; K00804 geranylgeranyl pyrophosphate synthetase [EC:2.5.1.29]
Gh_A01G0630	9.34814	10.3647	7.82827	3.89151	5.57529	4.3437	16.4265	15.8906	8.28053	1221	AT4G26940	Galactosyltransferase family protein	GO:0016020|membrane ; GO:0006486|protein glycosylation ; GO:0008378|galactosyltransferase activity	cel:Y110A2AL.14	sqv-2; SQuashed Vulva ; K00734 galactosylxylosylprotein 3-beta-galactosyltransferase [EC:2.4.1.134]
Gh_A01G0632	6.70312	10.1138	8.27961	0.320292	3.49686	1.18312	2.07305	4.15871	3.45336	258
Gh_A01G0633	1.86274	8.24667	3.29423	2.45939	2.82457	3.92589	1.78131	2.12886	3.45872	1176	AT3G20480	tetraacyldisaccharide 4\'-kinase family protein	GO:0005524|ATP binding ; GO:0009029|tetraacyldisaccharide 4'-kinase activity ; GO:0009245|lipid A biosynthetic process
Gh_A01G0634	182.548	276.478	197.048	73.8678	91.7762	70.8045	43.3835	65.4461	90.4212	1164	AT5G55050	GDSL-like Lipase/Acylhydrolase superfamily protein	GO:0016788|hydrolase activity, acting on ester bonds ; GO:0006629|lipid metabolic process
Gh_A01G0635	0.272562	0.719679	0.342371	0.683744	1.35726	0.0902028	1.15905	1.26826	0	423	AT5G42570	B-cell receptor-associated 31-like	GO:0006886|intracellular protein transport ; GO:0005783|endoplasmic reticulum ; GO:0016021|integral to membrane
Gh_A01G0637	0.35097	0.330968	0.165323	0.0628884	0.280881	0.116152	0.644475	0.91862	0.560134	1314	AT5G55090	mitogen-activated protein kinase kinase kinase 15	GO:0004713|protein tyrosine kinase activity; GO:0005524|ATP binding ; GO:0004674|protein serine/threonine kinase activity ; GO:0004672|protein kinase activity ; GO:0006468|protein phosphorylation	ssc:100154202	similar to mitogen-activated protein kinase kinase kinase 4 ; K04428 mitogen-activated protein kinase kinase kinase 4 [EC:2.7.11.25]
Gh_A01G0638	89.0236	88.4761	84.9742	66.8493	54.9979	56.8742	73.6761	85.2293	70.4779	1539	AT1G62290	Saposin-like aspartyl protease family protein	GO:0006508|proteolysis ; GO:0006629|lipid metabolic process ; GO:0004190|aspartic-type endopeptidase activity	ath:AT1G62290	aspartyl protease family protein ; K08245 phytepsin [EC:3.4.23.40]
Gh_A01G0639	7.39344	9.27769	5.33317	0.419735	0.208298	0.193807	4.01842	4.56996	1.40193	1575	AT1G62300	WRKY family transcription factor	GO:0006355|regulation of transcription, DNA-dependent ; GO:0043565|sequence-specific DNA binding ; GO:0003700|sequence-specific DNA binding transcription factor activity
Gh_A01G0640	5.5794	12.1719	4.11875	6.38641	7.00509	3.87207	2.80075	3.98787	4.82647	2769	AT1G50730
Gh_A01G0645	0.324314	0.733995	0.0763835	0.0871681	0.346064	0.241492	0.846276	1.22612	0.3269	474
Gh_A01G0646	116.271	145.975	102.991	172.022	164.243	156.669	152.938	144.345	91.9633	1377	AT4G26850	mannose-1-phosphate guanylyltransferase (GDP)s;GDP-galactose:mannose-1-phosphate guanylyltransferases;GDP-galactose:glucose-1-phosphate guanylyltransferases;GDP-galactose:myoinositol-1-phosphate guanylyltransferases;glucose-1-phosphate guanylyltransferase
Gh_A01G0649	0.0658633	0.44719	0.155123	2.1243	1.26505	1.34052	0.381924	0.114926	0.199165	1167	AT4G26830	O-Glycosyl hydrolases family 17 protein	GO:0004553|hydrolase activity, hydrolyzing O-glycosyl compounds ; GO:0005975|carbohydrate metabolic process	ath:AT3G57260	BGL2; BGL2 (PATHOGENESIS-RELATED PROTEIN 2); glucan 1,3-beta-glucosidase/ hydrolase, hydrolyzing O-glycosyl compounds ; K01199 glucan endo-1,3-beta-D-glucosidase [EC:3.2.1.39]
Gh_A01G0650	35.913	19.2666	57.1453	85.2251	88.3263	135.448	72.2525	82.7255	95.9061	702	AT3G20310	ethylene response factor 7	GO:0006355|regulation of transcription, DNA-dependent ; GO:0003700|sequence-specific DNA binding transcription factor activity	ath:AT1G50640	ATERF3/ERF3 (ETHYLENE RESPONSIVE ELEMENT BINDING FACTOR 3); DNA binding / protein binding / transcription factor/ transcription repressor ; K09286 EREBP-like factor
Gh_A01G0651	0.242851	0.103055	0.285986	0.195818	0.259138	0.180833	0.246441	0.317816	0.39778	1266	AT3G20300	Protein of unknown function (DUF3537)
Gh_A01G0652	6.55155	8.78956	3.01184	6.9952	6.15009	2.72701	3.47269	4.11181	2.51897	1707	AT3G20290	EPS15 homology domain 1	GO:0005515|protein binding ; GO:0005509|calcium ion binding ; GO:0005525|GTP binding ; GO:0003924|GTPase activity	cbr:CBG18887	Hypothetical protein CBG18887 ; K12476 EH domain-containing protein 3
Gh_A01G0654	8.94629	6.79667	6.80589	7.08948	7.48463	6.92225	7.69634	7.96405	7.87454	915	AT4G26780	Co-chaperone GrpE family protein	GO:0006457|protein folding ; GO:0051087|chaperone binding ; GO:0000774|adenyl-nucleotide exchange factor activity ; GO:0042803|protein homodimerization activity	vvi:100252150	hypothetical protein LOC100252150 ; K03687 molecular chaperone GrpE
Gh_A01G0655	12.4059	12.1312	9.46431	21.9636	28.6341	17.806	13.9967	10.0393	14.4077	570	AT5G55210
Gh_A01G0656	25.668	28.4589	23.6038	70.8158	77.1838	56.8003	38.8795	29.2278	24.2319	1629	AT5G55220	trigger factor type chaperone family protein	GO:0006457|protein folding ; GO:0015031|protein transport
Gh_A01G0657	0.109025	0.0308434	0	0.43955	0.0581683	0.0270608	0.158052	0.158532	0.054947	1410	AT4G26770	Phosphatidate cytidylyltransferase family protein	GO:0016020|membrane ; GO:0016772|transferase activity, transferring phosphorus-containing groups	vvi:100265735	GSVIVT00005252001; hypothetical protein LOC100265735 ; K00981 phosphatidate cytidylyltransferase [EC:2.7.7.41]
Gh_A01G0658	1.16259	1.73758	1.34325	7.38153	7.02203	6.90376	5.64764	4.15931	2.16683	1752	AT5G55230	microtubule-associated proteins 65-1	GO:0000226|microtubule cytoskeleton organization ; GO:0000910|cytokinesis ; GO:0008017|microtubule binding
Gh_A01G0659	10.5587	12.878	10.2913	5.20152	7.43545	5.86082	8.85765	7.64571	9.63074	1263	AT4G26750	hydroxyproline-rich glycoprotein family protein		pop:POPTR_1093556	hypothetical protein ; K12199 vacuolar protein sorting-associated protein VTA1
Gh_A01G0661	0.0662037	0.299667	0.280665	0.0711761	0.282575	0	0.307118	0.0770132	0.266926	1161	AT5G55250	IAA carboxylmethyltransferase 1	GO:0008168|methyltransferase activity	ath:AT1G19640	JMT; JMT (JASMONIC ACID CARBOXYL METHYLTRANSFERASE); jasmonate O-methyltransferase ; K08241 jasmonate O-methyltransferase [EC:2.1.1.141]
Gh_A01G0662	3.62501	4.90166	4.3991	13.6405	13.604	12.3831	5.20168	3.931	5.82149	1251	AT5G55280	homolog of bacterial cytokinesis Z-ring protein FTSZ 1-1	GO:0051258|protein polymerization ; GO:0005874|microtubule ; GO:0043234|protein complex ; GO:0006184|GTP catabolic process ; GO:0007017|microtubule-based process ; GO:0005525|GTP binding ; GO:0005737|cytoplasm ; GO:0003924|GTPase activity	vvi:100243513	hypothetical protein LOC100243513 ; K03531 cell division protein FtsZ
Gh_A01G0663	13.5313	20.9602	17.2931	11.0896	15.6223	17.2885	14.6639	14.1279	19.3968	693	AT1G16240	syntaxin of plants 51	GO:0005515|protein binding	osa:4345157	Os08g0277900; hypothetical protein ; K08503 syntaxin of plants SYP5
Gh_A01G0664	3.46511	3.80233	5.44076	0	1.34455	0.521254	11.0817	9.28325	2.64602	366	AT3G51970	acyl-CoA sterol acyl transferase 1
Gh_A01G0665	6.13404	6.82495	4.03461	6.13231	4.96893	3.73202	3.22079	4.51413	3.42136	4110	AT5G55390	ENHANCED DOWNY MILDEW 2	GO:0005515|protein binding ; GO:0008270|zinc ion binding	rno:290831	Whsc1l1; Wolf-Hirschhorn syndrome candidate 1-like 1 (human) (EC:2.1.1.43); K11425 histone-lysine N-methyltransferase NSD3 [EC:2.1.1.43]
Gh_A01G0666	18.577	21.7233	15.4485	7.75464	6.2936	4.14007	11.3932	12.4111	11.3411	2046	AT4G26700	fimbrin 1	GO:0003779|actin binding ; GO:0005515|protein binding	bfo:BRAFLDRAFT_93030	hypothetical protein ; K06115 spectrin beta
Gh_A01G0669	5.05365	3.32486	4.2074	22.0939	19.6354	14.4188	9.93053	9.88262	8.44478	2289	AT5G55480	SHV3-like 1	GO:0006071|glycerol metabolic process ; GO:0008889|glycerophosphodiester phosphodiesterase activity	osa:4333407	Os03g0603600; hypothetical protein ; K01126 glycerophosphoryl diester phosphodiesterase [EC:3.1.4.46]
Gh_A01G0670	2.32532	4.11449	3.90337	0.045454	0.721824	0.545682	2.94195	4.13126	2.7274	909	AT1G50590	RmlC-like cupins superfamily protein		vvi:100241784	GSVIVT00027223001; hypothetical protein LOC100241784 ; K06911
Gh_A01G0671	11.1493	12.5313	10.5274	4.68105	5.80083	3.54821	6.59656	6.85085	8.90434	1527	AT5G55500	beta-1,2-xylosyltransferase	GO:0016757|transferase activity, transferring glycosyl groups	ath:AT5G55500	AtXylT; AtXylT (ARABIDOPSIS THALIANA BETA-1,2-XYLOSYLTRANSFERASE); xylosyltransferase ; K03714 glycoprotein 2-beta-D-xylosyltransferase [EC:2.4.2.38]
Gh_A01G0672	28.1247	39.4038	37.7966	23.4134	27.6498	30.7559	36.4668	34.6134	39.6768	660	AT5G59240	Ribosomal protein S8e family protein	GO:0005840|ribosome ; GO:0006412|translation ; GO:0005622|intracellular ; GO:0003735|structural constituent of ribosome	sbi:SORBI_06g004770	SORBIDRAFT_06g004770; hypothetical protein ; K02995 small subunit ribosomal protein S8e
Gh_A01G0673	0.232917	0.790713	0.658287	0	0.994149	1.61873	0	0.270946	1.40864	165
Gh_A01G0674	3.9671	5.19065	5.64498	4.84261	5.73239	5.49771	5.51141	5.3359	5.12337	930	AT1G50575	Putative lysine decarboxylase family protein		olu:OSTLU_5419	predicted protein; K06966
Gh_A01G0676	13.2984	13.3229	15.8616	17.5108	19.0072	23.9231	11.8147	12.6313	20.2912	630	AT4G26670	Mitochondrial import inner membrane translocase subunit Tim17/Tim22/Tim23 family protein
Gh_A01G0677	30.9988	28.9244	27.8944	34.3664	28.1451	31.9165	31.3606	28.6443	27.0433	1272	AT5G55530	Calcium-dependent lipid-binding (CaLB domain) family protein	GO:0005515|protein binding
Gh_A01G0678	0.927619	0.650816	0.681644	0.728021	0.395932	0.368388	0.645482	0.550329	0.402056	4143	AT5G55540	tornado 1		ddi:DDB_0191503	pats1; hypothetical protein ; K08843 leucine-rich repeat kinase 1 [EC:2.7.11.1]
Gh_A01G0680	33.5841	63.7058	45.5671	1.71226	1.69946	2.85309	9.99826	13.0091	14.1689	1110	AT5G55560	Protein kinase superfamily protein	GO:0004713|protein tyrosine kinase activity; GO:0005524|ATP binding ; GO:0004672|protein kinase activity ; GO:0006468|protein phosphorylation	pop:POPTR_1096507	hypothetical protein ; K12132 serine/threonine-protein kinase WNK1 [EC:2.7.11.1]
Gh_A01G0681	9.02142	11.153	8.52025	14.4515	13.7417	10.9272	8.68393	7.45103	9.22975	1704	AT4G26640	WRKY family transcription factor family protein	GO:0006355|regulation of transcription, DNA-dependent ; GO:0043565|sequence-specific DNA binding ; GO:0003700|sequence-specific DNA binding transcription factor activity
Gh_A01G0682	34.8491	22.6842	28.4059	24.7141	26.6303	21.4803	15.2695	23.2086	30.5119	1620	AT1G50600	scarecrow-like 5
Gh_A01G0684	2.84676	5.03347	2.84953	3.3475	6.17028	2.73803	2.47614	4.96735	3.0488	432	AT5G55570
Gh_A01G0685	0.0618114	0.0349732	0.14558	0.0166135	0.148403	0.245473	0.0716856	0.143808	0.0623043	2487	AT3G07100	Sec23/Sec24 protein transport family protein	GO:0006886|intracellular protein transport ; GO:0030127|COPII vesicle coat ; GO:0008270|zinc ion binding ; GO:0006888|ER to Golgi vesicle-mediated transport
Gh_A01G0686	0.578535	0.561151	0.155724	0	0	0.164111	0.575104	0.384569	0	465	AT5G46330	Leucine-rich receptor-like protein kinase family protein		ath:AT1G28440	HSL1; HSL1 (HAESA-LIKE 1); ATP binding / kinase/ protein serine/threonine kinase ; K00924
Gh_A01G0687	0.564527	0.442263	0.245463	0.163403	0.18535	0.194012	0.654709	0.303093	0.175086	1770	AT5G44700	Leucine-rich repeat transmembrane protein kinase	GO:0005515|protein binding	ath:AT1G75820	CLV1; CLV1 (CLAVATA 1); ATP binding / kinase/ protein serine/threonine kinase ; K00924
Gh_A01G0688	0.140774	2.23021	0.928353	1.66482	3.0043	1.11812	4.08155	1.63759	0.425689	273
Gh_A01G0689	1.10956	3.40152	0.817243	1.01939	1.82978	0.761112	0.584915	0.704034	0.549038	1905	AT1G55930	CBS domain-containing protein / transporter associated domain-containing protein	GO:0005515|protein binding ; GO:0030554|adenyl nucleotide binding
Gh_A01G0690	0.425346	0.453012	0.33	0	0	0	0	0.116422	0	1536	AT3G26310	cytochrome P450, family 71, subfamily B, polypeptide 35	GO:0009055|electron carrier activity ; GO:0020037|heme binding ; GO:0016705|oxidoreductase activity, acting on paired donors, with incorporation or reduction of molecular oxygen ; GO:0005506|iron ion binding ; GO:0055114|oxidation-reduction process	ath:AT3G26310	CYP71B35 (cytochrome P450, family 71, subfamily B, polypeptide 35); oxygen binding ; K00517
Gh_A01G0691	2.8635	8.86838	2.98165	4.69888	3.05554	4.48891	8.38975	6.31146	4.55737	255
Gh_A01G0693	0.179167	1.62197	0.253187	0.57787	0.860321	0.266824	0.103894	0.10421	0.0902976	429	AT5G15550	Transducin/WD40 repeat-like superfamily protein	GO:0051537|2 iron, 2 sulfur cluster binding ; GO:0019439|aromatic compound catabolic process ; GO:0016708|oxidoreductase activity, acting on paired donors, with incorporation or reduction of molecular oxygen, NAD(P)H as one donor, and incorporation of two atoms of oxygen into one donor ; GO:0005515|protein binding ; GO:0005506|iron ion binding ; GO:0055114|oxidation-reduction process	ath:AT4G29890	choline monooxygenase, putative (CMO-like) ; K00499 choline monooxygenase [EC:1.14.15.7]
Gh_A01G0695	1.19004	1.10901	0.197846	0.3763	1.56864	0.903506	0.16237	0.40716	0.423363	549	AT5G17240	SET domain group 40
Gh_A01G0696	3.79473	2.88199	2.39932	0.301189	0.652225	0.126427	2.36292	2.96263	0.94983	1509	AT3G26300	cytochrome P450, family 71, subfamily B, polypeptide 34	GO:0009055|electron carrier activity ; GO:0020037|heme binding ; GO:0016705|oxidoreductase activity, acting on paired donors, with incorporation or reduction of molecular oxygen ; GO:0005506|iron ion binding ; GO:0055114|oxidation-reduction process	ath:AT3G26300	CYP71B34 (cytochrome P450, family 71, subfamily B, polypeptide 34); oxygen binding ; K00517
Gh_A01G0697	2.31601	2.18401	1.56823	0.7003	0.437631	0.622756	2.2663	0.926116	0.243174	1593	AT5G25180	cytochrome P450, family 71, subfamily B, polypeptide 14	GO:0009055|electron carrier activity ; GO:0020037|heme binding ; GO:0016705|oxidoreductase activity, acting on paired donors, with incorporation or reduction of molecular oxygen ; GO:0005506|iron ion binding ; GO:0055114|oxidation-reduction process	ath:AT5G25180	CYP71B14 (cytochrome P450, family 71, subfamily B, polypeptide 14); oxygen binding ; K00517
Gh_A01G0700	142.01	69.7029	122.468	172.799	155.146	144.55	48.0346	77.3285	145.517	1158	AT3G13110	serine acetyltransferase 2;2	GO:0009001|serine O-acetyltransferase activity ; GO:0006535|cysteine biosynthetic process from serine ; GO:0016740|transferase activity ; GO:0005737|cytoplasm	vvi:100246391	hypothetical protein LOC100246391 ; K00640 serine O-acetyltransferase [EC:2.3.1.30]
Gh_A01G0701	19.6926	24.9832	24.1372	65.5662	79.6905	73.6731	17.4647	21.1641	29.1906	564	AT3G13120	Ribosomal protein S10p/S20e family protein	GO:0005840|ribosome ; GO:0003723|RNA binding ; GO:0006412|translation ; GO:0005622|intracellular ; GO:0003735|structural constituent of ribosome	ath:AT3G13120	30S ribosomal protein S10, chloroplast, putative ; K02946 small subunit ribosomal protein S10
Gh_A01G0703	15.3612	21.1821	9.77149	19.8623	15.751	13.2214	10.6586	11.782	10.3792	2049	AT5G55600	agenet domain-containing protein / bromo-adjacent homology (BAH) domain-containing protein	GO:0003677|DNA binding
Gh_A01G0704	7.84153	11.2018	8.66744	10.0581	10.9771	11.1769	10.1297	12.5087	8.9214	990	AT5G55610
Gh_A01G0705	63.4316	49.6842	74.6121	32.0183	26.5991	31.2348	67.004	62.0707	89.3946	1053	AT1G55910	zinc transporter 11 precursor	GO:0016020|membrane ; GO:0055085|transmembrane transport ; GO:0046873|metal ion transmembrane transporter activity ; GO:0030001|metal ion transport
Gh_A01G0706	1.40489	2.19642	2.00272	1.45079	1.22296	1.17459	1.1148	1.89232	1.28567	2079	AT3G13170	Spo11/DNA topoisomerase VI, subunit A protein	GO:0003677|DNA binding ; GO:0005524|ATP binding ; GO:0005515|protein binding ; GO:0005694|chromosome ; GO:0003824|catalytic activity ; GO:0006259|DNA metabolic process	pop:POPTR_550198	hypothetical protein ; K10878 meiotic recombination protein SPO11
Gh_A01G0708	10.6206	14.992	11.2434	13.8903	13.7085	11.3054	11.9786	7.68453	11.8089	1053	AT5G55630	Outward rectifying potassium channel protein	GO:0016020|membrane ; GO:0005267|potassium channel activity; GO:0071805|potassium ion transmembrane transport	osa:4334137	Os03g0752300; hypothetical protein ; K05389 potassium channel, subfamily K, other eukaryote
Gh_A01G0709	0.271839	0	0	0	0.0725175	0.202418	0.866978	1.46254	0.342508	1131	AT5G55630	Outward rectifying potassium channel protein	GO:0016020|membrane ; GO:0005267|potassium channel activity; GO:0071805|potassium ion transmembrane transport	osa:4334137	Os03g0752300; hypothetical protein ; K05389 potassium channel, subfamily K, other eukaryote
Gh_A01G0710	0.128104	1.01475	0.241372	3.58087	3.41739	4.19713	3.86278	2.53335	1.93688	300	AT3G13175
Gh_A01G0712	0.13701	0	0.516303	0.810151	0.87719	1.08822	1.19173	1.19535	0.483358	561	AT5G47640	nuclear factor Y, subunit B2	GO:0005634|nucleus ; GO:0003677|DNA binding ; GO:0006355|regulation of transcription, DNA-dependent ; GO:0043565|sequence-specific DNA binding ; GO:0005622|intracellular	oaa:100073511	similar to nuclear transcription factor Y, beta ; K08065 nuclear transcription factor Y, beta
Gh_A01G0713	0.306469	0.0693608	0.0577444	2.57	0.981068	2.19076	3.19884	2.06775	0.370695	627
Gh_A01G0714	2.66628	1.45658	2.51188	22.5369	25.0499	26.989	14.8213	11.2657	8.71134	1254	AT5G55730	FASCICLIN-like arabinogalactan 1
Gh_A01G0715	0.476224	5.06566	1.03189	0.511991	2.33754	1.79668	1.60167	1.60654	0.480021	807	AT5G58860	cytochrome P450, family 86, subfamily A, polypeptide 1	GO:0019887|protein kinase regulator activity ; GO:0016706|oxidoreductase activity, acting on paired donors, with incorporation or reduction of molecular oxygen, 2-oxoglutarate as one donor, and incorporation of one atom each of oxygen into both donors ; GO:0005956|protein kinase CK2 complex ; GO:0055114|oxidation-reduction process ; GO:0016491|oxidoreductase activity	ath:AT5G58860	CYP86A1 (cytochrome P450, family 86, subfamily A, polypeptide 1); oxygen binding ; K00517
Gh_A01G0716	10.0537	17.4324	9.01325	12.9445	17.9088	12.9601	6.4411	6.13059	8.4994	948	AT5G47650	nudix hydrolase homolog 2	GO:0016787|hydrolase activity
Gh_A01G0717	0.00726626	0.0164451	0.0684548	0.031248	0.0155071	0	0.117978	0.143695	0.146484	5289	AT5G55820
Gh_A01G0719	2.45874	4.73804	2.18208	2.37524	2.87079	1.36207	2.29362	2.63221	2.10121	2157	AT1G55870	Polynucleotidyl transferase, ribonuclease H-like superfamily protein	GO:0005634|nucleus	osa:4336101	Os04g0467400; hypothetical protein ; K01148 poly(A)-specific ribonuclease [EC:3.1.13.4]
Gh_A01G0720	1.28589	2.5808	1.57715	3.20838	3.67628	3.10738	0.759725	1.60874	1.63853	1584	AT3G13180	NOL1/NOP2/sun family protein / antitermination NusB domain-containing protein	GO:0003723|RNA binding ; GO:0006355|regulation of transcription, DNA-dependent	pop:POPTR_798161	hypothetical protein ; K03500 ribosomal RNA small subunit methyltransferase B [EC:2.1.1.-]
Gh_A01G0721	14.4053	10.6085	5.92651	11.1253	7.18644	4.26892	4.07959	6.36843	4.94333	11253	AT1G70320	ubiquitin-protein ligase 2	GO:0006464|cellular protein modification process ; GO:0005515|protein binding ; GO:0005622|intracellular ; GO:0004842|ubiquitin-protein ligase activity	ath:AT1G70320	UPL2; UPL2 (UBIQUITIN-PROTEIN LIGASE 2); ubiquitin-protein ligase ; K10592 E3 ubiquitin-protein ligase HUWE1 [EC:6.3.2.19]
Gh_A01G0722	0.0481594	0.0544977	0	0.129441	0.0513893	0.0956285	0.0837792	0.168068	0	3192	AT1G62910	Pentatricopeptide repeat (PPR) superfamily protein
Gh_A01G0723	1.58331	1.95457	4.33927	1.08324	1.38231	5.00169	4.50713	4.01853	6.09357	267	AT5G55850	RPM1-interacting protein 4 (RIN4) family protein
Gh_A01G0724	36.0857	53.834	44.2515	20.6912	29.5853	26.0343	47.5698	37.1502	43.8299	639	AT3G07680	emp24/gp25L/p24 family/GOLD family protein	GO:0006810|transport ; GO:0016021|integral to membrane	mcc:709884	similar to DEAD (Asp-Glu-Ala-Asp) box polypeptide 55 ; K01529
Gh_A01G0725	102.106	91.5388	90.5548	39.3265	32.5178	32.4179	50.1394	50.6909	41.9701	2241	AT1G55850	cellulose synthase like E1	GO:0016760|cellulose synthase (UDP-forming) activity ; GO:0016020|membrane ; GO:0030244|cellulose biosynthetic process	osa:4347093	Os09g0422500; hypothetical protein ; K10999 cellulose synthase A [EC:2.4.1.12]
Gh_A01G0726	11.8077	6.14287	9.78842	7.84349	6.29057	6.55668	1.76438	2.63451	4.49587	2223	AT1G55850	cellulose synthase like E1	GO:0016760|cellulose synthase (UDP-forming) activity ; GO:0016020|membrane ; GO:0030244|cellulose biosynthetic process	ath:AT5G17420	IRX3; IRX3 (IRREGULAR XYLEM 3, MURUS 10); cellulose synthase ; K10999 cellulose synthase A [EC:2.4.1.12]
Gh_A01G0727	11.3316	19.557	11.6825	6.74262	5.87467	5.34216	10.9308	11.9797	8.97952	2157	AT5G55860	Plant protein of unknown function (DUF827)		ptr:472122	LAMA2; laminin, alpha 2 ; K06239 laminin, alpha 2
Gh_A01G0728	3.0487	4.90953	2.20935	5.95656	8.07035	5.76266	5.64356	3.68289	2.89572	1311	AT4G26620	Sucrase/ferredoxin-like family protein
Gh_A01G0729	1.17564	1.69736	1.8714	3.09447	2.33593	2.41492	4.23138	6.55502	2.41089	948	AT1G55840	Sec14p-like phosphatidylinositol transfer family protein		mbr:MONBRDRAFT_31562	hypothetical protein ; K03005 DNA-directed RNA polymerase I subunit A49 [EC:2.7.7.6]
Gh_A01G0730	28.1172	24.8545	23.8896	27.9218	29.629	24.611	23.8471	22.9772	31.0122	1755	AT5G47750	D6 protein kinase like 2	GO:0004713|protein tyrosine kinase activity; GO:0005524|ATP binding ; GO:0004674|protein serine/threonine kinase activity ; GO:0004672|protein kinase activity ; GO:0006468|protein phosphorylation	ath:AT5G47750	protein kinase, putative ; K08286 protein-serine/threonine kinase [EC:2.7.11.-]
Gh_A01G0731	6.53935	4.59179	4.99172	5.84072	5.54654	3.52924	4.16147	3.54997	4.96897	1146	AT1G60620	RNA polymerase I subunit 43	GO:0003899|DNA-directed RNA polymerase activity ; GO:0003677|DNA binding ; GO:0006351|transcription, DNA-dependent ; GO:0046983|protein dimerization activity	vvi:100248046	hypothetical protein LOC100248046 ; K03027 DNA-directed RNA Polymerase III subunit C5 [EC:2.7.7.6]
Gh_A01G0732	12.8104	14.1125	8.27131	9.24607	10.1776	7.13192	8.35409	7.84563	8.186	1926	AT4G26600	S-adenosyl-L-methionine-dependent methyltransferases superfamily protein	GO:0003723|RNA binding ; GO:0008168|methyltransferase activity	pop:POPTR_798161	hypothetical protein ; K03500 ribosomal RNA small subunit methyltransferase B [EC:2.1.1.-]
Gh_A01G0733	0.759647	0.918235	0.455418	0.593965	0.829015	0.274255	0.921045	1.1046	0.469864	2226	AT1G55820	Kinase-related protein of unknown function (DUF1296)
Gh_A01G0735	11.0671	6.18424	7.80583	13.9832	13.8995	12.1546	5.29304	8.9549	10.8987	1962	AT5G55960
Gh_A01G0736	0.189316	0.642697	0.237805	0.339226	0.336688	0.939797	0.292746	0.293637	0.763304	609	AT3G13070	CBS domain-containing protein / transporter associated domain-containing protein	GO:0005681|spliceosomal complex ; GO:0000398|mRNA splicing, via spliceosome
Gh_A01G0737	21.5893	25.0702	16.1151	4.2938	4.98536	3.40409	2.27222	5.69784	25.3694	1020	AT5G55970	RING/U-box superfamily protein	GO:0005515|protein binding ; GO:0008270|zinc ion binding	mmu:67845	Rnf115; ring finger protein 115 ; K11982 E3 ubiquitin-protein ligase RNF115/126 [EC:6.3.2.19]
Gh_A01G0738	9.82256	19.9484	12.526	3.6941	4.86205	5.1171	12.3446	9.03681	5.91041	1029	AT5G47770	farnesyl diphosphate synthase 1	GO:0008299|isoprenoid biosynthetic process	ath:AT5G47770	FPS1; FPS1 (FARNESYL DIPHOSPHATE SYNTHASE 1); dimethylallyltranstransferase/ geranyltranstransferase ; K00787 dimethylallyltranstransferase [EC:2.5.1.1]; K00795 geranyltranstransferase [EC:2.5.1.10]
Gh_A01G0740	9.0858	10.7286	11.1116	4.61108	8.67143	8.06818	5.62859	6.82737	9.72708	681	AT5G55990	calcineurin B-like protein 2	GO:0005509|calcium ion binding	pop:POPTR_707736	hypothetical protein ; K06268 protein phosphatase 3, regulatory subunit
Gh_A01G0741	29.7568	14.807	20.62	13.7726	11.3457	10.8653	18.5074	15.8388	24.497	2100	AT5G56010	heat shock protein 81-3	GO:0006457|protein folding ; GO:0005524|ATP binding ; GO:0051082|unfolded protein binding ; GO:0006950|response to stress	vvi:100261759	similar to heat shock protein 90 ; K04079 molecular chaperone HtpG
Gh_A01G0742	0.242851	0.82444	0.800759	0.522183	1.16612	1.32611	1.05617	0.353129	0.79556	633	AT4G26555	FKBP-like peptidyl-prolyl cis-trans isomerase family protein	GO:0006457|protein folding	ncr:NCU03241	hypothetical protein; K01802 peptidylprolyl isomerase [EC:5.2.1.8]
Gh_A01G0743	1.07877	1.06816	1.52445	0.579898	0.43167	1.3388	0.312776	1.09805	0.679608	285	AT4G26550	Got1/Sft2-like vescicle transport protein family
Gh_A01G0744	0.233129	0.105524	0.0439257	0.877233	0.771166	0.6828	0.135185	0.284753	0.234987	3297	AT5G56040	Leucine-rich receptor-like protein kinase family protein	GO:0004713|protein tyrosine kinase activity; GO:0005524|ATP binding ; GO:0005515|protein binding ; GO:0004674|protein serine/threonine kinase activity ; GO:0004672|protein kinase activity ; GO:0006468|protein phosphorylation	ath:AT1G28440	HSL1; HSL1 (HAESA-LIKE 1); ATP binding / kinase/ protein serine/threonine kinase ; K00924
Gh_A01G0745	0.0645361	0.608581	0.202663	0.196586	0.252502	0.149505	0.58629	0.613099	0.097576	3573	AT3G44730	kinesin-like protein 1	GO:0007018|microtubule-based movement ; GO:0005524|ATP binding ; GO:0008017|microtubule binding ; GO:0003676|nucleic acid binding ; GO:0005875|microtubule associated complex ; GO:0005515|protein binding ; GO:0003777|microtubule motor activity ; GO:0008270|zinc ion binding ; GO:0005871|kinesin complex	nve:NEMVE_v1g161891	hypothetical protein ; K10406 kinesin family member C2/C3
Gh_A01G0746	0.408961	0.800491	0.489408	1.39033	1.52146	1.03153	1.53824	1.62007	0.434504	3477	AT3G44730	kinesin-like protein 1	GO:0007018|microtubule-based movement ; GO:0005875|microtubule associated complex ; GO:0005524|ATP binding ; GO:0005515|protein binding ; GO:0003777|microtubule motor activity ; GO:0008017|microtubule binding ; GO:0005871|kinesin complex	nve:NEMVE_v1g161891	hypothetical protein ; K10406 kinesin family member C2/C3
Gh_A01G0747	10.3804	14.9447	6.89278	5.11147	4.08677	2.98952	3.24706	3.84074	5.37801	1455	AT4G26510	uridine kinase-like 4	GO:0008152|metabolic process ; GO:0005524|ATP binding ; GO:0004849|uridine kinase activity; GO:0016301|kinase activity ; GO:0016773|phosphotransferase activity, alcohol group as acceptor	pop:POPTR_783401	hypothetical protein ; K00876 uridine kinase [EC:2.7.1.48]
Gh_A01G0749	2.60881	5.63994	3.22807	1.80006	1.95279	1.46902	5.78017	10.5084	2.66886	987	AT1G55760	BTB/POZ domain-containing protein	GO:0005515|protein binding	cel:ZK858.4	mel-26; Maternal Effect Lethal ; K03876 BTB domain ubiquitin protein ligase cofactor
Gh_A01G0750	26.304	18.2547	23.0108	29.2182	27.6631	27.4722	20.3594	18.1915	23.3	2025	AT1G62390	Octicosapeptide/Phox/Bem1p (PB1) domain-containing protein / tetratricopeptide repeat (TPR)-containing protein	GO:0005515|protein binding	cqu:CpipJ_CPIJ016592	peptidyl-prolyl cis-trans isomerase ; K05864 peptidyl-prolyl isomerase D (cyclophilin D) [EC:5.2.1.8]
Gh_A01G0751	0.854027	1.24255	0.689634	1.18051	0.520744	1.33242	2.12241	0.425773	0.983814	315	AT4G23940	FtsH extracellular protease family	GO:0005524|ATP binding	tan:TA13125	mitochondrial respiratory chain complexes assembly protein (AFG3 homologue) ; K08956 AFG3 family protein [EC:3.4.24.-]
Gh_A01G0753	0.0568089	0	0.0535192	0.122151	0	0.0564017	0.922377	0.759972	0.0572619	1353	AT1G55730	cation exchanger 5	GO:0055085|transmembrane transport ; GO:0016021|integral to membrane	vvi:100244138	hypothetical protein LOC100244138 ; K07300 Ca2+:H+ antiporter
Gh_A01G0754	0.0637334	0.649092	0	0	0	0.126553	0	0.296558	0.128483	603	AT4G26470	Calcium-binding EF-hand family protein	GO:0005509|calcium ion binding	pop:POPTR_726467	hypothetical protein ; K02183 calmodulin
Gh_A01G0755	12.1253	8.00547	10.8827	4.1626	3.48539	2.54688	2.58701	3.11386	5.18751	2412	AT5G60900	receptor-like protein kinase 1	GO:0004713|protein tyrosine kinase activity; GO:0005524|ATP binding ; GO:0004674|protein serine/threonine kinase activity ; GO:0004672|protein kinase activity ; GO:0006468|protein phosphorylation	ath:AT5G38990	protein kinase family protein ; K04733 interleukin-1 receptor-associated kinase 4 [EC:2.7.11.1]
Gh_A01G0756	0.145573	0.329464	1.09714	0.469519	0.776679	1.15624	1.26621	0.338683	0.953768	528	AT1G31320	LOB domain-containing protein 4		vvi:100262205	hypothetical protein LOC100262205 ; K01955 carbamoyl-phosphate synthase large subunit [EC:6.3.5.5]
Gh_A01G0759	4.58094	7.11057	4.20109	5.05575	5.01793	3.66263	5.03064	5.23458	5.92507	948	AT1G56090	Tetratricopeptide repeat (TPR)-like superfamily protein	GO:0005515|protein binding	dre:321795	fkbp4; FK506 binding protein 4 (EC:5.2.1.8); K09571 FK506-binding protein 4/5 [EC:5.2.1.8]
Gh_A01G0760	2.28131	2.0851	2.81049	0	0.187254	0.174227	2.03518	3.06207	1.94573	438	AT2G04240	RING/U-box superfamily protein	GO:0005515|protein binding ; GO:0008270|zinc ion binding	mdo:100011037	hypothetical protein LOC100011037 ; K10634 E3 ubiquitin-protein ligase Praja2 [EC:6.3.2.19]
Gh_A01G0762	15.0806	19.2674	24.5955	0.348673	0.173032	0.160995	3.6672	5.09311	4.2497	474	AT2G04240	RING/U-box superfamily protein	GO:0005515|protein binding ; GO:0008270|zinc ion binding	tet:TTHERM_00219449	phosphatidylinositol 4-kinase ; K00888 phosphatidylinositol 4-kinase [EC:2.7.1.67]
Gh_A01G0763	19.3778	33.672	32.5394	0.0871681	0.346064	0.482984	13.1643	13.4873	2.45175	474	AT2G04240	RING/U-box superfamily protein	GO:0005515|protein binding ; GO:0008270|zinc ion binding	tet:TTHERM_00219449	phosphatidylinositol 4-kinase ; K00888 phosphatidylinositol 4-kinase [EC:2.7.1.67]
Gh_A01G0767	0.89375	3.09032	0.502858	0	0.0529827	0	0.100773	0.20216	0	3096	AT5G07280	Leucine-rich repeat transmembrane protein kinase	GO:0004713|protein tyrosine kinase activity; GO:0005524|ATP binding ; GO:0005515|protein binding ; GO:0004674|protein serine/threonine kinase activity ; GO:0004672|protein kinase activity ; GO:0006468|protein phosphorylation	osa:4337593	Os05g0110900; hypothetical protein ; K00924
Gh_A01G0768	0.568023	2.08058	0.619624	1.01245	1.02083	1.02402	1.1615	1.32154	0.602686	2571	AT5G17250	Alkaline-phosphatase-like family protein	GO:0003824|catalytic activity	hsa:84720	PIGO; phosphatidylinositol glycan anchor biosynthesis, class O ; K05288 phosphatidylinositol glycan, class O
Gh_A01G0769	7.30735	2.34801	9.77386	10.3779	14.6322	24.6311	2.72027	4.61754	12.4579	426	AT3G12830	SAUR-like auxin-responsive protein family
Gh_A01G0770	1.01612	1.47839	1.36755	0.195079	0.387239	0.14412	0.210437	0.886524	0.329215	1059	AT1G56160	myb domain protein 72	GO:0003682|chromatin binding	ath:AT1G79180	AtMYB63 (myb domain protein 63); DNA binding / transcription factor ; K09422 myb proto-oncogene protein, plant
Gh_A01G0771	13.9953	17.5323	11.2156	15.1306	14.5164	8.44577	11.8233	11.7552	10.2534	3438	AT5G08450		GO:0016021|integral to membrane
Gh_A01G0772	0.301421	1.47806	0.331295	0.10802	0.643273	0.199507	0.990457	0.642834	0.20255	765	AT2G34820	basic helix-loop-helix (bHLH) DNA-binding superfamily protein	GO:0046983|protein dimerization activity	ath:AT5G01310	basic helix-loop-helix (bHLH) family protein ; K10863 aprataxin [EC:3.-.-.-]
Gh_A01G0774	62.873	51.3144	48.0642	50.9448	34.9899	37.523	79.8648	81.0716	45.9327	1206	AT1G79550	phosphoglycerate kinase	GO:0006096|glycolysis ; GO:0004618|phosphoglycerate kinase activity	pop:POPTR_564181	hypothetical protein ; K00927 phosphoglycerate kinase [EC:2.7.2.3]
Gh_A01G0775	148.093	96.1387	123.006	785.29	681.604	646.255	171.082	208.172	125.983	1467	AT1G56190	Phosphoglycerate kinase family protein	GO:0006096|glycolysis ; GO:0004618|phosphoglycerate kinase activity	pop:POPTR_833719	hypothetical protein ; K00927 phosphoglycerate kinase [EC:2.7.2.3]
Gh_A01G0777	5.68204	21.1601	10.2194	0.777484	3.19691	2.25652	0.958506	0	6.03974	372
Gh_A01G0778	0.154342	0.523966	0.436214	0.497804	0.658773	0.612944	1.25299	2.33406	1.86688	249
Gh_A01G0779	0.188388	0.426365	0.443698	0	0.804091	0.93519	4.58814	2.84892	1.61407	408
Gh_A01G0780	1.05003	3.32704	1.78061	3.16092	5.60227	0.625504	1.46133	0.977184	3.17522	183
Gh_A01G0781	5.1821	3.42377	4.97299	9.27399	10.2693	10.7053	6.19658	7.56335	4.57455	1194	AT1G16310	Cation efflux family protein	GO:0055085|transmembrane transport ; GO:0016021|integral to membrane ; GO:0006812|cation transport ; GO:0008324|cation transmembrane transporter activity
Gh_A01G0782	0.722986	1.17607	0.872685	0.898739	0.602714	0.852392	0.786077	0.946162	1.50305	1701	AT5G64330	Phototropic-responsive NPH3 family protein	GO:0005515|protein binding
Gh_A01G0783	16.1909	11.275	31.1772	8.034	14.9036	21.6393	32.7057	24.9402	37.7513	432	AT5G61170	Ribosomal protein S19e family protein	GO:0005840|ribosome ; GO:0006412|translation ; GO:0005622|intracellular ; GO:0003735|structural constituent of ribosome	pop:POPTR_814470	hypothetical protein ; K02966 small subunit ribosomal protein S19e
Gh_A01G0784	5.21772	5.76191	4.86473	4.04279	5.66364	4.14426	4.96619	4.75108	3.57272	2136	AT3G50120	Plant protein of unknown function (DUF247)
Gh_A01G0785	5.70018	5.4998	4.91788	5.25744	3.58545	3.36581	15.9702	13.9249	4.20338	1281	AT1G16300	glyceraldehyde-3-phosphate dehydrogenase of plastid 2	GO:0016620|oxidoreductase activity, acting on the aldehyde or oxo group of donors, NAD or NADP as acceptor ; GO:0055114|oxidation-reduction process	pop:POPTR_832627	hypothetical protein ; K00134 glyceraldehyde 3-phosphate dehydrogenase [EC:1.2.1.12]
Gh_A01G0788	2.25153	2.54785	1.90172	1.41899	2.48537	1.77289	2.34108	2.07726	1.33038	495	AT5G51510
Gh_A01G0790	0.291146	0.494195	0.480001	0.782532	0.776679	0.144529	0.337656	0.169342	0.293467	528	AT4G00231	ARM repeat superfamily protein
Gh_A01G0791	3.2026	2.96517	1.824	2.66061	3.52612	2.2113	1.80646	1.87969	2.93467	2640	AT5G17270	Protein prenylyltransferase superfamily protein	GO:0005515|protein binding	vpo:Kpol_1050p82	hypothetical protein ; K03355 anaphase-promoting complex subunit 8
Gh_A01G0792	0.0315527	0.249938	0.148628	0.101768	0.437695	0.563878	0.402526	0.330341	0.159022	1218	AT1G16290
Gh_A01G0793	2.50583	1.90971	2.98704	4.39842	3.08315	2.56403	1.12687	1.45749	2.16498	1503	AT4G00231	ARM repeat superfamily protein
Gh_A01G0794	23.242	18.0972	15.9007	12.7429	10.6697	7.67818	11.9786	14.1713	16.4729	3732	AT1G16270	Protein kinase superfamily protein with octicosapeptide/Phox/Bem1p domain	GO:0004713|protein tyrosine kinase activity; GO:0005524|ATP binding ; GO:0005515|protein binding ; GO:0004674|protein serine/threonine kinase activity ; GO:0004672|protein kinase activity ; GO:0006468|protein phosphorylation	ath:AT5G11850	protein kinase family protein ; K04424 sterile alpha motif and leucine zipper containing kinase AZK [EC:2.7.11.25]
Gh_A01G0795	0.0481594	0.0544977	0	0	0.205557	0.191257	0.111706	0.224091	0.0485434	1596	AT1G50420	scarecrow-like 3
Gh_A01G0796	10.055	6.56441	10.7023	7.27607	9.18181	11.8547	3.81232	6.52316	12.3278	795	AT1G56170	nuclear factor Y, subunit C2	GO:0016602|CCAAT-binding factor complex; GO:0006355|regulation of transcription, DNA-dependent ; GO:0043565|sequence-specific DNA binding ; GO:0005622|intracellular ; GO:0003700|sequence-specific DNA binding transcription factor activity	xla:399127	Nfyc; nuclear Y/CCAAT-box binding factor C subunit NF-YC ; K08066 nuclear transcription factor Y, gamma
Gh_A01G0799	41.4455	29.0212	32.4905	29.4895	23.7475	24.1154	26.4219	30.856	22.1539	1530	AT1G79440	aldehyde dehydrogenase 5F1	GO:0008152|metabolic process ; GO:0055114|oxidation-reduction process ; GO:0016491|oxidoreductase activity	pop:POPTR_1091519	hypothetical protein ; K00135 succinate-semialdehyde dehydrogenase (NADP+) [EC:1.2.1.16]
Gh_A01G0800	0.0164026	0.0371227	0.0309055	0.141076	0.210031	0.45598	0.342411	0.419776	0.264534	2343	AT1G79460	Terpenoid cyclases/Protein prenyltransferases superfamily protein	GO:0000287|magnesium ion binding ; GO:0016829|lyase activity ; GO:0008152|metabolic process ; GO:0010333|terpene synthase activity	ath:AT1G79460	GA2; GA2 (GA REQUIRING 2); ent-kaurene synthase ; K04121 ent-kaurene synthase [EC:4.2.3.19]
Gh_A01G0801	3.62423	2.84243	2.94108	11.4193	6.20299	10.9729	9.53002	7.34667	3.14676	1071	AT3G12750	zinc transporter 1 precursor	GO:0016020|membrane ; GO:0055085|transmembrane transport ; GO:0046873|metal ion transmembrane transporter activity ; GO:0030001|metal ion transport
Gh_A01G0802	5.52845	3.4174	4.10699	1.93759	2.57278	1.98275	0.33894	1.24656	2.06208	1578	AT3G12670	CTP synthase family protein	GO:0006221|pyrimidine nucleotide biosynthetic process ; GO:0003883|CTP synthase activity	pop:POPTR_883601	hypothetical protein ; K01937 CTP synthase [EC:6.3.4.2]
Gh_A01G0803	12.6955	19.4152	6.91993	13.6101	9.37322	5.96615	8.79211	9.12127	5.10652	6357	AT1G79280	nuclear pore anchor	GO:0005643|nuclear pore ; GO:0006606|protein import into nucleus	ath:AT1G79280	NUA; NUA (NUCLEAR PORE ANCHOR) ; K09291 nucleoprotein TPR
Gh_A01G0804	1.28451	0.314285	1.30825	2.38874	1.33361	1.51658	0.966299	1.69617	1.64469	1107	AT3G03210
Gh_A01G0805	0.282583	0.390834	0.473278	12.0172	7.23682	6.51516	1.01959	1.31489	1.64572	1224	AT3G12710	DNA glycosylase superfamily protein	GO:0008725|DNA-3-methyladenine glycosylase activity ; GO:0006284|base-excision repair	pop:POPTR_1084717	hypothetical protein ; K01246 DNA-3-methyladenine glycosylase I [EC:3.2.2.20]
Gh_A01G0807	27.8274	33.1544	17.5543	20.0328	29.3666	20.1428	19.975	13.9038	23.9716	627	AT1G66260	RNA-binding (RRM/RBD/RNP motifs) family protein	GO:0003676|nucleic acid binding	lbc:LACBIDRAFT_319933	hypothetical protein; K11093 U1 small nuclear ribonucleoprotein 70kDa
Gh_A01G0808	7.63287	6.25157	8.59887	15.8671	14.5808	14.1494	8.01651	10.0278	11.1102	1440	AT1G76660
Gh_A01G0809	26.8442	20.7091	16.0134	35.9284	22.3828	16.7178	15.722	16.2673	11.6293	3864	AT5G42390	Insulinase (Peptidase family M16) family protein		api:100167928	similar to metalloprotease ; K01408 insulysin [EC:3.4.24.56]
Gh_A01G0810	0.106753	0.241607	0.301715	0.114771	0.113913	0.476947	0	0.248368	0.215209	720	AT1G21050	Protein of unknown function, DUF617
Gh_A01G0811	17.5994	14.8351	20.5279	8.30215	13.7334	9.15263	11.5939	10.0972	8.44747	642	AT1G21010
Gh_A01G0812	25.9399	25.128	18.2031	27.8119	26.0781	17.5761	6.92132	11.2865	18.0347	3252	AT1G20980	squamosa promoter binding protein-like 14	GO:0005634|nucleus ; GO:0003677|DNA binding
Gh_A01G0813	0.328472	0.371702	0.154725	0	0	0.0815294	1.5714	0.47763	0.0827728	936	AT1G20930	cyclin-dependent kinase B2;2	GO:0004713|protein tyrosine kinase activity; GO:0005524|ATP binding ; GO:0004674|protein serine/threonine kinase activity ; GO:0004672|protein kinase activity ; GO:0006468|protein phosphorylation	ath:AT1G20930	CDKB2;2 (CYCLIN-DEPENDENT KINASE B2;2); kinase ; K00924
Gh_A01G0814	13.8028	14.9728	14.3633	11.2832	15.9799	16.3013	10.2184	10.9492	13.3369	1278	AT1G76510	ARID/BRIGHT DNA-binding domain-containing protein	GO:0003677|DNA binding ; GO:0005622|intracellular	ani:AN2905.2	hypothetical protein ; K11771 SWI/SNF chromatin-remodeling complex subunit SWI1
Gh_A01G0815	7.86294	8.4479	6.65853	9.16588	7.259	6.71015	5.5329	7.09132	6.94606	870	AT1G76460	RNA-binding (RRM/RBD/RNP motifs) family protein	GO:0003676|nucleic acid binding	pop:POPTR_1089460	hypothetical protein ; K12741 heterogeneous nuclear ribonucleoprotein A1/3
Gh_A01G0816	3.68519	2.54183	4.43066	2.82998	3.93233	4.49506	2.76785	2.85793	4.03296	1095	AT2G33620	AT hook motif DNA-binding family protein	GO:0003677|DNA binding
Gh_A01G0817	4.1281	5.24402	4.84249	3.80821	3.69447	4.41581	5.93039	6.22726	4.99321	1443	AT2G33630	NAD(P)-binding Rossmann-fold superfamily protein	GO:0006694|steroid biosynthetic process ; GO:0016616|oxidoreductase activity, acting on the CH-OH group of donors, NAD or NADP as acceptor ; GO:0003854|3-beta-hydroxy-delta5-steroid dehydrogenase activity ; GO:0055114|oxidation-reduction process	mcc:714229	similar to NAD(P) dependent steroid dehydrogenase-like ; K00100
Gh_A01G0818	12.2911	27.2297	26.3389	9.30579	13.1154	19.0779	21.5826	19.0303	29.664	444	AT1G20870	HSP20-like chaperones superfamily protein
Gh_A01G0820	2.61402	4.23138	3.31071	12.9723	15.055	14.0592	6.82612	7.12882	2.9664	2220	AT4G35300	tonoplast monosaccharide transporter2	GO:0016020|membrane ; GO:0006810|transport ; GO:0055085|transmembrane transport ; GO:0016021|integral to membrane ; GO:0022891|substrate-specific transmembrane transporter activity; GO:0022857|transmembrane transporter activity ; GO:0005215|transporter activity	mcc:697822	SLC2A13; solute carrier family 2 (facilitated glucose transporter), member 13 ; K08150 MFS transporter, SP family, solute carrier family 2 (facilitated glucose transporter), member 13
Gh_A01G0821	11.6642	9.5371	16.6419	12.4678	11.3673	16.1995	12.4328	11.2942	15.4271	570	AT1G20823	RING/U-box superfamily protein	GO:0005515|protein binding ; GO:0008270|zinc ion binding	tad:TRIADDRAFT_28983	hypothetical protein ; K11980 E3 ubiquitin-protein ligase RNF11
Gh_A01G0823	3.45324	6.23975	5.4571	13.9522	17.4138	18.4696	8.59114	6.60874	5.78258	690	AT1G20810	FKBP-like peptidyl-prolyl cis-trans isomerase family protein	GO:0006457|protein folding	ath:AT1G20810	immunophilin / FKBP-type peptidyl-prolyl cis-trans isomerase family protein ; K01802 peptidylprolyl isomerase [EC:5.2.1.8]
Gh_A01G0825	4.32253	8.00415	11.8465	8.7874	12.5793	13.967	17.0444	11.6108	12.7541	489	AT1G42960
Gh_A01G0826	2.81548	1.11511	1.37927	57.9659	50.5923	39.3857	15.8038	30.3936	3.20685	1365	AT1G42970	glyceraldehyde-3-phosphate dehydrogenase B subunit	GO:0016620|oxidoreductase activity, acting on the aldehyde or oxo group of donors, NAD or NADP as acceptor ; GO:0055114|oxidation-reduction process	ath:AT1G42970	GAPB; GAPB (GLYCERALDEHYDE-3-PHOSPHATE DEHYDROGENASE B SUBUNIT); glyceraldehyde-3-phosphate dehydrogenase ; K05298 glyceraldehyde-3-phosphate dehydrogenase (NADP+) (phosphorylating) [EC:1.2.1.13]
Gh_A01G0827	8.7574	15.6758	6.15021	6.16264	6.13199	4.09582	3.42463	4.86632	5.12125	2655	AT5G24360	inositol requiring 1-1	GO:0006397|mRNA processing ; GO:0004713|protein tyrosine kinase activity; GO:0005524|ATP binding ; GO:0005515|protein binding ; GO:0004674|protein serine/threonine kinase activity ; GO:0004672|protein kinase activity ; GO:0006468|protein phosphorylation ; GO:0004540|ribonuclease activity	vvi:100247854	hypothetical protein LOC100247854 ; K08852 serine/threonine-protein kinase/endoribonuclease IRE1 [EC:2.7.11.1 3.1.26.-]
Gh_A01G0828	1.20536	1.11023	1.63731	0.210958	0.119646	0.417459	1.33289	0.782602	0.678121	1371	AT4G29360	O-Glycosyl hydrolases family 17 protein	GO:0004553|hydrolase activity, hydrolyzing O-glycosyl compounds ; GO:0005975|carbohydrate metabolic process	ath:AT3G57260	BGL2; BGL2 (PATHOGENESIS-RELATED PROTEIN 2); glucan 1,3-beta-glucosidase/ hydrolase, hydrolyzing O-glycosyl compounds ; K01199 glucan endo-1,3-beta-D-glucosidase [EC:3.2.1.39]
Gh_A01G0829	13.9811	17.7515	11.722	9.60124	8.31594	10.0288	10.7838	9.88282	11.4966	1149	AT2G33700	Protein phosphatase 2C family protein	GO:0006470|protein dephosphorylation ; GO:0003824|catalytic activity ; GO:0004722|protein serine/threonine phosphatase activity	osa:4341433	Os06g0597200; hypothetical protein ; K01090 protein phosphatase [EC:3.1.3.16]
Gh_A01G0830	4.31812	6.02659	4.74607	1.7796	2.91822	2.50085	8.09615	6.94871	4.49763	534	AT1G42480
Gh_A01G0831	10.3809	4.99876	9.63406	10.3057	9.02661	8.15744	6.45505	9.40371	11.176	1740	AT5G42350	Galactose oxidase/kelch repeat superfamily protein	GO:0005515|protein binding
Gh_A01G0832	18.4584	10.3367	16.8544	16.8765	14.3093	14.6765	9.7338	14.847	18.3988	2436	AT1G76390	ARM repeat superfamily protein	GO:0005515|protein binding ; GO:0000151|ubiquitin ligase complex ; GO:0016567|protein ubiquitination ; GO:0044183|protein binding involved in protein folding ; GO:0004842|ubiquitin-protein ligase activity	yli:YALI0E13992g	YALI0E13992p ; K08332 vacuolar protein 8
Gh_A01G0833	5.66041	9.50694	11.1143	8.39166	11.5078	12.6003	7.18657	8.38674	11.1709	645	AT1G20770
Gh_A01G0834	18.1869	13.4015	11.7801	18.065	12.4934	11.223	8.01077	9.91571	10.6905	3138	AT1G20760	Calcium-binding EF hand family protein	GO:0005515|protein binding ; GO:0005509|calcium ion binding	xla:379503	hypothetical protein MGC64266 ; K12469 EH domain-containing protein 2
Gh_A01G0835	0.466776	0.352139	0.195443	0.334556	0.774792	0.102985	0.300746	0.241329	0.261388	741
Gh_A01G0838	212.221	246.089	306.416	391.882	422.109	531.678	295.108	234.842	367.619	747	AT1G20696	high mobility group B3		vvi:100257544	similar to F2D10.18 ; K10802 high mobility group protein B1
Gh_A01G0839	0.619091	2.31727	2.2881	1.27998	1.32122	2.41133	1.93305	1.93893	1.68007	807	AT4G38260	Protein of unknown function (DUF833)		spu:575551	similar to CG7719-PA ; K08282 non-specific serine/threonine protein kinase [EC:2.7.11.1]
Gh_A01G0841	0.133442	0.100669	0	0	0	0.0441618	0.103173	0	0	1728	AT4G37420	Domain of unknown function (DUF23)
Gh_A01G0842	3.3164	3.78967	2.81805	8.38938	8.88173	7.19859	3.77077	5.06821	6.09578	1182	AT1G20650	Protein kinase superfamily protein	GO:0004713|protein tyrosine kinase activity; GO:0005524|ATP binding ; GO:0004674|protein serine/threonine kinase activity ; GO:0004672|protein kinase activity ; GO:0006468|protein phosphorylation	ath:AT1G14370	APK2A; APK2A (PROTEIN KINASE 2A); kinase ; K00924
Gh_A01G0843	4.97345	5.98047	4.06072	8.80364	8.50192	5.92537	2.65675	3.93882	3.80794	3825	AT1G42470	Patched family protein	GO:0016020|membrane ; GO:0008158|hedgehog receptor activity ; GO:0016021|integral to membrane	pop:POPTR_818865	cholesterol transport protein ; K12385 Niemann-Pick C1 protein
Gh_A01G0844	4.98575	5.49808	3.85875	5.49688	5.10912	3.94038	3.73469	4.25538	2.61953	2721	AT1G76350	Plant regulator RWP-RK family protein	GO:0005515|protein binding
Gh_A01G0845	185.92	142.171	133.636	100.263	78.3018	70.2489	103.727	123.237	95.1548	1479	AT4G35090	catalase 2	GO:0006979|response to oxidative stress ; GO:0020037|heme binding ; GO:0004096|catalase activity ; GO:0055114|oxidation-reduction process	pop:POPTR_550767	CAT1; catalase (EC:1.11.1.6); K03781 catalase [EC:1.11.1.6]
Gh_A01G0848	0.42199	0.0682183	0.227173	0.16203	0.385964	0.359113	0.594274	0.806464	0.212677	1275	AT1G76310	CYCLIN B2;4	GO:0005634|nucleus	ath:AT1G76310	CYCB2;4 (CYCLIN B2;4); cyclin-dependent protein kinase regulator ; K05868 cyclin B
Gh_A01G0849	8.18711	17.1123	36.478	7.24872	13.5668	32.9918	53.9538	41.3448	32.7183	399	AT1G20580	Small nuclear ribonucleoprotein family protein		pop:POPTR_550771	hypothetical protein ; K11088 small nuclear ribonucleoprotein D3
Gh_A01G0850	3.47401	3.25555	2.76146	2.39269	2.37479	2.69462	1.57382	1.45232	2.681	708	AT1G20575	Nucleotide-diphospho-sugar transferases superfamily protein		pop:POPTR_709812	hypothetical protein ; K00721 dolichol-phosphate mannosyltransferase [EC:2.4.1.83]
Gh_A01G0851	3.51658	3.56883	3.41812	2.58048	3.0079	3.40825	4.30493	2.9869	4.02287	1377	AT5G42320	Zn-dependent exopeptidases superfamily protein	GO:0006508|proteolysis ; GO:0008270|zinc ion binding ; GO:0004181|metallocarboxypeptidase activity	dme:Dmel_CG4017	CG4017 gene product from transcript CG4017-RA (EC:3.4.17.1); K01290 carboxypeptidase A [EC:3.4.17.1]
Gh_A01G0852	3.17089	2.23495	2.32154	5.66876	4.46629	3.34605	2.58471	3.58324	2.11861	2121	AT3G06920	Tetratricopeptide repeat (TPR)-like superfamily protein
Gh_A01G0853	13.8387	18.4558	11.2882	12.9588	12.8771	10.3365	11.9749	14.0382	10.854	2691	AT1G42440		GO:0042254|ribosome biogenesis ; GO:0005634|nucleus	tet:TTHERM_00784570	Transketolase, C-terminal domain containing protein (EC:1.2.4.1); K00162 pyruvate dehydrogenase E1 component subunit beta [EC:1.2.4.1]
Gh_A01G0856	2.28646	4.50133	1.91799	2.52553	3.24192	1.53929	1.58013	2.07681	1.65748	2454	AT1G76280	Tetratricopeptide repeat (TPR)-like superfamily protein
Gh_A01G0857	24.7845	23.7448	21.0574	33.7571	35.6949	34.3817	24.1589	22.331	24.8672	1011	AT1G63610
Gh_A01G0858	2.59311	7.32344	1.92095	3.59802	3.76031	1.34227	4.80663	5.13064	1.94359	1734	AT1G76270	O-fucosyltransferase family protein
Gh_A01G0860	9.53902	9.58354	7.8057	1.24906	1.56596	1.6695	2.09201	4.33902	4.40691	1257	AT1G76250
Gh_A01G0864	108.12	97.7678	105.307	113.663	86.8407	90.0658	120.213	124.219	60.7628	2100	AT5G42270	FtsH extracellular protease family	GO:0006508|proteolysis ; GO:0005524|ATP binding ; GO:0004222|metalloendopeptidase activity ; GO:0000166|nucleotide binding ; GO:0017111|nucleoside-triphosphatase activity	vvi:100250509	GSVIVT00015560001; hypothetical protein LOC100250509 ; K03798 cell division protease FtsH [EC:3.4.24.-]
Gh_A01G0865	0.0918309	0	0.0865132	0	0	0.0911727	0.106501	0.320474	0	837	AT2G17080	Arabidopsis protein of unknown function (DUF241)
Gh_A01G0867	7.99926	7.01862	7.97291	1.05943	1.79374	2.58976	1.94954	3.91095	7.18663	663	AT4G35190	Putative lysine decarboxylase family protein		vvi:100255687	hypothetical protein LOC100255687 ; K06966
Gh_A01G0869	1.43937	3.58338	3.93246	1.08324	0.614361	3.71554	3.50555	5.52548	4.64272	267	AT1G76200
Gh_A01G0870	0.0926612	0	0.152767	0	0.0988755	0.0689978	0.268659	0.107791	0.0467	1659	AT1G20510	OPC-8:0 CoA ligase1	GO:0008152|metabolic process ; GO:0003824|catalytic activity	ath:AT1G20510	OPCL1; OPCL1 (OPC-8:0 COA LIGASE1); 4-coumarate-CoA ligase ; K10526 OPC-8:0 CoA ligase 1 [EC:6.2.1.-]
Gh_A01G0871	369.043	484.311	417.159	96.2688	104.938	106.374	163.2	331.684	392.79	594	AT1G20440	cold-regulated 47	GO:0009415|response to water stimulus ; GO:0006950|response to stress
Gh_A01G0872	3.49076	7.86308	4.7778	5.80643	6.74692	9.51442	6.26356	4.94181	4.51442	1167	AT5G42250	Zinc-binding alcohol dehydrogenase family protein	GO:0008270|zinc ion binding ; GO:0016747|transferase activity, transferring acyl groups other than amino-acyl groups ; GO:0055114|oxidation-reduction process ; GO:0016491|oxidoreductase activity	vvi:100264420	hypothetical protein LOC100264420 ; K00001 alcohol dehydrogenase [EC:1.1.1.1]; K00121 S-(hydroxymethyl)glutathione dehydrogenase [EC:1.1.1.284]
Gh_A01G0873	1.25268	0.802384	0.82387	0.635266	0.353088	0.586651	0.986802	1.40222	1.0959	1626	AT1G76160	SKU5 similar 5	GO:0005507|copper ion binding ; GO:0055114|oxidation-reduction process ; GO:0016491|oxidoreductase activity	ath:AT1G55570	SKS12; SKS12 (SKU5 Similar 12); copper ion binding / oxidoreductase ; K00423 L-ascorbate oxidase [EC:1.10.3.3]
Gh_A01G0874	26.4071	13.5139	16.9763	20.5532	13.8968	13.0764	12.0451	12.3676	15.9013	2346	AT1G76140	Prolyl oligopeptidase family protein	GO:0004252|serine-type endopeptidase activity ; GO:0006508|proteolysis ; GO:0008236|serine-type peptidase activity	pop:POPTR_761565	hypothetical protein ; K01322 prolyl oligopeptidase [EC:3.4.21.26]
Gh_A01G0875	0.505445	1.22283	0.574695	2.0612	2.25036	1.14208	1.49579	3.02096	0.843269	2205	AT1G76140	Prolyl oligopeptidase family protein	GO:0004252|serine-type endopeptidase activity ; GO:0006508|proteolysis ; GO:0008236|serine-type peptidase activity	pop:POPTR_761565	hypothetical protein ; K01322 prolyl oligopeptidase [EC:3.4.21.26]
Gh_A01G0876	0.858799	1.68045	1.07876	1.50036	1.64187	0.976987	1.30724	0.894956	1.58702	2148	AT3G09040	Pentatricopeptide repeat (PPR) superfamily protein
Gh_A01G0877	14.2885	17.3539	10.1539	40.2583	40.0228	36.6882	8.99982	4.01209	15.4578	624	AT4G35750	SEC14 cytosolic factor family protein / phosphoglyceride transfer family protein
Gh_A01G0878	0.0692455	0	0.0652356	0	0	0	0	0	0	555	AT5G40410	Tetratricopeptide repeat (TPR)-like superfamily protein
Gh_A01G0879	32.6139	27.3121	46.9334	70.0604	74.0268	77.1103	22.1058	31.6039	47.4084	621	AT5G27280	Zim17-type zinc finger protein	GO:0008270|zinc ion binding
Gh_A01G0880	0.499697	0.274164	0.328106	0.586067	0.613998	0.541217	0.245858	0.281836	0.518944	2538	AT4G35790	phospholipase D delta	GO:0008152|metabolic process ; GO:0005515|protein binding ; GO:0003824|catalytic activity	ath:AT2G42010	PLDBETA1 (PHOSPHOLIPASE D BETA 1); phospholipase D ; K01115 phospholipase D [EC:3.1.4.4]
Gh_A01G0881	0.204733	0.198581	0	0.282998	0.280881	0.261341	0.135679	0.408275	0.0589614	1314	AT2G16990	Major facilitator superfamily protein	GO:0055085|transmembrane transport ; GO:0016021|integral to membrane
Gh_A01G0882	136.574	107.19	109.609	50.1978	39.0157	38.1035	73.1555	97.2764	82.4601	1461	AT4G38510	ATPase, V1 complex, subunit B protein	GO:0046034|ATP metabolic process ; GO:0033178|proton-transporting two-sector ATPase complex, catalytic domain ; GO:0015991|ATP hydrolysis coupled proton transport ; GO:0016820|hydrolase activity, acting on acid anhydrides, catalyzing transmembrane movement of substances ; GO:0005524|ATP binding ; GO:0015992|proton transport	vvi:100243574	hypothetical protein LOC100243574 ; K02147 V-type H+-transporting ATPase subunit B [EC:3.6.3.14]
Gh_A01G0883	5.0019	9.74812	6.12592	3.7643	2.99485	3.44864	5.25307	5.52766	5.3779	1383	AT1G60420	DC1 domain-containing protein	GO:0035556|intracellular signal transduction	mbr:MONBRDRAFT_34499	hypothetical protein ; K08766 carnitine O-palmitoyltransferase 2 [EC:2.3.1.21]
Gh_A01G0884	24.35	32.847	35.2958	35.4698	40.9001	48.8555	27.0607	20.6973	41.6071	756	AT1G76010	Alba DNA/RNA-binding protein	GO:0003676|nucleic acid binding
Gh_A01G0885	3.07218	3.80448	2.73045	0.93479	5.07196	3.05016	5.7814	6.60815	4.84951	663	AT1G75980	Single hybrid motif superfamily protein
Gh_A01G0887	5.85619	8.36649	5.72396	5.32539	6.87383	5.74154	7.01809	6.58529	5.85369	1575	AT4G35890	winged-helix DNA-binding transcription factor family protein		aga:AgaP_AGAP008952	AGAP008952-PA ; K11090 lupus La protein
Gh_A01G0889	0.184988	0.157001	0.0871378	0.198882	0.641531	0.229577	0	0.107596	0.233079	831	AT4G35070	SBP (S-ribonuclease binding protein) family protein		dre:373108	xiap; X-linked inhibitor of apoptosis ; K04725 baculoviral IAP repeat-containing 2/3/4
Gh_A01G0890	8.97098	28.6168	11.686	6.46953	10.2423	9.1999	13.7865	14.7732	14.0289	1041	AT1G20100
Gh_A01G0891	4.50705	6.68914	4.36037	1.78913	1.66476	1.4629	1.95009	2.39965	3.59944	2217	AT1G11300	protein serine/threonine kinases;protein kinases;ATP binding;sugar binding;kinases;carbohydrate binding	GO:0004713|protein tyrosine kinase activity; GO:0005524|ATP binding ; GO:0004674|protein serine/threonine kinase activity ; GO:0004672|protein kinase activity ; GO:0006468|protein phosphorylation	ath:AT3G59420	ACR4; ACR4 (ARABIDOPSIS CRINKLY4); kinase ; K00924
Gh_A01G0892	0.535118	3.89017	1.22214	1.22035	1.81684	1.01427	1.42927	1.22612	1.19319	2370	AT1G75850	VPS35 homolog B
Gh_A01G0893	0.20334	0.172576	0.287347	0.109306	0.108488	0.100941	0	0.11827	0	756
Gh_A01G0894	0.183882	0.450845	0.230978	0.0988462	0.327023	0.121709	0.462055	0.42781	0.216239	2508	AT4G24190	Chaperone protein htpG family protein	GO:0006457|protein folding ; GO:0005524|ATP binding ; GO:0051082|unfolded protein binding ; GO:0006950|response to stress	pop:POPTR_818818	hypothetical protein ; K09487 heat shock protein 90kDa beta
Gh_A01G0895	0.084279	0.286113	0	0	0	0	0	0.14706	0	912	AT4G18250	receptor serine/threonine kinase, putative
Gh_A01G0896	1.27728	2.25311	1.94655	2.54449	3.68797	3.506	2.3527	3.05907	2.65067	1023	AT4G18250	receptor serine/threonine kinase, putative
Gh_A01G0897	2.92688	5.18414	3.55664	2.64506	5.0695	2.73744	3.44364	4.63839	2.69368	906	AT4G24175
Gh_A01G0898	117.672	139.929	134.995	266.132	360.401	326.647	18.6823	88.6092	357.763	501	AT2G17880	Chaperone DnaJ-domain superfamily protein		ptm:GSPATT00009247001	hypothetical protein ; K09512 DnaJ homolog, subfamily B, member 6
Gh_A01G0899	3.67457	4.50151	3.5253	3.69685	5.7556	6.19195	4.53525	5.29415	3.87377	1140	AT5G42470			pop:POPTR_550881	hypothetical protein ; K12173 BRCA1-A complex subunit BRE
Gh_A01G0900	0.480744	0.576016	0.319698	1.30733	1.3579	1.26344	0.754321	1.38165	1.14018	1359	AT1G75780	tubulin beta-1 chain	GO:0051258|protein polymerization ; GO:0005874|microtubule ; GO:0043234|protein complex ; GO:0006184|GTP catabolic process ; GO:0007017|microtubule-based process ; GO:0005525|GTP binding ; GO:0005200|structural constituent of cytoskeleton; GO:0003924|GTPase activity	vvi:100259087	GSVIVT00014415001; hypothetical protein LOC100259087 ; K07375 tubulin beta
Gh_A01G0902	0.507008	1.30047	0.573178	1.92598	2.23618	2.61755	2.70481	3.93194	2.28269	1137	AT1G75710	C2H2-like zinc finger protein	GO:0046872|metal ion binding
Gh_A01G0904	0.17629	0.531978	0.221442	0.505415	0.940565	1.40021	0.749658	0.888655	3.37622	654	AT2G28305	Putative lysine decarboxylase family protein		vvi:100257475	GSVIVT00014447001; hypothetical protein LOC100257475 ; K06966
Gh_A01G0907	0.78455	0.887805	0.518486	0.893832	0.512295	0.441779	1.18149	1.28043	0.354092	3282	AT1G19835	Plant protein of unknown function (DUF869)		hsa:165530	CLEC4F; C-type lectin domain family 4, member F ; K10060 C-type lectin domain family 4, member F
Gh_A01G0908	2.98955	2.14308	1.8224	0.13089	0.433037	0.537216	2.58857	5.27158	1.11809	2841	AT1G19850	Transcriptional factor B3 family protein / auxin-responsive factor AUX/IAA-related	GO:0005634|nucleus ; GO:0003677|DNA binding ; GO:0006355|regulation of transcription, DNA-dependent ; GO:0009725|response to hormone stimulus ; GO:0046983|protein dimerization activity	ath:AT1G25560	AP2 domain-containing transcription factor, putative ; K09287 RAV-like factor
Gh_A01G0909	7.67458	3.4012	5.99306	11.8902	11.5833	8.80741	12.3187	11.4057	5.23562	1317	AT3G27230	S-adenosyl-L-methionine-dependent methyltransferases superfamily protein	GO:0008168|methyltransferase activity
Gh_A01G0910	8.55612	13.582	6.85155	9.68423	9.51035	6.41829	17.1998	19.298	8.00147	1617	AT5G39590	TLD-domain containing nucleolar protein
Gh_A01G0911	9.74313	17.559	12.0119	8.72909	11.0383	9.55387	9.20706	11.9286	12.5185	1278	AT1G19860	Zinc finger C-x8-C-x5-C-x3-H type family protein	GO:0046872|metal ion binding
Gh_A01G0912	5.07237	6.7397	3.96068	9.7931	9.11845	6.5937	5.35271	3.80968	5.40454	2523	AT1G19870	IQ-domain 32	GO:0005515|protein binding
Gh_A01G0913	7.22935	10.406	9.3443	8.20758	10.553	11.3118	12.1739	11.4036	8.89013	1329	AT5G42520	basic pentacysteine 6
Gh_A01G0915	1.70474	1.89165	1.93347	3.75454	3.26727	4.10807	2.03466	2.00234	1.91853	2322	AT1G05150	Calcium-binding tetratricopeptide family protein	GO:0005515|protein binding	nvi:100116809	Ogt; O-glycosyltransferase ; K09667 polypeptide N-acetylglucosaminyltransferase [EC:2.4.1.41]
Gh_A01G0916	4.52304	5.69619	3.72504	3.35687	4.88865	3.14343	2.52127	2.97023	4.08849	2634	AT3G54350	Forkhead-associated (FHA) domain-containing protein	GO:0005515|protein binding	olu:OSTLU_93767	predicted protein; K11674 microspherule protein 1
Gh_A01G0918	0.288957	0.108995	0.635189	0	0	0.159381	1.45217	1.08311	0.323623	1197	AT1G62280	SLAC1 homologue 1	GO:0055085|transmembrane transport ; GO:0016021|integral to membrane
Gh_A01G0919	0.166911	0	0	0	0	0.165715	0	0.0970818	0	921	AT1G75520	SHI-related sequence 5
Gh_A01G0920	1.89263	1.41601	1.56199	0.168163	0.684312	0.419294	2.7936	3.65728	3.67354	2457	AT4G39080	vacuolar proton ATPase A3	GO:0033179|proton-transporting V-type ATPase, V0 domain ; GO:0015991|ATP hydrolysis coupled proton transport ; GO:0015078|hydrogen ion transmembrane transporter activity	vvi:100255659	hypothetical protein LOC100255659 ; K02154 V-type H+-transporting ATPase subunit I [EC:3.6.3.14]
Gh_A01G0921	16.5057	28.8813	14.8536	17.2157	14.9839	9.78353	16.7997	15.2459	17.2333	780	AT1G75510	Transcription initiation factor IIF, beta subunit	GO:0005524|ATP binding ; GO:0005674|transcription factor TFIIF complex ; GO:0006367|transcription initiation from RNA polymerase II promoter	pop:POPTR_830044	hypothetical protein ; K03139 transcription initiation factor TFIIF beta subunit
Gh_A01G0922	0.847508	1.62301	0.798431	1.50692	1.84348	2.42721	3.28892	2.57847	0.821409	1179	AT1G75500	Walls Are Thin 1	GO:0016020|membrane
Gh_A01G0923	14.7083	17.1809	14.1359	21.2965	20.3777	20.6088	7.84112	10.9696	14.4071	648	AT1G06060	LisH and RanBPM domains containing protein	GO:0005515|protein binding
Gh_A01G0924	0.56186	1.01729	1.27038	2.11421	2.8778	2.23133	1.88969	1.37256	1.64239	684	AT1G75460	ATP-dependent protease La (LON) domain protein
Gh_A01G0925	322.182	378.477	514.524	242.168	252.887	325.066	776.27	998.562	569.551	360	AT3G51030	thioredoxin H-type 1	GO:0015035|protein disulfide oxidoreductase activity ; GO:0009055|electron carrier activity ; GO:0006662|glycerol ether metabolic process; GO:0045454|cell redox homeostasis	pop:POPTR_219472	PtrTrxh4; thioredoxin h ; K03671 thioredoxin 1
Gh_A01G0928	1.06753	5.79856	2.71543	1.6068	1.48087	1.27186	1.48569	2.48368	1.50646	360	AT1G75440	ubiquitin-conjugating enzyme 16	GO:0016881|acid-amino acid ligase activity	pop:POPTR_710125	hypothetical protein ; K10688 ubiquitin-conjugating enzyme E2 W [EC:6.3.2.19]
Gh_A01G0930	0.765562	0.519791	0.528902	0.219483	0.544603	0.506717	2.78196	1.95923	1.02889	753	AT5G66440
Gh_A01G0931	16.4572	21.8504	18.7636	15.5821	19.5564	18.6137	25.3217	20.4495	18.1436	822	AT5G42790	proteasome alpha subunit F1	GO:0004175|endopeptidase activity ; GO:0019773|proteasome core complex, alpha-subunit complex ; GO:0051603|proteolysis involved in cellular protein catabolic process ; GO:0006511|ubiquitin-dependent protein catabolic process ; GO:0004298|threonine-type endopeptidase activity ; GO:0005839|proteasome core complex	pop:POPTR_410548	hypothetical protein ; K02725 20S proteasome subunit alpha 6 [EC:3.4.25.1]
Gh_A01G0932	45.9118	43.2776	48.1863	37.8494	29.9333	36.9953	70.2176	65.6996	44.4399	822	AT1G19580	gamma carbonic anhydrase 1		cpv:cgd5_3750	dynactin subunit p25-like ; K10427 dynactin 5
Gh_A01G0933	26.45	29.1335	25.7385	20.1908	17.7837	19.5101	31.6369	25.5119	11.6171	927	AT1G75280	NmrA-like negative transcriptional regulator family protein		ath:AT1G75280	isoflavone reductase, putative ; K00224
Gh_A01G0934	48.7333	50.9908	36.9653	80.6129	87.3704	52.92	13.4023	14.1726	41.7175	429	AT1G19530
Gh_A01G0935	0.846156	1.247	0.871311	0.825085	0.797915	0.859628	0.775934	1.37346	1.11076	1953	AT4G36550	ARM repeat superfamily protein	GO:0000151|ubiquitin ligase complex ; GO:0016567|protein ubiquitination ; GO:0004842|ubiquitin-protein ligase activity	spu:586397	hypothetical LOC586397 ; K09561 STIP1 homology and U-box containing protein 1 [EC:6.3.2.19]
Gh_A01G0936	0.145573	0.988391	0	3.75615	2.95138	1.87888	2.02593	1.52407	0	264	AT1G75250	RAD-like 6	GO:0003682|chromatin binding	gga:420508	DNAJC1; DnaJ (Hsp40) homolog, subfamily C, member 1 ; K09521 DnaJ homolog, subfamily C, member 1
Gh_A01G0938	0.090854	0	0.427964	0.8791	1.16337	0.856926	0.421471	0	0.961573	846	AT1G75240	homeobox protein 33
Gh_A01G0939	0.312796	0.128714	0.160736	0.18343	0.470317	0.0846965	0.824465	0.860052	0.257965	2703	AT5G63930	Leucine-rich repeat protein kinase family protein	GO:0004713|protein tyrosine kinase activity; GO:0005524|ATP binding ; GO:0004672|protein kinase activity ; GO:0006468|protein phosphorylation	ath:AT1G75820	CLV1; CLV1 (CLAVATA 1); ATP binding / kinase/ protein serine/threonine kinase ; K00924
Gh_A01G0940	8.48257	18.4143	12.1501	6.23488	9.60562	9.71082	24.4937	19.3324	15.3555	444	AT5G15220	Ribosomal protein L27 family protein	GO:0005840|ribosome ; GO:0006412|translation ; GO:0005622|intracellular ; GO:0003735|structural constituent of ribosome	vvi:100265883	hypothetical protein LOC100265883 ; K02899 large subunit ribosomal protein L27
Gh_A01G0941	11.7467	10.1004	10.8922	22.6228	24.773	17.6775	9.3861	8.60768	10.3021	831	AT5G42765
Gh_A01G0942	8.17942	5.24048	5.62823	6.14269	5.34802	4.69732	6.60304	5.83022	5.25394	1917	AT1G75200	flavodoxin family protein / radical SAM domain-containing protein	GO:0010181|FMN binding ; GO:0005506|iron ion binding ; GO:0003824|catalytic activity ; GO:0055114|oxidation-reduction process ; GO:0051536|iron-sulfur cluster binding ; GO:0016491|oxidoreductase activity	ppp:PHYPADRAFT_201169	hypothetical protein ; K00327 NADPH-ferrihemoprotein reductase [EC:1.6.2.4]
Gh_A01G0944	14.1577	9.40586	15.274	22.095	16.0087	20.6989	10.805	13.1754	11.2553	1683	AT5G42740	Sugar isomerase (SIS) family protein	GO:0004347|glucose-6-phosphate isomerase activity ; GO:0006094|gluconeogenesis ; GO:0006096|glycolysis	vvi:100252335	similar to glucose-6-phosphate isomerase ; K01810 glucose-6-phosphate isomerase [EC:5.3.1.9]
Gh_A01G0945	6.22526	3.82123	2.82779	6.38823	4.91058	2.80524	2.3533	3.41153	2.77084	5019	AT5G42950	GYF domain-containing protein	GO:0005515|protein binding
Gh_A01G0946	7.9896	4.85899	3.9446	6.98963	5.48605	3.54198	4.8229	5.83988	3.17969	5397	AT5G42950	GYF domain-containing protein	GO:0005515|protein binding
Gh_A01G0949	1.62438	1.75461	0.973834	0.714427	0.236361	0.073306	0.856303	0.429454	0.967511	1041	AT5G42970	Proteasome component (PCI) domain protein	GO:0005515|protein binding	pop:POPTR_665031	hypothetical protein ; K12178 COP9 signalosome complex subunit 4
Gh_A01G0950	8.23947	9.21287	7.00459	9.6176	6.97084	5.8042	6.93926	8.76323	6.50571	1959	AT1G45150
Gh_A01G0952	18.8904	16.988	15.8165	20.4168	19.2228	15.9231	15.089	18.3947	18.6879	1536	AT4G16580	Protein phosphatase 2C family protein	GO:0003824|catalytic activity
Gh_A01G0953	9.01625	13.5038	7.97526	27.9399	32.4107	23.1081	12.1599	12.4579	8.53298	1884	AT1G75100	J-domain protein required for chloroplast accumulation response 1		rno:313409	Dnajc6; DnaJ (Hsp40) homolog, subfamily C, member 6 (EC:3.1.3.48); K09526 DnaJ homolog, subfamily C, member 6
Gh_A01G0954	2.144	4.85235	3.88821	2.99654	4.57558	6.7052	5.71895	6.85869	3.78192	717	AT1G47740	PPPDE putative thiol peptidase family protein
Gh_A01G0955	0.228757	2.03393	0.738893	0.210805	1.08101	0.84358	0.947503	1.4826	1.97641	1176	AT1G80950	Phospholipid/glycerol acyltransferase family protein	GO:0016746|transferase activity, transferring acyl groups ; GO:0008152|metabolic process	tet:TTHERM_00812730	Acyltransferase family protein (EC:2.3.1.51); K00655 1-acyl-sn-glycerol-3-phosphate acyltransferase [EC:2.3.1.51]
Gh_A01G0956	28.918	39.3911	34.7799	50.0345	54.7358	60.6414	34.9167	42.5054	46.3653	711	AT1G19310	RING/U-box superfamily protein	GO:0005515|protein binding ; GO:0008270|zinc ion binding	dre:793536	similar to ring finger protein 185 ; K10666 E3 ubiquitin-protein ligase RNF5 [EC:6.3.2.19]
Gh_A01G0957	0.929253	0.638442	0.719113	13.5228	13.2092	12.2902	8.27519	5.05743	3.11106	1158	AT1G19300	Nucleotide-diphospho-sugar transferases superfamily protein	GO:0016757|transferase activity, transferring glycosyl groups	dre:492466	glt8d1; glycosyltransferase 8 domain containing 1 (EC:2.4.1.-); K00754
Gh_A01G0958	1.40317	3.02866	1.39535	0.698406	0.998182	1.28992	1.32597	2.17636	1.51912	1479	AT1G19270	DA1	GO:0008270|zinc ion binding	ptr:469601	LHX4; LIM homeobox 4 ; K09374 LIM homeobox protein 3/4
Gh_A01G0959	0.396198	0.239116	0.348372	1.67543	1.24012	1.54721	1.83796	1.59775	0.665596	1455	AT1G47530	MATE efflux family protein	GO:0016020|membrane ; GO:0055085|transmembrane transport ; GO:0015238|drug transmembrane transporter activity ; GO:0015297|antiporter activity ; GO:0006855|drug transmembrane transport
Gh_A01G0961	0.759136	2.18341	0.804573	2.10839	2.63265	2.51231	1.72413	1.47181	1.37096	1215	AT4G33280	AP2/B3-like transcriptional factor family protein	GO:0003677|DNA binding ; GO:0006355|regulation of transcription, DNA-dependent
Gh_A01G0963	8.19998	9.31645	11.4481	10.9402	13.529	11.1819	6.11079	5.17166	7.5019	1167	AT1G47310
Gh_A01G0964	19.5146	32.9285	18.5477	15.786	17.7335	13.3436	12.7762	16.1836	23.2394	2442	AT4G33300	ADR1-like 1	GO:0043531|ADP binding ; GO:0005515|protein binding ; GO:0006952|defense response	tgu:100222477	similar to apoptotic peptidase activating factor 1 ; K02084 apoptotic protease-activating factor
Gh_A01G0965	8.06783	9.8082	10.8874	56.4382	68.3477	75.8244	12.8338	12.1119	16.7588	705	AT5G42680	Protein of unknown function, DUF617
Gh_A01G0966	0.306836	1.12846	0.216801	0.164941	0.900389	0.228478	0.533779	0.624637	0.463924	501	AT2G26530	Protein of unknown function (DUF1645)
Gh_A01G0967	2.15312	3.61644	1.92638	1.95087	1.95073	1.42513	1.55479	1.55952	1.20117	2838	AT4G34310	alpha/beta-Hydrolases superfamily protein
Gh_A01G0968	0.527488	0.298455	0.532438	0.769643	1.24634	1.42149	1.74786	0.525955	0.341803	1020	AT4G33380
Gh_A01G0969	2.2993	3.53117	3.71341	1.94228	3.85551	5.87012	4.38087	3.82104	2.31764	234	AT1G29850	double-stranded DNA-binding family protein		vvi:100245316	hypothetical protein LOC100245316 ; K06875
Gh_A01G0970	11.8154	12.9482	11.7757	8.49085	6.66888	8.98328	12.6572	12.0808	11.2828	1236	AT5G44250	Protein of unknown function DUF829, transmembrane 53
Gh_A01G0971	1.98391	5.19561	2.08263	2.37668	2.3589	3.99566	0.591644	0.659383	2.97103	678	AT5G42700	AP2/B3-like transcriptional factor family protein	GO:0003677|DNA binding ; GO:0006355|regulation of transcription, DNA-dependent
Gh_A01G0972	7.57605	10.1319	5.62336	7.65143	8.13313	7.24823	7.13555	6.8902	5.7852	837	AT5G42750	BRI1 kinase inhibitor 1
Gh_A01G0973	2.27282	0.935251	3.69844	4.33169	5.51191	6.15416	1.67739	0.841245	4.06121	372	AT1G73630	EF hand calcium-binding protein family	GO:0005509|calcium ion binding	yli:YALI0E34111g	YALI0E34111p ; K02183 calmodulin
Gh_A01G0974	15.6881	15.757	14.6047	20.559	23.9712	21.2898	17.9251	17.7637	16.3746	828	AT4G33350	Tic22-like family protein
Gh_A01G0975	0.374027	0.176355	0.14682	0.251324	0.41574	0.355873	0.198814	0.326322	0.314174	2466	AT2G26570	Plant protein of unknown function (DUF827)		mdo:100030895	similar to laminin, alpha 2 (merosin, congenital muscular dystrophy) ; K06239 laminin, alpha 2
Gh_A01G0976	1.33343	2.1556	1.57026	9.52304	10.3157	12.0567	3.86609	3.93326	2.97613	807	AT1G45474	photosystem I light harvesting complex gene 5	GO:0016020|membrane ; GO:0009765|photosynthesis, light harvesting	osa:4330828	Os02g0764500; hypothetical protein ; K08911 light-harvesting complex I chlorophyll a/b binding protein 5
Gh_A01G0977	0.210007	0	0.197846	0	0	0	0	0	0	366	AT2G04860	Tetratricopeptide repeat (TPR)-like superfamily protein
Gh_A01G0978	0.140158	0.253766	0.0528166	0.210958	0.239292	0.0556612	0	0.0652169	0.0847651	1371	AT3G09040	Pentatricopeptide repeat (PPR) superfamily protein
Gh_A01G0979	13.5495	9.33903	13.8673	3.57557	5.35609	4.24972	11.5355	8.84809	9.37402	1248	AT4G25000	alpha-amylase-like	GO:0043169|cation binding ; GO:0004556|alpha-amylase activity ; GO:0005509|calcium ion binding ; GO:0005975|carbohydrate metabolic process ; GO:0003824|catalytic activity	ath:AT4G25000	AMY1/ATAMY1 (ALPHA-AMYLASE-LIKE); alpha-amylase ; K01176 alpha-amylase [EC:3.2.1.1]
Gh_A01G0984	27.7909	30.3395	46.3618	45.9838	53.9312	78.8136	36.858	42.0189	113.814	549	AT5G04340	zinc finger of Arabidopsis thaliana 6	GO:0046872|metal ion binding
Gh_A01G0985	0.154809	0.788324	0.0850756	0.332872	0.0550636	0.243357	0.0598463	0.135064	0.143039	2979	AT5G43130	TBP-associated factor 4	GO:0005669|transcription factor TFIID complex ; GO:0006352|DNA-dependent transcription, initiation	tca:654970	similar to Transcription initiation factor TFIID subunit 4 (Transcription initiation factor TFIID 110 kDa subunit) (p110) (TAFII-110) (110 kDa TBP-associated factor) ; K03129 transcription initiation factor TFIID subunit D3
Gh_A01G0986	0.289174	0.163616	0.653829	0.715054	0.370281	0.344522	1.07318	1.3792	0.699552	1329	AT3G19540	Protein of unknown function (DUF620)
Gh_A01G0987	28.5414	22.474	22.9417	18.7099	18.9568	15.3583	16.6556	22.1656	22.8609	1908	AT5G43100	Eukaryotic aspartyl protease family protein	GO:0006508|proteolysis ; GO:0004190|aspartic-type endopeptidase activity	ath:AT5G22850	aspartyl protease family protein ; K00924
Gh_A01G0988	0.0795678	0.375166	0.0374801	0.556035	0.481123	0.289657	0.968925	1.26498	0.213873	2898	AT1G55610	BRI1 like	GO:0004713|protein tyrosine kinase activity; GO:0005524|ATP binding ; GO:0005515|protein binding ; GO:0004674|protein serine/threonine kinase activity ; GO:0004672|protein kinase activity ; GO:0006468|protein phosphorylation	ath:AT1G75820	CLV1; CLV1 (CLAVATA 1); ATP binding / kinase/ protein serine/threonine kinase ; K00924
Gh_A01G0989	27.0802	19.8179	29.9423	31.4677	31.7514	37.9143	41.7496	34.4256	38.7377	474	AT5G43070	WPP domain protein 1
Gh_A01G0992	16.3542	11.0823	17.0314	17.1449	17.4766	16.1419	12.3576	13.6486	17.0156	1605	AT1G47056	VIER F-box proteine 1	GO:0005515|protein binding	gga:771869	FBXL20; F-box and leucine-rich repeat protein 20 ; K10286 F-box and leucine-rich repeat protein 20
Gh_A01G0993	180.744	163.448	179.527	161.783	153.678	160.038	193.626	181.655	142.799	1374	AT1G47128	Granulin repeat cysteine protease family protein	GO:0008234|cysteine-type peptidase activity ; GO:0006508|proteolysis	ath:AT1G47128	RD21; RD21 (RESPONSIVE TO DEHYDRATION 21); cysteine-type peptidase ; K01376
Gh_A01G0994	3.68082	1.70546	2.62123	6.69932	4.48435	5.32339	13.277	13.8906	1.16856	1326	AT4G20140	Leucine-rich repeat transmembrane protein kinase		ath:AT1G28440	HSL1; HSL1 (HAESA-LIKE 1); ATP binding / kinase/ protein serine/threonine kinase ; K00924
Gh_A01G0996	1.44953	3.2666	1.16717	2.5041	3.04061	1.88196	2.08341	2.2771	0.911621	3102	AT5G47820	P-loop containing nucleoside triphosphate hydrolases superfamily protein	GO:0007018|microtubule-based movement ; GO:0005875|microtubule associated complex ; GO:0005524|ATP binding ; GO:0003777|microtubule motor activity ; GO:0008017|microtubule binding ; GO:0005871|kinesin complex	ppp:PHYPADRAFT_40278	hypothetical protein ; K10395 kinesin family member 4/7/21/27
Gh_A01G0997	3.22864	2.47499	3.43415	0.895777	1.22248	0.930629	0.241575	2.4231	2.83446	369	AT1G46768	related to AP2 1	GO:0006355|regulation of transcription, DNA-dependent ; GO:0003700|sequence-specific DNA binding transcription factor activity	ath:AT1G46768	RAP2.1; RAP2.1 (related to AP2 1); DNA binding / transcription factor ; K09286 EREBP-like factor
Gh_A01G0998	1.1165	0.132994	0.498244	1.01083	0.313522	1.16684	1.63562	2.46089	1.18464	654	AT1G46480	WUSCHEL related homeobox 4	GO:0006355|regulation of transcription, DNA-dependent ; GO:0043565|sequence-specific DNA binding ; GO:0003700|sequence-specific DNA binding transcription factor activity
Gh_A01G0999	62.0087	65.9453	58.9547	46.7465	47.8434	38.4874	38.5093	51.0601	57.9679	1956	AT1G71770	poly(A)-binding protein 5	GO:0003723|RNA binding ; GO:0003676|nucleic acid binding	tgu:100232634	nucleolin ; K11294 nucleolin
Gh_A01G1001	89.5333	48.5424	80.1943	109.22	106.765	96.1514	55.6727	64.8028	50.1311	1377	AT1G34060	Pyridoxal phosphate (PLP)-dependent transferases superfamily protein	GO:0016846|carbon-sulfur lyase activity
Gh_A01G1002	9.85746	7.63563	8.07708	7.33105	6.75866	4.91464	5.54237	7.55059	6.0249	2694	AT1G27752	Ubiquitin system component Cue protein	GO:0005515|protein binding
Gh_A01G1003	0.275493	5.76738	0.778619	0.444276	1.32286	1.09407	4.15353	2.40356	0.555379	279	AT3G58470	nucleic acid binding;methyltransferases
Gh_A01G1004	0.994416	1.12529	0.7164	1.19488	1.62287	1.21959	2.10302	1.29287	1.47404	657	AT3G14470	NB-ARC domain-containing disease resistance protein
Gh_A01G1007	25.4674	22.4824	23.4868	3.29882	3.76526	3.7318	14.412	20.7023	20.1034	501	AT1G10140	Uncharacterised conserved protein UCP031279
Gh_A01G1014	1.26113	0.600887	1.06304	1.28449	0.779093	1.31799	0.615828	0.308851	0.200713	579	AT5G20600		GO:0030688|preribosome, small subunit precursor ; GO:0006364|rRNA processing
Gh_A01G1015	1.45234	2.57058	1.36824	1.84168	1.15237	1.47891	1.42522	0.693119	1.01349	1032	AT5G20600
Gh_A01G1016	0.486204	0.287057	0.338558	0.727264	0.270684	0.167902	0.343228	0.540999	0.426157	1818	AT1G65590	beta-hexosaminidase 3	GO:0004563|beta-N-acetylhexosaminidase activity; GO:0004553|hydrolase activity, hydrolyzing O-glycosyl compounds ; GO:0005975|carbohydrate metabolic process	ath:AT1G65590	ATHEX1/HEXO3 (BETA-HEXOSAMINIDASE 3); beta-N-acetylhexosaminidase/ hexosaminidase ; K12373 beta-hexosaminidase [EC:3.2.1.52]
Gh_A01G1017	7.44103	5.83683	4.32159	14.7726	9.90252	8.98277	5.71229	5.40999	5.75312	1818	AT2G35040	AICARFT/IMPCHase bienzyme family protein	GO:0004643|phosphoribosylaminoimidazolecarboxamide formyltransferase activity ; GO:0006164|purine nucleotide biosynthetic process ; GO:0003937|IMP cyclohydrolase activity	pop:POPTR_833594	AICARFT/IMPCH1; aminoimidazolecarboximide ribonucleotide transformylase/inosine monophosphate cyclohydrolase (EC:2.1.2.3 3.5.4.10); K00602 phosphoribosylaminoimidazolecarboxamide formyltransferase / IMP cyclohydrolase [EC:2.1.2.3 3.5.4.10]
Gh_A01G1018	0.415605	0.387308	0.644886	0.262835	0.0521738	0.0970885	1.89964	2.36044	0.418919	1572	AT1G58440	FAD/NAD(P)-binding oxidoreductase family protein	GO:0008152|metabolic process ; GO:0050660|flavin adenine dinucleotide binding ; GO:0016021|integral to membrane ; GO:0004506|squalene monooxygenase activity ; GO:0055114|oxidation-reduction process ; GO:0016491|oxidoreductase activity	pop:POPTR_831444	hypothetical protein ; K00511 squalene monooxygenase [EC:1.14.99.7]
Gh_A01G1022	6.58731	6.89878	6.32519	10.0953	9.6312	6.94885	4.33401	5.08401	5.6662	2427	AT1G10090	Early-responsive to dehydration stress protein (ERD4)	GO:0016020|membrane
Gh_A01G1023	10.2836	12.169	7.75047	9.66607	10.597	7.70116	10.2908	8.9549	10.1287	654	AT1G49510	embryo defective 1273
Gh_A01G1025	0.137746	0.155875	0.25954	0	0.146984	0.410277	0.319502	0.480711	0	279	AT5G07650	Actin-binding FH2 protein	GO:0005884|actin filament; GO:0045010|actin nucleation
Gh_A01G1029	1.26046	0.465748	1.01783	3.34635	2.30571	2.06869	1.87948	2.96246	1.19273	1494	AT5G49630	amino acid permease 6
Gh_A01G1030	2.5777	4.93231	2.78166	4.03099	3.86748	2.55923	2.02923	3.18032	2.69274	2460	AT1G09980	Putative serine esterase family protein
Gh_A01G1031	4.18164	3.00443	3.75189	4.70979	3.82464	3.59152	3.38705	3.74482	4.24843	1158	AT1G27600	Nucleotide-diphospho-sugar transferases superfamily protein	GO:0016020|membrane ; GO:0015018|galactosylgalactosylxylosylprotein 3-beta-glucuronosyltransferase activity	dre:445060	b3gat2; beta-1,3-glucuronyltransferase 2 (glucuronosyltransferase S) (EC:2.4.1.135); K10157 galactosylgalactosylxylosylprotein 3-beta-glucuronosyltransferase 2 [EC:2.4.1.135]
Gh_A01G1032	5.00987	4.26808	3.50841	4.54648	4.59378	3.09218	2.0656	3.29064	3.49455	4035	AT1G27595			ath:AT1G27595	hypothetical protein ; K06100 symplekin
Gh_A01G1033	18.9603	14.5752	14.5392	11.2526	10.6484	8.34081	8.77415	9.50276	11.509	1656	AT1G58290	Glutamyl-tRNA reductase family protein	GO:0050661|NADP binding ; GO:0008883|glutamyl-tRNA reductase activity ; GO:0033014|tetrapyrrole biosynthetic process ; GO:0055114|oxidation-reduction process	vvi:100259052	GSVIVT00015045001; hypothetical protein LOC100259052 ; K02492 glutamyl-tRNA reductase [EC:1.2.1.70]
Gh_A01G1035	0.5078	2.69032	0.587121	0.59557	1.05908	0.549993	0.455075	0.859217	0.442051	1665
Gh_A01G1036	1.63854	2.02275	2.10499	2.80256	3.65581	2.58809	1.98667	1.21296	3.00292	516	AT4G29430	ribosomal protein S15A E	GO:0005840|ribosome ; GO:0016616|oxidoreductase activity, acting on the CH-OH group of donors, NAD or NADP as acceptor ; GO:0005622|intracellular ; GO:0006412|translation ; GO:0048037|cofactor binding ; GO:0003735|structural constituent of ribosome ; GO:0055114|oxidation-reduction process	ath:AT2G19720	RPS15AB (ribosomal protein S15A B); structural constituent of ribosome ; K02957 small subunit ribosomal protein S15Ae
Gh_A01G1037	13.2902	14.2249	17.8091	9.74912	10.0858	8.14561	9.45942	14.623	14.9921	801	AT5G64460	Phosphoglycerate mutase family protein
Gh_A01G1038	3.13855	6.37841	4.58606	1.65271	3.14399	3.94276	5.27418	5.88631	6.97278	600	AT1G09920	TRAF-type zinc finger-related		lma:LmjF13.0130	MCAK-like kinesin ; K10393 kinesin family member 2/24
Gh_A01G1040	0.0368645	0.0417163	0.0347297	0	0	0.0366003	0.171014	0.128651	0.0371584	2085	AT1G09890	Rhamnogalacturonate lyase family protein		afm:AFUA_8G00820	rhamnogalacturonase (EC:4.2.2.-); K06036
Gh_A01G1041	7.71495	14.537	11.3587	15.3543	20.4469	21.1264	4.70259	4.59167	12.9126	1071	AT3G21175	ZIM-like 1	GO:0005515|protein binding ; GO:0006355|regulation of transcription, DNA-dependent ; GO:0043565|sequence-specific DNA binding ; GO:0008270|zinc ion binding ; GO:0003700|sequence-specific DNA binding transcription factor activity	pop:POPTR_784463	PtpRR9; pseudo response regulator ; K12127 pseudo-response regulator 1
Gh_A01G1044	0.332738	0.941324	1.25388	0	0.355053	1.07365	2.41183	1.06443	0.75463	462	AT4G34110	poly(A) binding protein 2	GO:0003676|nucleic acid binding	ath:AT5G47320	RPS19; RPS19 (40S ribosomal protein S19); RNA binding ; K02965 small subunit ribosomal protein S19
Gh_A01G1047	67.4185	56.7719	66.2369	5.86135	4.35518	5.50153	30.3011	58.5339	116.784	1290	AT4G24510	HXXXD-type acyl-transferase family protein	GO:0016747|transferase activity, transferring acyl groups other than amino-acyl groups
Gh_A01G1048	0.497671	0.604886	0.486217	0.653949	0.550715	0.732005	1.09021	1.13642	0.222951	2085	AT4G24520	P450 reductase 1	GO:0010181|FMN binding ; GO:0005506|iron ion binding ; GO:0055114|oxidation-reduction process ; GO:0016491|oxidoreductase activity	ath:AT4G24520	ATR1; ATR1 (ARABIDOPSIS P450 REDUCTASE 1) ; K00327 NADPH-ferrihemoprotein reductase [EC:1.6.2.4]
Gh_A01G1050	5.58792	2.71001	4.56601	5.72154	4.72552	5.05724	3.30642	4.22299	5.38342	2022	AT1G09710	Homeodomain-like superfamily protein	GO:0003682|chromatin binding	gga:378896	TERF1; telomeric repeat binding factor (NIMA-interacting) 1 ; K11110 telomeric repeat-binding factor 1
Gh_A01G1051	0.138384	0	0	0.0425079	0	0	0.091709	0.137982	0	1944	AT1G58210	kinase interacting family protein
Gh_A01G1053	4.19522	10.6816	5.64612	8.53738	8.07382	5.87584	2.78023	3.57301	8.07979	513	AT4G38060
Gh_A01G1055	2.0545	2.40695	1.84444	3.69001	3.48186	3.07166	1.99026	2.38995	1.7298	1590	AT5G10920	L-Aspartase-like family protein	GO:0004056|argininosuccinate lyase activity; GO:0042450|arginine biosynthetic process via ornithine; GO:0003824|catalytic activity	vvi:100262660	GSVIVT00015101001; hypothetical protein LOC100262660 ; K01755 argininosuccinate lyase [EC:4.3.2.1]
Gh_A01G1056	7.28074	3.99781	4.32192	8.66428	5.92238	3.86336	1.91203	3.03759	4.66545	3753	AT1G22310	methyl-CPG-binding domain 8	GO:0046872|metal ion binding
Gh_A01G1057	13.6511	5.30025	13.464	11.4054	12.0463	10.6121	7.70699	9.63977	11.5809	960	AT1G34780	APR-like 4	GO:0045454|cell redox homeostasis	pan:PODANSg9061	hypothetical protein ; K09584 protein disulfide isomerase family A, member 6 [EC:5.3.4.1]
Gh_A01G1058	7.54512	11.4866	5.82974	6.12762	6.89269	4.74253	5.7287	6.63015	4.81485	708	AT1G34770
Gh_A01G1059	4.1239	3.32623	4.54639	11.4614	8.75413	7.40466	7.07227	5.25655	6.58894	876	AT1G35780
Gh_A01G1061	6.06002	6.33675	8.78044	6.76258	7.57145	7.69208	9.34113	7.04947	8.31197	1002	AT2G01710	Chaperone DnaJ-domain superfamily protein		mcc:721891	similar to DnaJ (Hsp40) homolog, subfamily B, member 12 ; K09518 DnaJ homolog, subfamily B, member 12
Gh_A01G1062	3.02114	3.75175	2.64289	2.32003	2.55388	1.65556	4.68685	4.56418	3.32207	1959	AT2G34670	Protein of unknown function (DUF630 and DUF632)
Gh_A01G1063	0.188759	0.170881	0.0948416	0.162349	0	0.112443	0.656737	0.322048	0.152211	3054	AT4G21070	breast cancer susceptibility1	GO:0005515|protein binding ; GO:0008270|zinc ion binding	ath:AT1G04020	ATBARD1/BARD1 (BREAST CANCER ASSOCIATED RING 1); transcription coactivator ; K10683 BRCA1-associated RING domain protein 1 [EC:6.3.2.19]
Gh_A01G1064	0.861687	0.303363	0.469033	0.473496	0.0408656	0.28517	0.199868	0.801904	0.656244	2007	AT5G13150	exocyst subunit exo70 family protein C1	GO:0000145|exocyst ; GO:0006887|exocytosis	ath:AT5G13150	ATEXO70C1 (exocyst subunit EXO70 family protein C1); protein binding ; K07195 exocyst complex component 7
Gh_A01G1065	1.18208	4.89953	1.37261	0.930978	1.42269	0.941612	2.13607	2.17455	1.28848	2796	AT4G24580	Rho GTPase activation protein (RhoGAP) with PH domain	GO:0007165|signal transduction ; GO:0005515|protein binding ; GO:0005622|intracellular ; GO:0005543|phospholipid binding	dre:555788	si:ch211-125a15.2 ; K07526 SLIT-ROBO Rho GTPase activating protein
Gh_A01G1066	13.7728	8.59135	11.041	18.0032	14.3542	12.0179	7.39122	9.72738	13.4515	1797	AT5G04550	Protein of unknown function (DUF668)
Gh_A01G1068	1.08153	1.794	0.746772	0.346661	0.63796	0.240099	0.529767	0.953356	0.697427	5721	AT5G04560	HhH-GPD base excision DNA repair family protein	GO:0006284|base-excision repair ; GO:0051539|4 iron, 4 sulfur cluster binding ; GO:0004519|endonuclease activity	osa:4329402	Os02g0494700; hypothetical protein ; K10773 endonuclease III [EC:4.2.99.18]
Gh_A01G1069	0.915029	1.86382	2.0689	1.18051	0.781117	3.27049	5.7305	3.40618	5.16502	210	AT1G66240	homolog of anti-oxidant 1	GO:0046872|metal ion binding ; GO:0030001|metal ion transport
Gh_A01G1070	24.4795	33.3128	22.8024	27.9683	23.7905	18.7555	12.666	11.56	18.6647	1953	AT5G22510	alkaline/neutral invertase	GO:0033926|glycopeptide alpha-N-acetylgalactosaminidase activity
Gh_A01G1071	25.5348	15.0218	19.1639	19.6328	15.2475	14.7672	9.5722	9.38129	17.5229	2235	AT5G04670	Enhancer of polycomb-like transcription factor protein	GO:0035267|NuA4 histone acetyltransferase complex; GO:0032777|Piccolo NuA4 histone acetyltransferase complex	fgr:FG07405.1	hypothetical protein; K11322 enhancer of polycomb-like protein
Gh_A01G1072	137.785	183.805	235.291	211.95	216.73	322.625	275.475	202.713	289.399	393	AT5G59850	Ribosomal protein S8 family protein	GO:0005840|ribosome ; GO:0005622|intracellular ; GO:0006412|translation ; GO:0003735|structural constituent of ribosome	sbi:SORBI_03g001290	SORBIDRAFT_03g001290; hypothetical protein ; K02957 small subunit ribosomal protein S15Ae
Gh_A01G1073	1.39547	0.315826	0.499571	3.84072	2.73986	1.88424	11.0051	6.23354	1.01275	1377	AT5G65550	UDP-Glycosyltransferase superfamily protein	GO:0008152|metabolic process ; GO:0016758|transferase activity, transferring hexosyl groups	ath:AT1G01420	UDP-glucoronosyl/UDP-glucosyl transferase family protein ; K08237 hydroquinone glucosyltransferase [EC:2.4.1.218]
Gh_A01G1075	0.069152	0.0782532	0.0651476	0.873564	0.350501	0.326118	1.90472	1.32731	1.63803	2223			GO:0006353|DNA-dependent transcription, termination
Gh_A01G1076	0.951857	0.493685	0.448369	1.06599	1.26962	0.866282	1.2879	0.830455	0.959447	969	AT3G10290	Nucleotide-sugar transporter family protein		mbr:MONBRDRAFT_27193	hypothetical protein ; K03515 DNA repair protein REV1 [EC:2.7.7.-]
Gh_A01G1077	7.59592	9.2461	7.92968	7.46014	7.53577	7.98988	5.99988	6.63906	8.36005	936	AT3G10330	Cyclin-like family protein	GO:0006355|regulation of transcription, DNA-dependent ; GO:0017025|TBP-class protein binding ; GO:0008270|zinc ion binding ; GO:0006352|DNA-dependent transcription, initiation	pop:POPTR_735046	hypothetical protein ; K03124 transcription initiation factor TFIIB
Gh_A01G1078	1.17429	14.9192	3.72115	1.83634	4.8413	4.55749	6.37606	5.89873	3.76616	720	AT4G02570	cullin 1	GO:0006511|ubiquitin-dependent protein catabolic process ; GO:0031625|ubiquitin protein ligase binding ; GO:0031461|cullin-RING ubiquitin ligase complex	ddi:DDBDRAFT_0186248	hypothetical protein ; K03869 cullin 3
Gh_A01G1079	11.081	13.7555	4.93471	6.77151	5.2324	3.21498	4.06913	5.91943	3.3214	5400	AT2G41700	ATP-binding cassette A1	GO:0005524|ATP binding ; GO:0000166|nucleotide binding ; GO:0017111|nucleoside-triphosphatase activity; GO:0016887|ATPase activity	tet:TTHERM_00532790	ABC transporter family protein (EC:3.6.3.31 3.6.3.41); K10827 polyamine-transporting ATPase; K10834 heme-transporting ATPase
Gh_A01G1081	3.9984	2.85535	4.27886	5.21688	5.05359	7.24574	5.44751	5.01251	8.33447	990	AT3G57400
Gh_A01G1082	0.824705	2.6753	1.13952	0.709317	1.58402	1.47383	0.95645	1.3431	0.942118	699	AT5G41370	homolog of xeroderma pigmentosum complementation group B 1		vvi:100250174	hypothetical protein LOC100250174 ; K10843 DNA excision repair protein ERCC-3 [EC:3.6.1.-]
Gh_A01G1084	26.3437	27.5538	19.572	46.8728	44.2368	33.8232	15.0897	18.1877	17.716	2871	AT2G41790	Insulinase (Peptidase family M16) family protein	GO:0006508|proteolysis ; GO:0004222|metalloendopeptidase activity	vvi:100241851	GSVIVT00025592001; hypothetical protein LOC100241851 ; K01408 insulysin [EC:3.4.24.56]
Gh_A01G1085	21.4632	53.739	15.9219	8.12712	7.6198	5.92373	19.4752	24.2767	13.103	2847	AT2G41790	Insulinase (Peptidase family M16) family protein	GO:0006508|proteolysis ; GO:0004222|metalloendopeptidase activity	vvi:100241851	GSVIVT00025592001; hypothetical protein LOC100241851 ; K01408 insulysin [EC:3.4.24.56]
Gh_A01G1086	32.6967	32.6359	32.4146	52.4583	56.1095	53.5379	26.369	26.8783	35.9659	1146	AT3G09790	ubiquitin 8	GO:0005515|protein binding	pop:POPTR_679519	hypothetical protein ; K08770 ubiquitin C
Gh_A01G1088	60.0032	105.963	68.2219	36.929	39.7337	36.393	95.4533	182.145	112.767	2316	AT3G57520	seed imbibition 2		ath:AT5G40390	SIP1; SIP1 (SEED IMBIBITION 1-LIKE); galactinol-sucrose galactosyltransferase/ hydrolase, hydrolyzing O-glycosyl compounds ; K06611 stachyose synthetase [EC:2.4.1.67]
Gh_A01G1089	2.95625	4.66318	3.54462	2.60041	4.49279	3.82447	4.05187	3.02209	2.70893	429	AT2G22540	K-box region and MADS-box transcription factor family protein	GO:0005634|nucleus ; GO:0003677|DNA binding ; GO:0006355|regulation of transcription, DNA-dependent ; GO:0003700|sequence-specific DNA binding transcription factor activity ; GO:0046983|protein dimerization activity	ath:AT2G14210	ANR1; ANR1; DNA binding / transcription factor ; K09264 MADS-box transcription factor, plant
Gh_A01G1090	13.2343	27.5836	9.5725	6.70825	7.16697	4.30091	8.09675	10.5563	7.51786	2901	AT1G78280	transferases, transferring glycosyl groups	GO:0005515|protein binding
Gh_A01G1091	0.047446	0.322142	0.849271	0.306057	0	0.565271	2.36609	2.92522	0.191297	810	AT1G78300	general regulatory factor 2	GO:0019904|protein domain specific binding	pop:POPTR_711617	hypothetical protein ; K06630 tyrosine 3-monooxygenase/tryptophan 5-monooxygenase activation protein
Gh_A01G1092	0.346227	0.293846	0.652356	0.186116	0.184724	0.171873	3.41306	2.61793	1.39595	444	AT1G35210
Gh_A01G1093	2.88862	2.55819	3.16505	2.53172	1.54117	2.58736	2.112	3.14112	2.34198	1224			GO:0008616|queuosine biosynthetic process ; GO:0006400|tRNA modification ; GO:0008479|queuine tRNA-ribosyltransferase activity	vvi:100250619	hypothetical protein LOC100250619 ; K00773 queuine tRNA-ribosyltransferase [EC:2.4.2.29]
Gh_A01G1094	0.71169	4.12745	0.670477	1.81721	1.80362	1.58982	4.53959	3.20808	1.5244	432	AT2G41860	calcium-dependent protein kinase 14	GO:0005524|ATP binding ; GO:0004672|protein kinase activity ; GO:0006468|protein phosphorylation	ath:AT3G57530	CPK32; CPK32 (CALCIUM-DEPENDENT PROTEIN KINASE 32); calmodulin-dependent protein kinase/ kinase ; K00924
Gh_A01G1095	0.139244	1.26056	0.13118	0.299404	0.148582	0	1.45339	1.29583	0.280708	276	AT4G37120	Pre-mRNA splicing Prp18-interacting factor
Gh_A01G1096	1.25463	1.19558	1.30639	2.69772	2.04339	1.18008	2.14429	0.921776	1.13151	582	AT5G51960
Gh_A01G1097	79.1231	119.212	115.645	38.1581	50.0144	55.6625	157.745	129.034	95.8567	510	AT3G52300	ATP synthase D chain, mitochondrial	GO:0015986|ATP synthesis coupled proton transport ; GO:0000276|mitochondrial proton-transporting ATP synthase complex, coupling factor F(o) ; GO:0015078|hydrogen ion transmembrane transporter activity	vvi:100241092	GSVIVT00018240001; hypothetical protein LOC100241092 ; K02138 F-type H+-transporting ATPase subunit d [EC:3.6.3.14]
Gh_A01G1098	16.1549	6.9791	11.2592	22.9928	20.2833	16.755	2.93578	4.01552	12.6497	2505	AT2G35800	mitochondrial substrate carrier family protein	GO:0005509|calcium ion binding	sce:YJL133W	MRS3; Mitochondrial iron transporter of the mitochondrial carrier family (MCF), very similar to and functionally redundant with Mrs4p; functions under low-iron conditions; may transport other cations in addition to iron ; K03454 mitochondrial carrier protein, MC family
Gh_A01G1099	10.9682	21.6163	11.3477	11.0912	14.2139	11.9307	9.03901	8.57198	11.3128	1356	AT2G26430	arginine-rich cyclin 1	GO:0006355|regulation of transcription, DNA-dependent ; GO:0019901|protein kinase binding ; GO:0000079|regulation of cyclin-dependent protein kinase activity	dme:Dmel_CG7281	CycC; Cyclin C (EC:2.7.1.-); K00960 DNA-directed RNA polymerase [EC:2.7.7.6]
Gh_A01G1100	0.117693	0.809339	0.375278	0.437997	0.550646	0.233698	0.745467	0.789861	0.593156	4245	AT3G03300	dicer-like 2	GO:0006396|RNA processing ; GO:0003723|RNA binding ; GO:0003677|DNA binding ; GO:0005524|ATP binding ; GO:0004525|ribonuclease III activity ; GO:0004386|helicase activity ; GO:0003725|double-stranded RNA binding ; GO:0003676|nucleic acid binding ; GO:0016891|endoribonuclease activity, producing 5'-phosphomonoesters ; GO:0005515|protein binding ; GO:0016787|hydrolase activity	pop:POPTR_770140	DCL901; dicer-like protein ; K11592 endoribonuclease Dicer [EC:3.1.26.-]
Gh_A01G1101	1.20569	6.13965	1.13587	1.6203	0.804091	1.34667	2.79658	2.27914	0.455737	255	AT1G02100	Leucine carboxyl methyltransferase	GO:0008168|methyltransferase activity ; GO:0032259|methylation	mmu:329504	Lcmt2; leucine carboxyl methyltransferase 2 ; K00933 creatine kinase [EC:2.7.3.2]
Gh_A01G1102	23.0337	17.5657	21.464	22.7898	21.2835	27.26	18.196	20.6784	27.8861	921	AT1G10430	protein phosphatase 2A-2	GO:0016787|hydrolase activity	vvi:100267243	GSVIVT00000049001; hypothetical protein LOC100267243 ; K04382 protein phosphatase 2 (formerly 2A), catalytic subunit [EC:3.1.3.16]
Gh_A01G1103	1.79617	0.767005	0.76626	1.98573	1.71773	0.925294	0.648513	0.670198	0.683204	2268	AT3G09040	Pentatricopeptide repeat (PPR) superfamily protein
Gh_A01G1105	1.47812	4.46043	1.39253	2.25128	2.36588	4.28029	3.4285	4.15538	1.86239	312			GO:0006355|regulation of transcription, DNA-dependent ; GO:0043565|sequence-specific DNA binding ; GO:0003700|sequence-specific DNA binding transcription factor activity
Gh_A01G1106	8.93334	8.249	9.62794	11.4291	10.1044	9.9691	5.38742	8.14729	14.3533	2151	AT2G41900	CCCH-type zinc finger protein with ARM repeat domain	GO:0046872|metal ion binding ; GO:0005515|protein binding ; GO:0008270|zinc ion binding ; GO:0003676|nucleic acid binding	cfa:490310	RNASEL; ribonuclease L (2',5'-oligoisoadenylate synthetase-dependent) ; K01165 ribonuclease L [EC:3.1.26.-]
Gh_A01G1110	2.63744	3.19773	3.01715	1.01269	0.804091	1.4963	2.84028	5.69784	3.9877	204
Gh_A01G1111	1.31872	0.426365	4.43698	0	0	0.187038	0.873932	5.4787	1.13934	204
Gh_A01G1112	4.8039	5.43615	17.9143	0.860785	0	1.78855	12.5355	15.8334	9.88618	192
Gh_A01G1113	2.80776	3.37587	9.42342	0.188665	1.31078	0.696909	2.64574	7.14482	4.24522	219
Gh_A01G1115	3.80309	1.81205	3.39429	0	0	0	2.08924	0	0.403517	192
Gh_A01G1116	11.1646	15.6541	12.5295	13.0074	11.059	10.5105	14.0831	13.3498	13.0471	864	AT3G12170	Chaperone DnaJ-domain superfamily protein		vvi:100265910	GSVIVT00025539001; hypothetical protein LOC100265910 ; K09529 DnaJ homolog, subfamily C, member 9
Gh_A01G1117	27.4986	38.1062	37.3851	0.897236	1.60294	1.45	10.5498	10.679	9.08506	921	AT3G11820	syntaxin of plants 121	GO:0016020|membrane ; GO:0006886|intracellular protein transport ; GO:0005484|SNAP receptor activity; GO:0005515|protein binding	pop:POPTR_802113	hypothetical protein ; K08486 syntaxin 1B/2/3/4
Gh_A01G1118	2.43082	16.8895	2.95417	4.23369	5.2655	2.79954	5.69466	6.24925	4.28785	1581	AT5G06440		GO:0004150|dihydroneopterin aldolase activity ; GO:0006760|folic acid-containing compound metabolic process	vvi:100263553	hypothetical protein LOC100263553 ; K01633 dihydroneopterin aldolase [EC:4.1.2.25]
Gh_A01G1119	0.216758	0.147172	0.0408412	0.0932153	0	0	0.0251385	0.20172	0.0436973	1773	AT3G10660	calmodulin-domain protein kinase cdpk isoform 2	GO:0004713|protein tyrosine kinase activity; GO:0005524|ATP binding ; GO:0004674|protein serine/threonine kinase activity ; GO:0005509|calcium ion binding ; GO:0004672|protein kinase activity ; GO:0006468|protein phosphorylation	ath:AT5G04870	CPK1; CPK1 (calcium-dependent protein kinase isoform AK1); calmodulin-dependent protein kinase/ kinase ; K00924
Gh_A01G1120	1.2882	1.29577	0.741645	0	0	0	0.99599	0.582762	0.288549	537	AT3G11690
Gh_A01G1121	1.45573	3.1299	2.05715	2.3476	1.55336	2.74606	2.02593	2.20144	2.93467	264	AT3G17611	RHOMBOID-like protein 14
Gh_A01G1122	18.1874	20.7992	16.2664	38.6922	35.4768	32.3707	2.18629	3.1399	16.8209	1794	AT1G06820	carotenoid isomerase	GO:0016853|isomerase activity ; GO:0016117|carotenoid biosynthetic process	vvi:100263250	hypothetical protein LOC100263250 ; K09835 carotenoid isomerase [EC:5.-.-.-]
Gh_A01G1123	3.40343	3.94704	3.12668	11.7726	11.5041	11.1025	4.0697	6.02476	4.02718	1818	AT5G06530	ABC-2 type transporter family protein	GO:0016020|membrane ; GO:0005524|ATP binding ; GO:0000166|nucleotide binding ; GO:0017111|nucleoside-triphosphatase activity; GO:0016887|ATPase activity	cme:CMS467C	ATP-binding cassette, sub-family G (WBC), member 2 ; K05681 ATP-binding cassette, subfamily G (WHITE), member 2
Gh_A01G1124	17.4799	18.4247	18.1463	14.2019	14.0629	11.4986	4.73852	6.0037	13.5009	1251	AT5G06560	Protein of unknown function, DUF593
Gh_A01G1125	88.0868	86.7023	119.077	62.8291	68.9986	90.302	130.104	112.901	111.663	630	AT2G37270	ribosomal protein 5B	GO:0003723|RNA binding ; GO:0006412|translation ; GO:0003735|structural constituent of ribosome ; GO:0015935|small ribosomal subunit	ath:AT2G37270	ATRPS5B (RIBOSOMAL PROTEIN 5B); structural constituent of ribosome ; K02989 small subunit ribosomal protein S5e
Gh_A01G1126	0.582291	4.17321	5.66858	0.208675	2.8996	3.66141	25.8869	16.031	7.23886	198	AT5G64140	ribosomal protein S28	GO:0005840|ribosome ; GO:0006412|translation ; GO:0005622|intracellular ; GO:0003735|structural constituent of ribosome	pop:POPTR_725361	hypothetical protein ; K02979 small subunit ribosomal protein S28e
Gh_A01G1127	0.110435	1.87453	0.416158	0	0.353523	0.548215	0.256153	0.513864	0	348	AT3G13470	TCP-1/cpn60 chaperonin family protein	GO:0044267|cellular protein metabolic process ; GO:0005524|ATP binding	osa:4327993	Os02g0102900; hypothetical protein ; K04077 chaperonin GroEL
Gh_A01G1128	1.76056	1.57285	1.81138	1.96751	1.3101	1.26496	1.1015	0.781482	1.51775	1659	AT3G11950	TRAF-like superfamily protein	GO:0008270|zinc ion binding	ath:AT3G11950	homogentisate farnesyltransferase/ homogentisate geranylgeranyltransferase/ homogentisate solanesyltransferase/ prenyltransferase ; K12501 homogentisate solanesyltransferase
Gh_A01G1129	0.235053	0	0	0	0	0	0	0	0	327
Gh_A01G1131	4.21549	3.84274	3.06679	3.0214	2.84886	3.09245	4.56298	7.30119	5.3822	1641	AT5G06700	Plant protein of unknown function (DUF828)
Gh_A01G1135	5.72609	6.64556	3.90319	6.68143	5.12999	3.67685	5.09961	5.27426	4.36328	3933	AT3G58050
Gh_A01G1136	16.4236	11.1511	22.1036	27.8983	26.3877	31.9129	22.8023	20.9065	24.4534	819	AT2G41950
Gh_A01G1137	21.9155	24.9252	18.8115	10.3167	12.9261	8.91402	14.967	17.2967	14.4767	2427	AT3G12010
Gh_A01G1138	1.03135	1.78134	1.27845	5.01882	7.64568	7.38325	9.37996	4.92525	5.03371	708	AT2G41940	zinc finger protein 8	GO:0046872|metal ion binding
Gh_A01G1141	4.29215	4.67023	3.20377	2.20077	3.10031	2.29459	2.83352	3.111	3.99357	1164	AT1G27700	Syntaxin/t-SNARE family protein	GO:0016020|membrane ; GO:0048193|Golgi vesicle transport
Gh_A01G1143	5.75658	5.32146	6.64536	5.84027	6.22916	5.63482	10.5314	5.75332	5.5573	474	AT5G15770	glucose-6-phosphate acetyltransferase 1	GO:0008080|N-acetyltransferase activity	vvi:100249529	hypothetical protein LOC100249529 ; K00621 glucosamine-phosphate N-acetyltransferase [EC:2.3.1.4]
Gh_A01G1144	20.7736	32.5189	40.283	6.14182	8.68201	8.59364	43.5667	39.4703	30.013	222	AT3G52730	ubiquinol-cytochrome C reductase UQCRX/QCR9-like family protein	GO:0005740|mitochondrial envelope ; GO:0005750|mitochondrial respiratory chain complex III ; GO:0006122|mitochondrial electron transport, ubiquinol to cytochrome c	ath:AT3G52730	ubiquinol-cytochrome C reductase UQCRX/QCR9-like family protein ; K00419 ubiquinol-cytochrome c reductase subunit 9 [EC:1.10.2.2]
Gh_A01G1145	12.3949	12.2632	15.5261	13.2887	13.3001	13.7498	20.3981	14.5798	13.3313	1110	AT2G36290	alpha/beta-Hydrolases superfamily protein
Gh_A01G1146	5.29072	5.43268	5.30741	4.52941	3.42392	3.96392	3.86335	5.07183	4.22189	1569	AT3G10070	TBP-associated factor 12	GO:0005669|transcription factor TFIID complex ; GO:0006352|DNA-dependent transcription, initiation	vvi:100242486	hypothetical protein LOC100242486 ; K03126 transcription initiation factor TFIID subunit D10
Gh_A01G1147	8.91605	5.68259	13.2754	8.53899	10.3889	14.3466	13.3712	12.5773	15.2885	750	AT3G52760	Integral membrane Yip1 family protein	GO:0016020|membrane
Gh_A01G1148	13.9428	20.7702	16.4248	22.5992	20.7435	21.9003	23.366	19.7871	18.4057	1629	AT3G52870	IQ calmodulin-binding motif family protein	GO:0005515|protein binding
Gh_A01G1150	0.146238	0.165484	0.0551077	0.188665	0.218463	0.203265	0.305278	0.952643	0.442211	1314	AT5G03670
Gh_A01G1153	4.43997	2.69062	2.85715	7.38189	7.92212	5.22715	3.91118	3.41505	6.52965	1584	AT5G03680	Duplicated homeodomain-like superfamily protein	GO:0003682|chromatin binding
Gh_A01G1155	18.8517	23.3095	26.1258	18.7808	23.9217	20.3787	25.3242	26.8406	30.3739	528	AT1G24050	RNA-processing, Lsm domain
Gh_A01G1156	0.0902142	0.0510437	0	0.19398	0	0.0895675	0.261564	0.367304	0	852	ATMG00180	cytochrome C biogenesis 452
Gh_A01G1157	0.128104	0	0	0	0.0455651	0	0	0	0	900	AT2G27770	Plant protein of unknown function (DUF868)
Gh_A01G1158	8.9375	10.8049	7.21309	7.47882	6.97782	4.54024	4.11155	5.07709	5.82567	2580	AT5G03730	Protein kinase superfamily protein	GO:0004713|protein tyrosine kinase activity; GO:0005524|ATP binding ; GO:0004674|protein serine/threonine kinase activity ; GO:0004672|protein kinase activity ; GO:0006468|protein phosphorylation	ath:AT5G11850	protein kinase family protein ; K04424 sterile alpha motif and leucine zipper containing kinase AZK [EC:2.7.11.25]
Gh_A01G1159	0.465833	1.01035	0.73143	0.16694	0.372806	0.308329	1.17054	1.58052	0.978224	990	AT4G12080	AT-hook motif nuclear-localized protein 1	GO:0003677|DNA binding
Gh_A01G1160	489.746	569.378	465.863	44.7535	57.0682	48.2981	86.3218	206.945	387.68	1407	AT2G36630	Sulfite exporter TauE/SafE family protein	GO:0016021|integral to membrane
Gh_A01G1161	3.34622	0.942591	1.4071	1.91457	2.43661	1.26901	1.14924	2.6229	1.17255	2676	AT2G38280	AMP deaminase, putative / myoadenylate deaminase, putative	GO:0019239|deaminase activity ; GO:0006188|IMP biosynthetic process ; GO:0003876|AMP deaminase activity; GO:0009168|purine ribonucleoside monophosphate biosynthetic process	vvi:100265525	hypothetical protein LOC100265525 ; K01490 AMP deaminase [EC:3.5.4.6]
Gh_A01G1162	1.40222	1.62595	1.30471	1.04225	1.38543	0.893739	2.06791	3.04082	1.18656	2220	AT1G57700	Protein kinase superfamily protein	GO:0004713|protein tyrosine kinase activity; GO:0005524|ATP binding ; GO:0004674|protein serine/threonine kinase activity ; GO:0004672|protein kinase activity ; GO:0006468|protein phosphorylation	osa:4325730	Os01g0367700; hypothetical protein ; K08819 Cdc2-related kinase, arginine/serine-rich [EC:2.7.11.22]
Gh_A01G1163	0.174886	0.197903	0.453087	0.235027	0	0	5.52695	4.88258	0.176281	879	AT1G09610	Protein of unknown function (DUF579)
Gh_A01G1164	1.70805	15.345	1.74651	2.77691	3.84525	2.77121	4.97644	4.02234	1.40673	1845	AT5G08680	ATP synthase alpha/beta family protein	GO:0046034|ATP metabolic process ; GO:0005524|ATP binding ; GO:0006754|ATP biosynthetic process ; GO:0015986|ATP synthesis coupled proton transport ; GO:0000166|nucleotide binding ; GO:0000275|mitochondrial proton-transporting ATP synthase complex, catalytic core F(1) ; GO:0006200|ATP catabolic process ; GO:0017111|nucleoside-triphosphatase activity; GO:0015992|proton transport ; GO:0046933|proto…	osa:4324151	Os01g0685800; hypothetical protein ; K02133 F-type H+-transporting ATPase subunit beta [EC:3.6.3.14]
Gh_A01G1165	1.09608	1.29201	1.33378	2.03765	2.77777	2.62987	1.98621	1.54068	1.2199	1683	AT5G13260
Gh_A01G1166	7.07822	9.24408	5.85939	4.1667	5.99281	5.34549	8.69341	7.47802	6.12879	1656	AT1G52310	protein kinase family protein / C-type lectin domain-containing protein	GO:0030246|carbohydrate binding ; GO:0004713|protein tyrosine kinase activity; GO:0005524|ATP binding ; GO:0004672|protein kinase activity ; GO:0006468|protein phosphorylation	ath:AT1G14370	APK2A; APK2A (PROTEIN KINASE 2A); kinase ; K00924
Gh_A01G1168	5.2005	7.72061	4.02286	4.1805	7.10205	6.39482	3.56896	5.88312	3.29426	1611	AT1G10520	DNA polymerase lambda (POLL)	GO:0003887|DNA-directed DNA polymerase activity ; GO:0003677|DNA binding ; GO:0006281|DNA repair ; GO:0016779|nucleotidyltransferase activity	ath:AT1G10520	DNA polymerase lambda (POLL) ; K03512 DNA polymerase lambda subunit [EC:2.7.7.7 4.2.99.-]
Gh_A01G1169	1.52124	2.17446	1.01829	2.45324	2.39217	2.06677	1.90353	1.95589	1.33161	960	AT5G40240	nodulin MtN21 /EamA-like transporter family protein	GO:0016020|membrane
Gh_A01G1170	43.9027	41.2602	29.0031	41.3334	37.2876	26.7699	21.0331	24.8311	28.9282	2634	AT1G60070	Adaptor protein complex AP-1, gamma subunit	GO:0008565|protein transporter activity ; GO:0030131|clathrin adaptor complex ; GO:0016192|vesicle-mediated transport ; GO:0006886|intracellular protein transport ; GO:0030117|membrane coat ; GO:0005794|Golgi apparatus; GO:0005198|structural molecule activity ; GO:0015031|protein transport	pop:POPTR_831911	hypothetical protein ; K12391 AP-1 complex subunit gamma-1
Gh_A01G1172	0.918675	4.83213	1.13794	0.914513	0.798752	1.13167	1.47977	2.55294	0.771667	2259	AT1G70300	K+ uptake permease 6	GO:0016020|membrane ; GO:0071805|potassium ion transmembrane transport ; GO:0015079|potassium ion transmembrane transporter activity	osa:4330614	Os02g0730300; hypothetical protein ; K03549 KUP system potassium uptake protein
Gh_A01G1173	8.44726	9.30066	9.86995	16.0362	19.0291	17.7305	11.0617	11.6266	8.66803	1515	AT3G46100	Histidyl-tRNA synthetase 1	GO:0006418|tRNA aminoacylation for protein translation ; GO:0004812|aminoacyl-tRNA ligase activity ; GO:0005737|cytoplasm	vvi:100256739	hypothetical protein LOC100256739 ; K01892 histidyl-tRNA synthetase [EC:6.1.1.21]
Gh_A01G1174	7.05658	8.59956	4.44901	7.52822	6.66101	6.25151	2.07744	3.91495	4.59599	708	AT2G36895
Gh_A01G1177	59.9515	57.7698	47.4658	41.9328	31.6808	34.8104	80.533	73.327	41.8136	2418	AT3G53230	ATPase, AAA-type, CDC48 protein	GO:0016787|hydrolase activity ; GO:0005524|ATP binding ; GO:0000166|nucleotide binding ; GO:0017111|nucleoside-triphosphatase activity	afm:AFUA_2G17110	cell division control protein Cdc48 (EC:3.6.1.-); K01529
Gh_A01G1179	9.08773	12.7308	7.34946	14.1846	14.5458	9.62047	7.9681	6.84603	6.4011	1404	AT1G27150	Tetratricopeptide repeat (TPR)-like superfamily protein
Gh_A01G1180	0.0587634	0	0	0	0	0	0	0	0.0592319	1308	AT5G27730	Protein of unknown function (DUF1624)		pop:POPTR_915861	hypothetical protein ; K10532 heparan-alpha-glucosaminide N-acetyltransferase [EC:2.3.1.78]
Gh_A01G1181	2.69856	2.73782	1.13965	2.53442	2.41617	2.00172	2.19435	2.63402	1.84465	1239	AT5G03470	Protein phosphatase 2A regulatory B subunit family protein	GO:0008601|protein phosphatase type 2A regulator activity ; GO:0007165|signal transduction ; GO:0000159|protein phosphatase type 2A complex	pop:POPTR_835526	hypothetical protein ; K11584 protein phosphatase 2 (formerly 2A), regulatory subunit B'
Gh_A01G1183	0.0180365	0.0153077	0.016992	0.0533257	0.0673614	0.022384	0.0679828	0.0157361	0.0499958	8523	AT5G15680	ARM repeat superfamily protein	GO:0004713|protein tyrosine kinase activity; GO:0005524|ATP binding ; GO:0004672|protein kinase activity ; GO:0006468|protein phosphorylation	osa:4337593	Os05g0110900; hypothetical protein ; K00924
Gh_A01G1184	8.4259	10.3977	8.08164	7.29618	8.13663	7.68415	11.5848	9.31378	4.30419	1008	AT1G14700	purple acid phosphatase 3	GO:0016787|hydrolase activity	ath:AT1G14700	ATPAP3/PAP3 (purple acid phosphatase 3); acid phosphatase/ protein serine/threonine phosphatase ; K01078 acid phosphatase [EC:3.1.3.2]
Gh_A01G1185	0.0808228	0	0.0380713	0.217233	0.25873	0	0	0.0940193	0.244402	951	AT1G25240	ENTH/VHS/GAT family protein	GO:0005543|phospholipid binding
Gh_A01G1186	9.59649	15.0599	10.576	7.54328	8.5012	8.4491	9.34459	9.21505	11.0418	849	AT1G14685	basic pentacysteine 2
Gh_A01G1188	0.0834555	0	0.235868	1.07668	1.8701	0.787144	0.290362	0.0970818	0.294423	921	AT2G35640	Homeodomain-like superfamily protein
Gh_A01G1190	0.310555	1.49357	0.219429	0.16694	0.248537	0.154165	0.630291	1.26442	0	495	AT3G42960	TAPETUM 1	GO:0008152|metabolic process ; GO:0016491|oxidoreductase activity	osa:4334535	Os03g0810800; hypothetical protein ; K09841 xanthoxin dehydrogenase [EC:1.1.1.288]
Gh_A01G1191	26.4311	22.3021	28.0156	25.8736	21.9647	24.1327	21.6631	20.6846	20.3952	1755	AT2G02040	peptide transporter 2	GO:0016020|membrane ; GO:0006810|transport ; GO:0006857|oligopeptide transport; GO:0005215|transporter activity	pop:POPTR_805077	hypothetical protein ; K03305 proton-dependent oligopeptide transporter, POT family
Gh_A01G1192	12.9131	14.7288	11.2705	7.36929	6.57453	8.30914	8.54492	10.4523	9.21216	1497	AT2G02010	glutamate decarboxylase 4	GO:0019752|carboxylic acid metabolic process ; GO:0016831|carboxy-lyase activity ; GO:0006536|glutamate metabolic process; GO:0004351|glutamate decarboxylase activity; GO:0030170|pyridoxal phosphate binding	pop:POPTR_648236	hypothetical protein ; K01580 glutamate decarboxylase [EC:4.1.1.15]
Gh_A01G1193	1.78506	1.66352	4.35261	0	0	0	2.6791	49.2256	19.7922	366	AT2G37870	Bifunctional inhibitor/lipid-transfer protein/seed storage 2S albumin superfamily protein
Gh_A01G1194	0.374027	0.317439	0.352368	0.301589	0.798221	0.603437	1.30133	1.30529	0.565513	822	AT1G14630
Gh_A01G1197	2.33076	1.76495	1.05662	1.20581	1.38378	0.539366	0.81296	1.89588	0.777226	2193	AT2G30070	potassium transporter 1	GO:0016020|membrane ; GO:0071805|potassium ion transmembrane transport ; GO:0015079|potassium ion transmembrane transporter activity	pop:POPTR_873122	hypothetical protein ; K03549 KUP system potassium uptake protein
Gh_A01G1198	27.8384	15.1299	21.4598	29.4895	21.1591	19.9222	16.8045	18.3082	18.3814	1785	AT1G14670	Endomembrane protein 70 protein family	GO:0016021|integral to membrane
Gh_A01G1199	0.0374573	0.169549	0.105865	0.805413	1.47887	1.07848	1.25979	0.479306	0.339804	1026	AT1G59960	NAD(P)-linked oxidoreductase superfamily protein	GO:0055114|oxidation-reduction process ; GO:0016491|oxidoreductase activity	ath:AT1G59960	aldo/keto reductase, putative ; K08243 6'-deoxychalcone synthase [EC:2.3.1.170]
Gh_A01G1201	0.4164	0.0277178	0.0923028	0.158003	0.209094	0.0729556	0.0852209	0	0.444409	1569	AT2G45220	Plant invertase/pectin methylesterase inhibitor superfamily	GO:0005618|cell wall ; GO:0004857|enzyme inhibitor activity ; GO:0030599|pectinesterase activity ; GO:0042545|cell wall modification	ath:AT2G45220	pectinesterase family protein ; K01051 pectinesterase [EC:3.1.1.11]
Gh_A01G1202	1.17347	5.83729	1.79647	3.12774	3.49565	2.0874	2.32493	4.09522	1.47854	1572	AT1G23190	Phosphoglucomutase/phosphomannomutase family protein	GO:0000287|magnesium ion binding ; GO:0005975|carbohydrate metabolic process ; GO:0016868|intramolecular transferase activity, phosphotransferases	ath:AT1G70730	phosphoglucomutase, cytoplasmic, putative / glucose phosphomutase, putative ; K01835 phosphoglucomutase [EC:5.4.2.2]
Gh_A01G1203	5.5865	17.9843	9.64882	0.655836	0.856488	1.05191	3.50011	5.97576	8.02585	1197	AT1G11300	protein serine/threonine kinases;protein kinases;ATP binding;sugar binding;kinases;carbohydrate binding	GO:0004713|protein tyrosine kinase activity; GO:0005524|ATP binding ; GO:0004674|protein serine/threonine kinase activity ; GO:0004672|protein kinase activity ; GO:0006468|protein phosphorylation	ath:AT1G14370	APK2A; APK2A (PROTEIN KINASE 2A); kinase ; K00924
Gh_A01G1204	6.45429	4.99876	6.98221	7.99442	10.0819	6.48112	3.38691	5.99508	7.6189	1566	AT2G02170	Remorin family protein
Gh_A01G1205	35.5475	49.1371	50.5731	51.036	55.0332	65.52	28.6847	24.9013	41.7003	693	AT3G19900
Gh_A01G1206	0.194097	0.439285	0.914287	1.04338	2.27826	0.385412	1.35062	0.225789	0.978224	198	AT5G08290	mRNA splicing factor, thioredoxin-like U5 snRNP	GO:0005681|spliceosomal complex ; GO:0007067|mitosis
Gh_A01G1207	7.28523	8.64742	6.63248	8.45516	6.68025	7.40996	6.64037	9.07082	6.66962	1725	AT3G19895	RING/U-box superfamily protein
Gh_A01G1209	8.04757	13.7902	5.19878	6.88628	6.48427	4.53304	4.57134	3.93567	5.52922	1170	AT1G50300	TBP-associated factor 15	GO:0005622|intracellular ; GO:0008270|zinc ion binding ; GO:0003676|nucleic acid binding	dre:794108	nipbl; nipped-b homolog (Drosophila) ; K06672 cohesin loading factor subunit SCC2
Gh_A01G1210	2.50203	9.77752	2.67143	3.55074	3.95135	3.17965	3.55945	3.91955	3.09363	1152	AT1G50300	TBP-associated factor 15	GO:0005622|intracellular ; GO:0008270|zinc ion binding ; GO:0003676|nucleic acid binding	dre:794108	nipbl; nipped-b homolog (Drosophila) ; K06672 cohesin loading factor subunit SCC2
Gh_A01G1212	8.41885	5.90848	6.17729	6.33146	5.18277	4.94277	7.81569	8.6399	6.24209	1899	AT1G68050	flavin-binding, kelch repeat, f box 1	GO:0007165|signal transduction ; GO:0005515|protein binding ; GO:0004871|signal transducer activity	pop:POPTR_822050	hypothetical protein ; K12116 flavin-binding kelch repeat F-box protein 1
Gh_A01G1213	3.06699	2.73873	3.04663	4.23944	2.8942	3.58358	5.54107	5.77637	3.78544	1842	AT1G14830	DYNAMIN-like 1C	GO:0005525|GTP binding ; GO:0003924|GTPase activity	uma:UM05378.1	hypothetical protein; K01528 dynamin GTPase [EC:3.6.5.5]
Gh_A01G1214	6.42614	9.64058	6.58645	9.81183	8.88967	7.58543	6.82153	7.25623	7.68002	1836	AT1G68060	microtubule-associated proteins 70-1	GO:0007010|cytoskeleton organization ; GO:0008017|microtubule binding	tgu:100226618	similar to Laminin subunit alpha-2 ; K06239 laminin, alpha 2
Gh_A01G1215	0.636133	0.794323	0.640627	0.943326	1.33418	0.784023	0.432477	0.382758	0.619095	1752	AT1G05670	Pentatricopeptide repeat (PPR-like) superfamily protein
Gh_A01G1216	0.525348	0.36584	0.380713	0.738592	0.948675	1.04317	0.374936	0.517106	0.529537	951	AT1G24880	UDP-3-O-acyl N-acetylglycosamine deacetylase family protein	GO:0008759|UDP-3-O-[3-hydroxymyristoyl] N-acetylglucosamine deacetylase activity ; GO:0009245|lipid A biosynthetic process	vvi:100266270	hypothetical protein LOC100266270 ; K02535 UDP-3-O-[3-hydroxymyristoyl] N-acetylglucosamine deacetylase [EC:3.5.1.-]
Gh_A01G1217	22.6003	30.9632	18.7138	17.6885	17.2718	15.1177	13.6411	15.2741	20.0046	2163	AT2G01690	ARM repeat superfamily protein	GO:0019209|kinase activator activity; GO:0042327|positive regulation of phosphorylation	ani:AN5527.2	hypothetical protein ; K10875 DNA repair and recombination protein RAD54 and RAD54-like protein [EC:3.6.1.-]
Gh_A01G1218	0.504725	1.00632	0.226428	0.103359	0.384696	0.405659	0.445984	1.39794	0.50875	1599	AT2G01680	Ankyrin repeat family protein	GO:0005515|protein binding	xla:431807	hypothetical protein MGC83745 ; K08803 death-associated protein kinase [EC:2.7.11.1]
Gh_A01G1219	2.84676	4.17321	4.69334	5.98202	4.69459	3.85412	5.55256	5.2684	7.17364	594	AT2G41100	Calcium-binding EF hand family protein	GO:0005509|calcium ion binding	ecb:100071150	hypothetical protein LOC100071150 ; K02183 calmodulin
Gh_A01G1221	1.25746	1.60083	2.59141	0.168989	0.503173	1.09239	3.55471	1.9199	4.27778	489	AT1G14860	nudix hydrolase homolog 18	GO:0016787|hydrolase activity	nve:NEMVE_v1g166771	hypothetical protein ; K07766 diphosphoinositol-polyphosphate diphosphatase [EC:3.6.1.52]
Gh_A01G1222	0.878428	1.73957	2.34475	1.57401	0.93734	2.25301	2.3771	1.36247	1.99222	525	AT1G23260	MMS ZWEI homologue 1	GO:0016881|acid-amino acid ligase activity	vvi:100264453	hypothetical protein LOC100264453 ; K10704 ubiquitin-conjugating enzyme E2 variant
Gh_A01G1225	107.622	120.75	112.729	5.37281	7.32297	6.49906	219.71	257.511	581.633	1092	AT3G17860	jasmonate-zim-domain protein 3	GO:0005515|protein binding
Gh_A01G1226	1.07651	1.52273	2.48471	0.752283	2.01023	1.01535	3.37088	1.94102	4.34036	714	AT1G23230		GO:0016021|integral to membrane ; GO:0012511|monolayer-surrounded lipid storage body
Gh_A01G1227	1.15525	1.22014	1.11254	1.84922	2.02715	2.19198	1.69708	2.20992	2.19953	1497	AT2G01630	O-Glycosyl hydrolases family 17 protein	GO:0004553|hydrolase activity, hydrolyzing O-glycosyl compounds ; GO:0005975|carbohydrate metabolic process	ath:AT3G57260	BGL2; BGL2 (PATHOGENESIS-RELATED PROTEIN 2); glucan 1,3-beta-glucosidase/ hydrolase, hydrolyzing O-glycosyl compounds ; K01199 glucan endo-1,3-beta-D-glucosidase [EC:3.2.1.39]
Gh_A01G1228	4.08155	4.39008	3.88327	8.95	10.2629	8.58605	5.76465	6.29929	5.78417	951	AT2G01620	RNI-like superfamily protein	GO:0005515|protein binding
Gh_A01G1229	0.396198	3.43729	1.49302	0.28397	1.26831	1.04896	3.06327	2.45807	1.19807	291	AT1G29490	SAUR-like auxin-responsive protein family
Gh_A01G1231	0.496528	0.337126	1.12266	0.53382	0.953689	1.18312	1.95788	2.19488	0.900876	387	AT1G23220	Dynein light chain type 1 family protein	GO:0005875|microtubule associated complex ; GO:0007017|microtubule-based process	cme:CMT356C	dynein light chain ; K10418 dynein light chain LC8-type
Gh_A01G1232	6.73537	15.5425	14.3081	1.98779	2.81846	1.83567	19.6049	19.2037	9.85082	291
Gh_A01G1233	0.0993055	0.786626	0.0935549	0	0	0.197187	0.691016	0.577599	1.10107	387
Gh_A01G1234	6.1748	6.36173	4.47146	0.29725	1.08176	0.960757	7.2681	6.43254	3.43716	834	AT1G14870	PLANT CADMIUM RESISTANCE 2
Gh_A01G1238	0.128104	0.386571	0.321829	0.0918171	0.273391	0.169581	0	0	0	900	AT1G70710	glycosyl hydrolase 9B1	GO:0004553|hydrolase activity, hydrolyzing O-glycosyl compounds ; GO:0005975|carbohydrate metabolic process	ath:AT4G39010	ATGH9B18 (ARABIDOPSIS THALIANA GLYCOSYL HYDROLASE 9B18); hydrolase, hydrolyzing O-glycosyl compounds ; K01179 endoglucanase [EC:3.2.1.4]
Gh_A01G1240	9.77708	8.50476	6.11084	5.53232	5.15859	3.99305	3.65925	3.27656	4.36788	2838	AT1G70750	Protein of unknown function, DUF593
Gh_A01G1241	23.0587	17.3457	20.8703	19.8515	18.5953	18.3762	18.3149	20.0664	19.6137	1740	AT1G70770	Protein of unknown function DUF2359, transmembrane
Gh_A01G1242	22.2158	11.0661	19.2667	30.6032	27.6271	25.9113	18.0835	19.5393	20.4466	1851	AT2G01570	GRAS family transcription factor family protein
Gh_A01G1243	4.64145	3.46653	3.06087	1.39722	0.792437	1.65895	5.05994	9.71873	2.61994	414	AT1G70780
Gh_A01G1244	0.753554	0	0	0	0	0	0.582622	0.292197	0	153
Gh_A01G1245	0.807118	1.49882	0.76038	15.4413	16.6729	16.1294	16.5129	11.0742	2.02345	1857	AT1G70820	phosphoglucomutase, putative / glucose phosphomutase, putative	GO:0005975|carbohydrate metabolic process ; GO:0016868|intramolecular transferase activity, phosphotransferases	osa:4341038	Os06g0476200; hypothetical protein ; K01840 phosphomannomutase [EC:5.4.2.8]
Gh_A01G1247	10.4591	8.25744	8.3258	3.8354	8.046	6.60079	43.2541	41.1221	31.791	474	AT1G70830	MLP-like protein 28	GO:0006952|defense response ; GO:0009607|response to biotic stimulus
Gh_A01G1249	0.525204	1.78298	0.451765	1.25205	1.07212	0.158699	1.80083	1.93913	0.414307	1683	AT2G01480	O-fucosyltransferase family protein
Gh_A01G1251	12.6765	12.8296	9.12503	8.87779	8.09694	5.71672	9.16259	8.10007	8.18845	861	AT2G01490	phytanoyl-CoA dioxygenase (PhyH) family protein		tet:TTHERM_00925660	phytanoyl-CoA dioxygenase (PhyH) (EC:1.14.11.18); K00477 phytanoyl-CoA hydroxylase [EC:1.14.11.18]
Gh_A01G1253	0.243236	1.10099	0.381917	1.00243	1.38426	0.563482	1.08135	1.27328	0.3269	948	AT2G01050	zinc ion binding;nucleic acid binding
Gh_A01G1254	18.2578	18.6285	17.4825	29.433	24.7627	24.7636	19.5314	18.2446	21.7019	1926	AT1G70940	Auxin efflux carrier family protein	GO:0055085|transmembrane transport ; GO:0016021|integral to membrane	osa:4326565	Os01g0643300; hypothetical protein ; K07088
Gh_A01G1256	0.846969	1.85698	0.398962	0.853671	0.677829	0.68323	0.675311	1.35473	1.28058	726	AT1G13560	aminoalcoholphosphotransferase 1	GO:0016020|membrane ; GO:0008654|phospholipid biosynthetic process ; GO:0005515|protein binding ; GO:0016780|phosphotransferase activity, for other substituted phosphate groups	ath:AT1G13560	AAPT1; AAPT1 (AMINOALCOHOLPHOSPHOTRANSFERASE 1); phosphatidyltransferase ; K00993 ethanolaminephosphotransferase [EC:2.7.8.1]
Gh_A01G1257	0.441738	1.69958	1.91433	0.569899	0.565636	0.175429	8.81165	4.83032	2.49346	435
Gh_A01G1258	30.2132	28.3285	35.9455	31.146	27.3022	33.562	47.0934	41.6936	27.3913	1113	AT2G01410	NHL domain-containing protein
Gh_A01G1259	5.61768	5.10939	5.24291	6.77339	8.96363	6.41142	6.81954	5.00807	5.76831	732
Gh_A01G1260	19.2747	35.1721	25.1939	33.9871	37.8275	35.6355	27.0093	24.5163	24.9325	1302	AT2G01350	quinolinate phoshoribosyltransferase	GO:0016763|transferase activity, transferring pentosyl groups ; GO:0004514|nicotinate-nucleotide diphosphorylase (carboxylating) activity ; GO:0009435|NAD biosynthetic process	pop:POPTR_832749	hypothetical protein ; K00767 nicotinate-nucleotide pyrophosphorylase (carboxylating) [EC:2.4.2.19]
Gh_A01G1261	10.3984	13.5561	5.8595	9.24531	8.28092	4.18881	6.7361	7.27273	5.0333	4764	AT1G71010	FORMS APLOID AND BINUCLEATE CELLS 1C	GO:0044267|cellular protein metabolic process ; GO:0016307|phosphatidylinositol phosphate kinase activity ; GO:0046488|phosphatidylinositol metabolic process ; GO:0005524|ATP binding	pop:POPTR_766135	hypothetical protein ; K00889 1-phosphatidylinositol-4-phosphate 5-kinase [EC:2.7.1.68]
Gh_A01G1262	15.5832	18.952	19.1739	0.298107	0.118351	0.220235	9.90457	9.99921	2.68313	693	AT2G01340
Gh_A01G1263	3.69217	4.22427	3.22854	3.5528	3.87449	4.01	4.82611	5.19674	3.02253	1884	AT1G23030	ARM repeat superfamily protein	GO:0005515|protein binding ; GO:0000151|ubiquitin ligase complex ; GO:0016567|protein ubiquitination ; GO:0004842|ubiquitin-protein ligase activity	ncr:NCU01470	vacuolar protein 8; K08332 vacuolar protein 8
Gh_A01G1264	0.126836	0.143529	1.07542	0.68181	0.67671	0.251853	0	0.147545	0	303	AT2G46220	Uncharacterized conserved protein (DUF2358)
Gh_A01G1265	3.25264	4.81326	5.42144	0.537991	0.48057	0.49682	43.0617	30.7355	2.97594	768	AT4G38620	myb domain protein 4	GO:0003682|chromatin binding	ath:AT4G38620	MYB4; MYB4 (myb domain protein 4); transcription factor ; K09422 myb proto-oncogene protein, plant
Gh_A01G1266	0.234337	0.0220982	0.073589	0.209948	0.104189	0.116329	0.0226476	0.0908662	0.0787351	1968	AT3G18060	transducin family protein / WD-40 repeat family protein	GO:0005515|protein binding	afm:AFUA_7G07100	Pfs, NACHT and WD domain protein (EC:2.4.2.-); K00777
Gh_A01G1267	4.96928	4.85648	2.06716	2.15088	2.27252	2.56294	3.70486	3.52845	3.28506	1191	AT1G71070	Core-2/I-branching beta-1,6-N-acetylglucosaminyltransferase family protein	GO:0016020|membrane ; GO:0008375|acetylglucosaminyltransferase activity	cfa:494008	XYLT1; xylosyltransferase I (EC:2.4.2.26); K00771 protein xylosyltransferase [EC:2.4.2.26]
Gh_A01G1268	10.0387	10.6562	7.85044	20.4392	19.0539	17.9048	8.7369	8.16409	8.79343	2163	AT2G01320	ABC-2 type transporter family protein	GO:0016020|membrane ; GO:0005524|ATP binding ; GO:0000166|nucleotide binding ; GO:0017111|nucleoside-triphosphatase activity; GO:0016887|ATPase activity	cme:CMS467C	ATP-binding cassette, sub-family G (WBC), member 2 ; K05681 ATP-binding cassette, subfamily G (WHITE), member 2
Gh_A01G1269	6.99516	11.2538	14.0536	0.634263	2.78787	4.26742	3.32324	2.74512	8.3252	456	AT2G01300
Gh_A01G1270	33.6212	11.5527	47.9507	49.8662	50.7501	70.4639	17.8738	28.7764	64.3649	783	AT2G01290	ribose-5-phosphate isomerase 2	GO:0009052|pentose-phosphate shunt, non-oxidative branch ; GO:0004751|ribose-5-phosphate isomerase activity	vvi:100247460	hypothetical protein LOC100247460 ; K01807 ribose 5-phosphate isomerase A [EC:5.3.1.6]
Gh_A01G1271	3.48782	5.93873	4.05357	0.59576	0.313043	1.19742	3.25112	2.54055	4.20562	1179	AT2G01275	RING/FYVE/PHD zinc finger superfamily protein	GO:0008270|zinc ion binding	bfo:BRAFLDRAFT_169531	hypothetical protein ; K10658 E3 ubiquitin-protein ligase MARCH3 [EC:6.3.2.19]
Gh_A01G1272	23.0774	24.3983	21.4553	5.24311	4.33242	4.6797	10.2293	15.3092	12.0423	1647	AT1G27980	dihydrosphingosine phosphate lyase	GO:0019752|carboxylic acid metabolic process ; GO:0016831|carboxy-lyase activity ; GO:0030170|pyridoxal phosphate binding	pop:POPTR_1074404	hypothetical protein ; K01634 sphinganine-1-phosphate aldolase [EC:4.1.2.27]
Gh_A01G1273	5.76893	5.08814	6.15418	0.273627	0.995795	0.336916	1.08229	0.789513	0.94065	453	AT1G13960	WRKY DNA-binding protein 4	GO:0006355|regulation of transcription, DNA-dependent ; GO:0043565|sequence-specific DNA binding ; GO:0003700|sequence-specific DNA binding transcription factor activity
Gh_A01G1274	0.45427	2.41607	0.898725	0.8791	0.775577	1.26284	2.00199	1.3211	1.51104	846	AT5G50570	Squamosa promoter-binding protein-like (SBP domain) transcription factor family protein	GO:0005634|nucleus ; GO:0003677|DNA binding
Gh_A01G1276	0.342524	1.31785	1.54891	1.473	1.82748	1.36028	1.11228	1.67349	1.65723	561	AT1G27290
Gh_A01G1277	62.1774	65.5284	64.9545	34.0395	44.3427	36.9149	79.8405	67.4833	55.5345	369	AT1G27310	nuclear transport factor 2A	GO:0006810|transport ; GO:0005622|intracellular
Gh_A01G1278	12.9472	23.0816	7.97933	5.57588	6.78169	4.14898	4.81766	8.04422	7.221	3090	AT1G27320	histidine kinase 3	GO:0016020|membrane ; GO:0000155|phosphorelay sensor kinase activity ; GO:0016310|phosphorylation ; GO:0007165|signal transduction ; GO:0005524|ATP binding ; GO:0000160|phosphorelay signal transduction system ; GO:0006355|regulation of transcription, DNA-dependent ; GO:0000156|phosphorelay response regulator activity ; GO:0016772|transferase activity, transferring phosphorus-containing groups	spo:SPAC27E2.09	mak2; histidine kinase Mak2 (PMID 11758939) ; K02486 two-component system, unclassified family, sensor kinase [EC:2.7.13.3]
Gh_A01G1279	23.9	39.5946	24.6776	29.1896	33.4598	22.9694	47.4532	37.3663	31.0287	201	AT1G27330	Ribosome associated membrane protein RAMP4
Gh_A01G1280	23.6732	13.1616	23.0518	16.8397	18.9969	16.8583	10.3712	17.774	21.1523	1401	AT1G27340	Galactose oxidase/kelch repeat superfamily protein	GO:0005515|protein binding
Gh_A01G1281	1.3132	8.33998	2.55006	2.42028	3.77485	1.96899	3.3257	3.39817	3.56581	1434	AT5G43270	squamosa promoter binding protein-like 2	GO:0005634|nucleus ; GO:0003677|DNA binding
Gh_A01G1282	0.143247	0.138943	0.154231	0.396016	0.196527	0.162538	0.332262	0.690351	0.330033	1878	AT3G13060	evolutionarily conserved C-terminal region 5
Gh_A01G1283	14.9794	20.0188	17.8794	42.265	43.54	37.8866	9.11849	7.64814	17.1484	567	AT1G27950	glycosylphosphatidylinositol-anchored lipid protein transfer 1
Gh_A01G1284	0.660331	0.298895	0.373255	2.55573	3.664	3.93358	1.07214	0.768147	1.33119	291
Gh_A01G1287	0.122004	0.483213	0	0	0	0	0.141494	0.638659	0	630	AT3G25980	DNA-binding HORMA family protein	GO:0007094|mitotic cell cycle spindle assembly checkpoint	pop:POPTR_720923	hypothetical protein ; K02537 mitotic spindle assembly checkpoint protein MAD2
Gh_A01G1288	7.37669	19.6391	7.63206	5.6294	6.07926	4.74086	7.90583	8.38959	6.73843	1167	AT1G13450	Homeodomain-like superfamily protein	GO:0003682|chromatin binding
Gh_A01G1289	7.92724	12.0923	9.14106	4.90903	5.17683	5.22596	7.09746	8.18875	11.5702	1212	AT3G27320	alpha/beta-Hydrolases superfamily protein	GO:0016787|hydrolase activity ; GO:0008152|metabolic process	afm:AFUA_5G03770	lipase (EC:3.1.1.3); K01046 triacylglycerol lipase [EC:3.1.1.3]
Gh_A01G1290	0.316306	3.04245	0.148995	0.510095	0.675039	0	0.733672	0.183976	0.318829	243	AT1G29430	SAUR-like auxin-responsive protein family
Gh_A01G1291	0.485988	0.444902	0.113175	0.698608	0.75165	0.27107	0.911929	1.10527	0.451334	7038	AT3G48460	GDSL-like Lipase/Acylhydrolase superfamily protein
Gh_A01G1292	0.770246	0.596371	0.544232	0.882577	0.55154	0.281741	0.070523	0.176844	0.194097	3792	AT1G24460
Gh_A01G1293	0.595231	0.87857	0.560763	0.918171	0.938918	0.590965	0.870401	1.68589	0.469548	1485	AT1G24460			bmy:Bm1_27925	Laminin-like protein C54D1.5 precursor; K05635 laminin, gamma 1
Gh_A01G1294	212.957	255.696	264.613	1076.78	1343	1326.7	735.046	563.401	334.32	606	AT1G67740	photosystem II BY	GO:0009523|photosystem II ; GO:0016021|integral to membrane ; GO:0030145|manganese ion binding ; GO:0015979|photosynthesis	ath:AT1G67740	PSBY; PSBY (photosystem II BY) ; K02723 photosystem II PsbY protein
Gh_A01G1296	27.7957	25.8014	32.6032	35.6391	31.0625	35.9253	34.0654	29.2481	33.1727	1608	AT1G24510	TCP-1/cpn60 chaperonin family protein	GO:0044267|cellular protein metabolic process ; GO:0006457|protein folding ; GO:0005524|ATP binding ; GO:0051082|unfolded protein binding	vvi:100264594	GSVIVT00030706001; hypothetical protein LOC100264594 ; K09497 T-complex protein 1 subunit epsilon
Gh_A01G1303	19.3342	23.0869	23.4108	55.5366	57.1146	61.591	23.5921	21.1112	22.7763	1296	AT1G24530	Transducin/WD40 repeat-like superfamily protein	GO:0005515|protein binding	olu:OSTLU_5471	predicted protein; K10260 F-box and WD-40 domain protein 7
Gh_A01G1305	1.47638	2.33896	1.1555	0.366292	0.193894	1.08243	8.11332	12.6826	2.90761	1692	AT1G13130	Cellulase (glycosyl hydrolase family 5) protein	GO:0004553|hydrolase activity, hydrolyzing O-glycosyl compounds ; GO:0005975|carbohydrate metabolic process
Gh_A01G1309	17.3824	16.8145	16.8653	5.74522	6.06655	5.3645	9.27908	9.47999	12.2392	2589	AT3G55270	mitogen-activated protein kinase phosphatase 1	GO:0003779|actin binding ; GO:0008138|protein tyrosine/serine/threonine phosphatase activity ; GO:0006470|protein dephosphorylation ; GO:0016311|dephosphorylation ; GO:0004725|protein tyrosine phosphatase activity ; GO:0016791|phosphatase activity	tet:TTHERM_00899570	Dual specificity phosphatase, catalytic domain containing protein (EC:3.1.3.16); K01090 protein phosphatase [EC:3.1.3.16]
Gh_A01G1310	2.3347	2.13655	1.6831	3.8633	4.15935	2.88234	2.16613	1.55869	1.75987	1893	AT1G13030	sphere organelles protein-related
Gh_A01G1311	0.800651	1.81205	1.50857	2.06588	2.4776	3.02067	5.75703	7.07848	2.90533	480	AT1G67856	RING/U-box superfamily protein	GO:0005515|protein binding ; GO:0008270|zinc ion binding	dpe:Dper_GL12113	GL12113 gene product from transcript GL12113-RA ; K11982 E3 ubiquitin-protein ligase RNF115/126 [EC:6.3.2.19]
Gh_A01G1312	2.28757	1.10942	1.2007	2.95126	3.06867	2.4334	2.57721	1.44459	1.44937	1176	AT1G12990	beta-1,4-N-acetylglucosaminyltransferase family protein	GO:0016020|membrane ; GO:0003830|beta-1,4-mannosylglycoprotein 4-beta-N-acetylglucosaminyltransferase activity ; GO:0006487|protein N-linked glycosylation	bta:520087	MGAT3; mannosyl (beta-1,4-)-glycoprotein beta-1,4-N-acetylglucosaminyltransferase ; K00737 beta-1,4-mannosyl-glycoprotein beta-1,4-N-acetylglucosaminyltransferase [EC:2.4.1.144]
Gh_A01G1313	6.2832	9.54921	5.88104	6.5365	7.61589	6.21798	4.78721	3.45349	3.64831	1890	AT1G67900	Phototropic-responsive NPH3 family protein
Gh_A01G1315	4.71669	8.68521	4.99571	3.93073	4.85433	4.07327	1.0034	1.26619	5.06375	1377	AT1G10740	alpha/beta-Hydrolases superfamily protein
Gh_A01G1316	0.688321	0.778911	0.864615	0.657794	0.693678	1.51864	1.41916	2.09074	1.38762	1005	AT1G70590	F-box family protein	GO:0005515|protein binding	dre:568615	si:dkey-177p2.3 ; K07126
Gh_A01G1317	3.72516	2.0843	5.22517	3.8492	3.93082	5.23948	2.16012	4.21302	4.29723	1857	AT3G26600	armadillo repeat only 4	GO:0005515|protein binding
Gh_A01G1318	0.585422	2.98111	0.729955	0.555345	1.67195	1.52144	1.23807	1.84273	0.798357	2232	AT2G42490	Copper amine oxidase family protein	GO:0008131|primary amine oxidase activity ; GO:0005507|copper ion binding ; GO:0048038|quinone binding ; GO:0055114|oxidation-reduction process ; GO:0009308|amine metabolic process	pop:POPTR_726235	hypothetical protein ; K00276 primary-amine oxidase [EC:1.4.3.21]
Gh_A01G1320	33.6382	21.1036	48.5207	26.5145	28.7339	44.7314	64.2786	60.8247	57.4477	441	AT1G70600	Ribosomal protein L18e/L15 superfamily protein	GO:0005840|ribosome ; GO:0006412|translation ; GO:0005622|intracellular ; GO:0003735|structural constituent of ribosome	pop:POPTR_820861	hypothetical protein ; K02900 large subunit ribosomal protein L27Ae
Gh_A01G1321	47.2134	62.4618	64.3772	60.8256	69.0835	78.5094	77.062	76.41	77.073	1059	AT3G26580	Tetratricopeptide repeat (TPR)-like superfamily protein	GO:0005515|protein binding
Gh_A01G1322	5.31787	15.6338	6.00847	10.3147	13.8255	9.88821	12.0381	9.77881	6.88915	2103	AT1G70610	transporter associated with antigen processing protein 1	GO:0006810|transport ; GO:0055085|transmembrane transport ; GO:0005524|ATP binding ; GO:0000166|nucleotide binding ; GO:0042626|ATPase activity, coupled to transmembrane movement of substances ; GO:0017111|nucleoside-triphosphatase activity; GO:0016021|integral to membrane ; GO:0016887|ATPase activity	bfo:BRAFLDRAFT_131564	hypothetical protein ; K05656 ATP-binding cassette, subfamily B (MDR/TAP), member 9
Gh_A01G1324	24.662	24.2714	14.5588	27.2851	16.232	12.2212	58.8464	54.3428	16.3344	4449	AT1G10760	Pyruvate phosphate dikinase, PEP/pyruvate binding domain	GO:0016310|phosphorylation ; GO:0005524|ATP binding ; GO:0016301|kinase activity	ath:AT1G10760	SEX1; SEX1 (STARCH EXCESS 1) ; K08244 alpha-glucan, water dikinase [EC:2.7.9.4]
Gh_A01G1325	0.806955	0.684869	1.47294	0.650672	1.18398	2.50366	1.05285	1.99476	1.62678	762	AT1G23360	S-adenosyl-L-methionine-dependent methyltransferases superfamily protein	GO:0008168|methyltransferase activity	pop:POPTR_420703	hypothetical protein ; K06127 ubiquinone biosynthesis methyltransferase [EC:2.1.1.-]
Gh_A01G1326	1.68664	0.954308	2.87527	3.88568	5.2707	6.45897	3.86558	2.5226	3.96687	957	AT1G23390	Kelch repeat-containing F-box family protein	GO:0005515|protein binding
Gh_A01G1327	1.44343	2.4501	0.50994	1.55184	1.15517	1.61222	1.67401	2.72854	2.36427	213	AT1G73805	Calmodulin binding protein-like
Gh_A01G1328	28.3146	24.7252	34.2883	41.189	41.2641	38.3341	36.2396	29.7345	42.8407	642	AT1G27385
Gh_A01G1330	41.6221	47.1	38.1509	35.3647	32.9972	40.8113	66.3933	47.6538	43.0419	819	AT3G26340	N-terminal nucleophile aminohydrolases (Ntn hydrolases) superfamily protein	GO:0004175|endopeptidase activity ; GO:0051603|proteolysis involved in cellular protein catabolic process ; GO:0004298|threonine-type endopeptidase activity ; GO:0005839|proteasome core complex	vvi:100261458	GSVIVT00035048001; hypothetical protein LOC100261458 ; K02737 20S proteasome subunit beta 5 [EC:3.4.25.1]
Gh_A01G1331	3.55023	4.35227	2.64784	3.62603	4.04088	3.26042	3.2939	3.40717	3.33997	1299	AT1G67410	Exostosin family protein	GO:0016020|membrane	tca:657388	similar to CG10117-PA ; K02366 glucuronyl/N-acetylglucosaminyl transferase EXT1 [EC:2.4.1.224 2.4.1.225]
Gh_A01G1332	1.40871	0.763842	1.023	0.378627	0.579351	0.480771	0.0850908	0.136559	0.384566	2619	AT1G67420	Zn-dependent exopeptidases superfamily protein	GO:0008233|peptidase activity ; GO:0006508|proteolysis	ani:AN4200.2	hypothetical protein ; K03360 F-box and leucine-rich repeat protein GRR1
Gh_A01G1334	0.632301	1.17345	0.73865	2.58321	2.14556	2.53618	2.1706	2.25075	0.777558	3039	AT3G01810
Gh_A01G1337	0.0379568	0.0644284	0.0357588	0.102019	0.0405023	0.0376847	0.0440203	0	0	2025	AT1G24330	ARM repeat superfamily protein	GO:0000151|ubiquitin ligase complex ; GO:0016567|protein ubiquitination ; GO:0004842|ubiquitin-protein ligase activity	yli:YALI0E13992g	YALI0E13992p ; K08332 vacuolar protein 8
Gh_A01G1339	4.11626	17.1954	5.58127	5.29396	5.66486	6.45478	7.22766	7.24965	7.2512	999	AT1G70480	Domain of unknown function (DUF220)
Gh_A01G1340	9.50223	17.4435	27.8506	11.7294	15.7725	26.6951	30.3667	24.3182	27.8117	546	AT1G10630	ADP-ribosylation factor A1F	GO:0006886|intracellular protein transport ; GO:0007264|small GTPase mediated signal transduction ; GO:0005622|intracellular ; GO:0005525|GTP binding ; GO:0015031|protein transport	osa:4339157	Os05g0489600; hypothetical protein ; K07977 Arf/Sar family, other
Gh_A01G1341	5.21847	9.03579	5.65669	5.8301	4.69628	5.96135	7.34639	6.91163	5.79877	2445	AT1G60490	vacuolar protein sorting 34	GO:0016773|phosphotransferase activity, alcohol group as acceptor ; GO:0048015|phosphatidylinositol-mediated signaling; GO:0046854|phosphatidylinositol phosphorylation	vvi:100263708	GSVIVT00002733001; hypothetical protein LOC100263708 ; K00914 phosphatidylinositol 3-kinase [EC:2.7.1.137]
Gh_A01G1343	0.0835462	4.03378	0.472249	0.449105	1.21837	0.663579	1.90555	3.46635	0.898265	1380	AT1G23460	Pectin lyase-like superfamily protein	GO:0005975|carbohydrate metabolic process ; GO:0004650|polygalacturonase activity	ath:AT5G14650	polygalacturonase, putative / pectinase, putative ; K01184 polygalacturonase [EC:3.2.1.15]
Gh_A01G1344	0.217126	0	0	0	0	0	0	0	0	177	AT1G23450	Tetratricopeptide repeat (TPR)-like superfamily protein
Gh_A01G1345	5.00966	7.53165	5.12409	3.61626	4.7347	3.33952	5.31195	3.16356	5.12174	537	AT2G27790	RNA-binding (RRM/RBD/RNP motifs) family protein
Gh_A01G1347	7.38483	21.1903	7.09917	6.56222	8.68418	5.98522	9.91913	10.3876	7.55764	1020	AT1G10650	SBP (S-ribonuclease binding protein) family protein	GO:0005515|protein binding ; GO:0008270|zinc ion binding	ath:AT2G21380	kinesin motor protein-related ; K11498 centromeric protein E
Gh_A01G1349	54.5087	93.3023	98.4521	519.522	639.579	799.948	319.123	277.588	164.657	894	AT3G61470	photosystem I light harvesting complex gene 2	GO:0016020|membrane ; GO:0009765|photosynthesis, light harvesting	pop:POPTR_548030	Lhca2-1; light-harvesting complex I protein Lhca2 ; K08908 light-harvesting complex I chlorophyll a/b binding protein 2
Gh_A01G1352	37.8212	19.9126	29.4863	35.5161	39.9071	32.472	13.3875	24.0725	29.0414	819	AT2G21190	ER lumen protein retaining receptor family protein	GO:0046923|ER retention sequence binding ; GO:0016021|integral to membrane ; GO:0006621|protein retention in ER lumen	vvi:100259733	hypothetical protein LOC100259733 ; K10949 ER lumen protein retaining receptor
Gh_A01G1353	1.01431	0.921081	0.60166	1.37322	0.915312	0.559469	1.0166	1.26733	0.719468	6138	AT4G30150
Gh_A01G1354	2.83589	1.77055	2.85593	8.621	6.05216	3.98063	0.226822	0.455025	4.82989	393	AT2G21180
Gh_A01G1355	16.3957	12.1259	17.7234	16.0247	13.5836	18.7179	13.6421	11.7623	9.82654	954	AT2G21170	triosephosphate isomerase	GO:0008152|metabolic process ; GO:0004807|triose-phosphate isomerase activity	vvi:100260576	hypothetical protein LOC100260576 ; K01803 triosephosphate isomerase (TIM) [EC:5.3.1.1]
Gh_A01G1356	6.23624	3.78923	3.41509	5.64774	5.57272	3.20252	5.34419	4.25262	4.11839	1251	AT5G07900	Mitochondrial transcription termination factor family protein
Gh_A01G1357	0.121426	0	0	0	0.129569	0	0.0704116	0	0	633
Gh_A01G1360	7.23292	7.86783	8.01373	64.0438	53.0204	50.4192	39.1063	34.6036	23.027	1509	AT4G38770	proline-rich protein 4		gga:417020	NEFH; neurofilament, heavy polypeptide ; K04574 neurofilament heavy polypeptide
Gh_A01G1361	353.391	253.02	459.716	587.629	597.925	769.109	1618.71	1145.83	526.521	522	AT2G16600	rotamase CYP 3	GO:0006457|protein folding ; GO:0003755|peptidyl-prolyl cis-trans isomerase activity	ath:AT2G21130	peptidyl-prolyl cis-trans isomerase / cyclophilin (CYP2) / rotamase ; K01802 peptidylprolyl isomerase [EC:5.2.1.8]
Gh_A01G1362	1.58713	1.36839	0.961215	3.4533	2.621	1.83838	1.05181	0.571465	1.06652	1017	AT2G16630	Pollen Ole e 1 allergen and extensin family protein
Gh_A01G1367	0.0660331	0.448342	0.186628	0	0	0.196679	3.21643	2.76533	4.19325	582	AT4G38700	Disease resistance-responsive (dirigent-like protein) family protein
Gh_A01G1369	0.719686	0.407202	0.203403	0.077374	0.460771	0.928886	0.500793	1.17207	0.943052	534	AT2G21110	Disease resistance-responsive (dirigent-like protein) family protein
Gh_A01G1370	14.2013	7.62096	40.5505	12.7495	15.7786	43.0979	13.4136	12.8583	31.9494	525	AT2G21060	glycine-rich protein 2B	GO:0003677|DNA binding ; GO:0006355|regulation of transcription, DNA-dependent ; GO:0008270|zinc ion binding ; GO:0003676|nucleic acid binding	pop:POPTR_412941	hypothetical protein ; K09250 cellular nucleic acid-binding protein
Gh_A01G1371	16.3568	13.3498	64.2294	25.3664	19.7706	80.8385	35.2535	27.3625	70.9826	531	AT2G21060	glycine-rich protein 2B	GO:0003677|DNA binding ; GO:0006355|regulation of transcription, DNA-dependent ; GO:0008270|zinc ion binding ; GO:0003676|nucleic acid binding	ath:AT4G36020	CSDP1; CSDP1 (COLD SHOCK DOMAIN PROTEIN 1); RNA binding / double-stranded DNA binding / nucleic acid binding / single-stranded DNA binding ; K09250 cellular nucleic acid-binding protein
Gh_A01G1372	0.137746	0.701439	0.389309	0.296184	0	0	0	0	0.555379	558	AT4G09775
Gh_A01G1374	0.105435	0.238624	0.124162	0.283386	0.225013	0.418719	1.22279	0.91988	0.0531381	1458	AT2G21050	like AUXIN RESISTANT 2
Gh_A01G1376	0.040668	0.184081	0.229878	0.393502	1.64902	0.726777	0.896127	1.08809	0.163969	945	AT4G38670	Pathogenesis-related thaumatin superfamily protein
Gh_A01G1377	0.613456	0.24501	1.32584	0	0.0770115	0.214962	2.09251	0.755597	0.436481	1065	AT4G38660	Pathogenesis-related thaumatin superfamily protein
Gh_A01G1378	0.308685	1.07704	0.460448	0.884984	0.631324	0.306472	0.775659	0.598476	0.363004	1494	AT4G38650	Glycosyl hydrolase family 10 protein	GO:0004553|hydrolase activity, hydrolyzing O-glycosyl compounds ; GO:0005975|carbohydrate metabolic process	nve:NEMVE_v1g127768	hypothetical protein ; K01181 endo-1,4-beta-xylanase [EC:3.2.1.8]
Gh_A01G1379	9.38814	6.96036	11.1754	0.149161	0.0740228	0.229577	37.7053	63.8852	4.33526	1662	AT4G34950	Major facilitator superfamily protein
Gh_A01G1380	0.360857	1.12296	0.33996	0.0969899	0.0962644	0.179135	5.12666	4.61754	1.18214	426	AT2G33793
Gh_A01G1381	32.2319	20.9939	30.4085	20.5605	19.8452	17.1474	31.2524	41.779	28.1079	1680	AT4G38640	Plasma-membrane choline transporter family protein		hsa:126969	SLC44A3; solute carrier family 44, member 3 ; K06515 CDW92 antigen
Gh_A01G1384	1.1565	0.302008	1.34095	3.73007	2.75289	4.68115	10.0077	7.34754	1.97275	432	AT2G16700	actin depolymerizing factor 5	GO:0003779|actin binding ; GO:0015629|actin cytoskeleton; GO:0005622|intracellular ; GO:0030042|actin filament depolymerization	vvi:100242532	hypothetical protein LOC100242532 ; K05765 cofilin
Gh_A01G1385	0.157183	0	0	1.68989	1.25793	0.936338	2.18751	0.914236	0.950618	489	AT4G34980	subtilisin-like serine protease 2	GO:0004252|serine-type endopeptidase activity ; GO:0006508|proteolysis	osa:4334194	Os03g0761500; hypothetical protein ; K01342 subtilisin [EC:3.4.21.62]
Gh_A01G1387	14.6474	19.0368	17.9435	24.3748	26.4106	29.5647	39.1324	33.7967	22.463	795	AT4G38620	myb domain protein 4	GO:0003682|chromatin binding	ath:AT4G38620	MYB4; MYB4 (myb domain protein 4); transcription factor ; K09422 myb proto-oncogene protein, plant
Gh_A01G1388	0.39894	0.852729	0.751677	0.428903	1.51358	0.308063	2.15913	2.47508	0.580842	867	AT4G35000	ascorbate peroxidase 3	GO:0006979|response to oxidative stress ; GO:0020037|heme binding ; GO:0004601|peroxidase activity ; GO:0055114|oxidation-reduction process	pop:POPTR_557084	hypothetical protein ; K00428 cytochrome c peroxidase [EC:1.11.1.5]
Gh_A01G1389	0.281548	4.14183	0.331555	1.4378	2.17811	0.628941	1.0612	1.63759	1.06422	546	AT5G53170	FTSH protease 11		osa:4330159	Os02g0649700; hypothetical protein ; K03798 cell division protease FtsH [EC:3.4.24.-]
Gh_A01G1391	0.254301	0.215827	0.239575	0.273401	0.407034	0.0631196	0.58985	0.0739556	0.256329	1209	AT2G20980	minichromosome maintenance 10	GO:0005634|nucleus ; GO:0006260|DNA replication	vvi:100250259	hypothetical protein LOC100250259 ; K10736 minichromosome maintenance protein 10
Gh_A01G1392	26.6508	18.2844	20.8623	28.2372	25.4844	24.2228	21.5014	22.8398	21.4128	597	AT1G75840	RAC-like GTP binding protein 5	GO:0016020|membrane ; GO:0007165|signal transduction ; GO:0007264|small GTPase mediated signal transduction ; GO:0006184|GTP catabolic process ; GO:0005622|intracellular ; GO:0005525|GTP binding ; GO:0015031|protein transport ; GO:0003924|GTPase activity	pop:POPTR_831315	hypothetical protein ; K04392 Ras-related C3 botulinum toxin substrate 1
Gh_A01G1393	6.36103	4.89878	4.7442	13.8675	14.2352	10.8766	6.14766	7.50241	5.52123	435	AT5G53300	ubiquitin-conjugating enzyme 10	GO:0016881|acid-amino acid ligase activity	ath:AT1G64230	UBC28; UBC28; ubiquitin-protein ligase ; K06689 ubiquitin-conjugating enzyme E2 D/E [EC:6.3.2.19]
Gh_A01G1396	0.0357833	0	0	0	0	0	0.0829992	0	0	1074
Gh_A01G1397	6.87342	10.2365	6.51069	5.17478	5.89549	4.92752	9.44844	18.4097	9.96759	2052	AT2G16750	Protein kinase protein with adenine nucleotide alpha hydrolases-like domain	GO:0004713|protein tyrosine kinase activity; GO:0005524|ATP binding ; GO:0004674|protein serine/threonine kinase activity ; GO:0004672|protein kinase activity ; GO:0006950|response to stress ; GO:0006468|protein phosphorylation	ath:AT3G59420	ACR4; ACR4 (ARABIDOPSIS CRINKLY4); kinase ; K00924
Gh_A01G1398	0.901473	1.77178	0.804573	2.44846	1.72135	1.6016	1.65076	0.331157	0.908661	810	AT4G35040	Basic-leucine zipper (bZIP) transcription factor family protein	GO:0006355|regulation of transcription, DNA-dependent ; GO:0043565|sequence-specific DNA binding ; GO:0003700|sequence-specific DNA binding transcription factor activity
Gh_A01G1399	11.4795	13.8375	8.85552	12.2522	16.7763	12.636	27.1089	18.4824	14.1703	462	AT4G38580	farnesylated protein 6	GO:0046872|metal ion binding ; GO:0030001|metal ion transport
Gh_A01G1400	16.4119	15.9409	12.1974	11.665	25.15	14.6649	9.4111	12.9399	9.92567	843	AT4G35070	SBP (S-ribonuclease binding protein) family protein	GO:0005515|protein binding ; GO:0008270|zinc ion binding	mmu:11796	Birc3; baculoviral IAP repeat-containing 3 ; K04725 baculoviral IAP repeat-containing 2/3/4
Gh_A01G1401	7.16041	7.59637	7.90519	8.8409	6.92431	8.05326	8.4989	9.6961	8.40162	687	AT1G68000	phosphatidylinositol synthase 1	GO:0016020|membrane ; GO:0008654|phospholipid biosynthetic process ; GO:0016780|phosphotransferase activity, for other substituted phosphate groups	ath:AT1G68000	ATPIS1; ATPIS1 (Arabidopsis thaliana phosphatidylinositol synthase 1); CDP-diacylglycerol-inositol 3-phosphatidyltransferase ; K00999 CDP-diacylglycerol--inositol 3-phosphatidyltransferase [EC:2.7.8.11]
Gh_A01G1402	21.406	11.7924	21.4796	16.0561	19.1586	17.2986	17.1662	20.9633	21.4094	1158	AT2G16800	high-affinity nickel-transport family protein	GO:0015087|cobalt ion transmembrane transporter activity ; GO:0055085|transmembrane transport ; GO:0046872|metal ion binding ; GO:0015675|nickel cation transport ; GO:0006824|cobalt ion transport ; GO:0015099|nickel cation transmembrane transporter activity ; GO:0016021|integral to membrane
Gh_A01G1403	77.5367	56.0963	62.9744	265.2	257.357	206.239	33.7723	43.9965	65.4042	1197	AT1G68010	hydroxypyruvate reductase	GO:0016616|oxidoreductase activity, acting on the CH-OH group of donors, NAD or NADP as acceptor ; GO:0008152|metabolic process ; GO:0051287|NAD binding ; GO:0048037|cofactor binding ; GO:0055114|oxidation-reduction process	cme:CMQ289C	glyoxylate reductase/hydroxypyruvate reductase ; K00015 glyoxylate reductase [EC:1.1.1.26]; K00049 glyoxylate reductase (NADP+) [EC:1.1.1.79]
Gh_A01G1404	83.5122	95.0565	109.354	65.4985	63.5477	80.1951	109.895	89.4123	108.229	393	AT1G75950	S phase kinase-associated protein 1	GO:0006511|ubiquitin-dependent protein catabolic process	vvi:100267502	GSVIVT00036131001; hypothetical protein LOC100267502 ; K03094 S-phase kinase-associated protein 1
Gh_A01G1405	2.17007	1.10901	1.12113	2.10728	1.79273	0.973007	2.6791	1.14005	0.564483	549
Gh_A01G1406	39.625	35.7474	59.9536	143.452	126.7	217.994	53.7829	56.5637	79.7894	837	AT4G35100	plasma membrane intrinsic protein 3	GO:0016020|membrane ; GO:0006810|transport ; GO:0005215|transporter activity	ath:AT2G16850	PIP2;8/PIP3B (plasma membrane intrinsic protein 2;8); water channel ; K09872 aquaporin PIP
Gh_A01G1407	27.2429	30.9225	24.0196	27.8581	19.4392	20.1102	16.5934	18.5792	25.5316	924	AT2G16860	GCIP-interacting family protein		tet:TTHERM_00997720	peptidyl-prolyl cis-trans isomerase, cyclophilin-type family protein (EC:5.2.1.8); K01802 peptidylprolyl isomerase [EC:5.2.1.8]
Gh_A01G1408	0.310555	0.87857	0.877716	0.834701	1.15984	2.08122	0.540249	0.812839	0.156516	495	AT1G45063	copper ion binding;electron carriers	GO:0009055|electron carrier activity ; GO:0005507|copper ion binding
Gh_A01G1409	46.6986	38.408	44.9151	33.9345	34.9207	31.7309	46.2247	39.2062	43.9826	1455	AT1G20200	PAM domain (PCI/PINT associated module) protein	GO:0005515|protein binding ; GO:0000502|proteasome complex ; GO:0042176|regulation of protein catabolic process ; GO:0030234|enzyme regulator activity	vvi:100264130	GSVIVT00036141001; hypothetical protein LOC100264130 ; K03033 26S proteasome regulatory subunit N3
Gh_A01G1410	4.91013	5.69883	3.58796	3.75615	4.50054	5.31243	3.75984	2.45316	9.3275	1221	AT5G05320	FAD/NAD(P)-binding oxidoreductase family protein	GO:0008152|metabolic process ; GO:0016491|oxidoreductase activity	mgr:MGG_10014	hypothetical protein ; K00480 salicylate hydroxylase [EC:1.14.13.1]
Gh_A01G1412	18.906	26.8534	30.801	13.7726	17.7043	18.1555	23.7407	24.9126	35.5506	1179	AT4G38520	Protein phosphatase 2C family protein	GO:0006470|protein dephosphorylation ; GO:0003824|catalytic activity ; GO:0004722|protein serine/threonine phosphatase activity	tet:TTHERM_00942970	Protein phosphatase 2C containing protein (EC:3.1.3.43); K01102 pyruvate dehydrogenase phosphatase [EC:3.1.3.43]
Gh_A01G1414	19.3708	17.7067	21.2557	25.4483	27.3864	30.3662	21.5399	19.7491	20.0614	867	AT2G20920	Protein of unknown function (DUF3353)
Gh_A01G1415	0.380507	3.10022	0.908131	1.55453	1.1098	0.528892	1.50039	1.47545	0.562527	1515	AT4G38500	Protein of unknown function (DUF616)
Gh_A01G1416	20.7042	16.5892	29.0241	32.0552	34.5108	34.4387	9.99176	12.5933	39.3742	852	AT5G23590	DNAJ heat shock N-terminal domain-containing protein	GO:0003676|nucleic acid binding	vvi:100261697	hypothetical protein LOC100261697 ; K09537 DnaJ homolog, subfamily C, member 17
Gh_A01G1417	0.200163	0.302008	0.440001	0.573857	0.355978	0.529941	0.154759	0.310459	0	576	AT3G25270	Ribonuclease H-like superfamily protein
Gh_A01G1418	7.68625	11.2239	6.33302	0.899989	0.703778	0.579263	3.6186	2.24269	2.35239	1515	AT5G03570	iron regulated 2	GO:0034755|iron ion transmembrane transport ; GO:0016021|integral to membrane ; GO:0005381|iron ion transmembrane transporter activity
Gh_A01G1419	13.3537	6.47161	8.93022	11.6667	9.87075	7.1826	4.24481	5.90427	7.59477	2688	AT2G16950	transportin 1	GO:0006886|intracellular protein transport ; GO:0005643|nuclear pore ; GO:0008536|Ran GTPase binding; GO:0005515|protein binding ; GO:0008565|protein transporter activity
Gh_A01G1420	1.37027	1.09985	1.05075	3.04915	2.05723	1.43954	1.16416	1.13063	0.899382	2412	AT3G09040	Pentatricopeptide repeat (PPR) superfamily protein
Gh_A01G1422	10.2137	12.7333	6.9041	4.99411	4.67966	3.83849	2.17499	3.62482	3.2863	1332	AT2G16980	Major facilitator superfamily protein	GO:0055085|transmembrane transport ; GO:0016021|integral to membrane ; GO:0005886|plasma membrane ; GO:0005215|transporter activity
Gh_A01G1423	2.52051	3.88139	2.30111	3.79933	3.82636	4.02454	4.15871	4.35273	3.64066	1479	AT4G35140	Transducin/WD40 repeat-like superfamily protein	GO:0005515|protein binding	ath:AT4G35140	transducin family protein / WD-40 repeat family protein ; K11804 WD repeat-containing protein 42A
Gh_A01G1424	0.294831	0.600541	0.277758	0.554706	0.235953	0.351261	0.34193	0.617346	0.341759	2607	AT1G78610	mechanosensitive channel of small conductance-like 6	GO:0016020|membrane ; GO:0055085|transmembrane transport
Gh_A01G1425	14.5007	22.701	12.0267	13.9639	11.9846	9.89224	12.7418	16.92	16.477	1728	AT4G38470	ACT-like protein tyrosine kinase family protein	GO:0004713|protein tyrosine kinase activity; GO:0016597|amino acid binding ; GO:0008152|metabolic process ; GO:0005524|ATP binding ; GO:0004674|protein serine/threonine kinase activity ; GO:0004672|protein kinase activity ; GO:0006468|protein phosphorylation	ath:AT5G11850	protein kinase family protein ; K04424 sterile alpha motif and leucine zipper containing kinase AZK [EC:2.7.11.25]
Gh_A01G1426	78.5956	85.5287	86.2549	84.5392	87.4851	100.664	76.8187	62.7639	106.718	1020	AT4G38460	geranylgeranyl reductase	GO:0008299|isoprenoid biosynthetic process	ath:AT4G36810	GGPS1; GGPS1 (GERANYLGERANYL PYROPHOSPHATE SYNTHASE 1); farnesyltranstransferase ; K00787 dimethylallyltranstransferase [EC:2.5.1.1]; K00795 geranyltranstransferase [EC:2.5.1.10]; K00804 geranylgeranyl pyrophosphate synthetase [EC:2.5.1.29]
Gh_A01G1427	8.0174	6.33825	5.15732	6.90758	5.6893	3.7676	2.96769	3.79694	4.17642	4851	AT4G38440
Gh_A01G1428	0.590342	0.90185	0.973273	0.698148	0.755919	1.26014	2.01971	1.75116	0.684306	1302	AT2G17030	F-box family protein with a domain of unknown function (DUF295)	GO:0005515|protein binding
Gh_A01G1429	0.104575	0	0.344817	0.0562146	0.167382	0	0	0.0608247	0	735	AT2G17030	F-box family protein with a domain of unknown function (DUF295)
Gh_A01G1431	0.980156	1.62504	1.7609	2.62218	2.35933	3.10044	2.51139	2.99632	1.5394	1686	AT4G38430	rho guanyl-nucleotide exchange factor 1	GO:0005089|Rho guanyl-nucleotide exchange factor activity
Gh_A01G1434	5.70134	4.30113	3.60289	0.353143	0.350501	0.326118	0.7891	2.15616	1.48991	1638	AT1G76160	SKU5 similar 5	GO:0005507|copper ion binding ; GO:0055114|oxidation-reduction process ; GO:0016491|oxidoreductase activity	ath:AT1G55570	SKS12; SKS12 (SKU5 Similar 12); copper ion binding / oxidoreductase ; K00423 L-ascorbate oxidase [EC:1.10.3.3]
Gh_A01G1435	1.33965	0.710608	1.53815	2.11539	1.96556	1.20536	2.28193	3.31157	1.26594	918	AT2G41990
Gh_A01G1436	57.3395	55.0891	66.1467	0.3777	0.883634	0.672678	20.7501	25.2065	5.37496	3063	AT1G47670	Transmembrane amino acid transporter family protein
Gh_A01G1439	2.0201	2.17446	1.67104	1.58914	1.10408	1.85887	2.91423	6.2474	2.83083	780	AT4G38400	expansin-like A2	GO:0019953|sexual reproduction; GO:0005576|extracellular region
Gh_A01G1440	2.69077	5.1631	4.62905	0.81755	0.62418	1.39382	1.08543	1.70115	0.82546	657	AT4G35190	Putative lysine decarboxylase family protein		vvi:100255687	hypothetical protein LOC100255687 ; K06966
Gh_A01G1441	2.58934	3.85542	3.08134	0.8791	0.727103	1.35304	6.95427	4.91451	9.7531	282	AT3G12500	basic chitinase	GO:0006032|chitin catabolic process ; GO:0016998|cell wall macromolecule catabolic process ; GO:0004568|chitinase activity	osa:4338719	Os05g0399400; hypothetical protein ; K01183 chitinase [EC:3.2.1.14]
Gh_A01G1442	11.7522	15.5048	15.6892	3.4132	4.45746	5.30863	18.2158	13.5414	22.0636	690	AT3G12500	basic chitinase	GO:0008061|chitin binding ; GO:0006032|chitin catabolic process ; GO:0016998|cell wall macromolecule catabolic process ; GO:0004568|chitinase activity	ath:AT3G12500	ATHCHIB (BASIC CHITINASE); chitinase ; K01183 chitinase [EC:3.2.1.14]
Gh_A01G1443	2480.96	1070.86	3330.78	127.894	122.521	197.627	867.32	943.552	1407.03	975	AT3G12500	basic chitinase	GO:0008061|chitin binding ; GO:0006032|chitin catabolic process ; GO:0016998|cell wall macromolecule catabolic process ; GO:0004568|chitinase activity	ath:AT3G12500	ATHCHIB (BASIC CHITINASE); chitinase ; K01183 chitinase [EC:3.2.1.14]
Gh_A01G1446	0.388194	1.38061	0.261225	0.119243	0.650931	0.220235	0.257261	0.645111	0.167696	693	AT5G11170	DEAD/DEAH box RNA helicase family protein	GO:0005524|ATP binding ; GO:0008026|ATP-dependent helicase activity ; GO:0003676|nucleic acid binding	uma:UM04940.1	hypothetical protein; K01529
Gh_A01G1454	12.4037	9.23282	12.2841	10.794	10.4963	12.441	10.4646	13.9559	11.734	1512	AT4G35230	BR-signaling kinase 1	GO:0004713|protein tyrosine kinase activity; GO:0005524|ATP binding ; GO:0004672|protein kinase activity ; GO:0006468|protein phosphorylation	ath:AT1G14370	APK2A; APK2A (PROTEIN KINASE 2A); kinase ; K00924
Gh_A01G1455	5.34851	4.10241	3.13967	9.03606	8.30928	6.47228	3.97817	4.19829	4.98149	2364	AT4G35240	Protein of unknown function (DUF630 and DUF632)
Gh_A01G1456	0.042988	0	0.0809972	0.0924333	0.366968	0.0853597	0.124638	0.425059	0.0866615	1788	AT1G20550	O-fucosyltransferase family protein
Gh_A01G1457	10.2625	7.92897	15.2358	8.40811	8.91164	11.3484	11.7788	22.1884	38.2026	1086	AT2G17120	lysm domain GPI-anchored protein 2 precursor	GO:0016998|cell wall macromolecule catabolic process
Gh_A01G1458	0.173114	1.51121	0.465969	0.186116	0.237502	0.343746	0.516261	0.517832	0.373916	1554	AT1G19250	flavin-dependent monooxygenase 1	GO:0050661|NADP binding ; GO:0050660|flavin adenine dinucleotide binding ; GO:0004499|N,N-dimethylaniline monooxygenase activity ; GO:0055114|oxidation-reduction process	oaa:100084416	similar to Flavin containing monooxygenase 2 ; K00485 dimethylaniline monooxygenase (N-oxide forming) [EC:1.14.13.8]
Gh_A01G1459	1.32708	1.56304	1.04611	1.13558	0.751391	0.510895	2.16728	2.26839	1.36496	1419	AT4G38360	Protein of unknown function (DUF300)
Gh_A01G1460	10.4005	11.6737	8.44403	14.4998	15.5643	8.52104	5.19745	9.98388	9.84423	909	AT2G30920	coenzyme Q 3	GO:0008425|2-polyprenyl-6-methoxy-1,4-benzoquinone methyltransferase activity; GO:0006744|ubiquinone biosynthetic process	pop:POPTR_1098459	hypothetical protein ; K00591 hexaprenyldihydroxybenzoate methyltransferase [EC:2.1.1.114]
Gh_A01G1461	0.295275	1.00241	0.278177	0.586067	0.218131	0.180406	0.658548	1.13615	0.366314	1692	AT2G17980	Sec1/munc18-like (SM) proteins superfamily	GO:0006904|vesicle docking involved in exocytosis ; GO:0016192|vesicle-mediated transport	dme:Dmel_CG8228	CG8228 gene product from transcript CG8228-RA ; K12479 vacuolar protein sorting-associated protein 45
Gh_A01G1462	0.0867522	0.392679	0.1907	0.124357	0	0	1.24087	1.24464	0.029148	1329	AT1G76310	CYCLIN B2;4	GO:0005634|nucleus	ath:AT1G76310	CYCB2;4 (CYCLIN B2;4); cyclin-dependent protein kinase regulator ; K05868 cyclin B
Gh_A01G1463	7.37261	7.99722	5.69852	6.5469	7.12816	4.95398	15.9434	22.7914	15.2939	1887	AT5G42340	Plant U-Box 15	GO:0005515|protein binding ; GO:0000151|ubiquitin ligase complex ; GO:0016567|protein ubiquitination ; GO:0004842|ubiquitin-protein ligase activity	afm:AFUA_5G13540	vacuolar armadillo repeat protein Vac8 ; K08332 vacuolar protein 8
Gh_A01G1464	0.946224	4.94195	0.754287	0.547773	0.0776679	0.505853	1.68828	1.35473	0.880402	528	AT2G30920	coenzyme Q 3	GO:0008425|2-polyprenyl-6-methoxy-1,4-benzoquinone methyltransferase activity; GO:0006744|ubiquinone biosynthetic process	pop:POPTR_1098459	hypothetical protein ; K00591 hexaprenyldihydroxybenzoate methyltransferase [EC:2.1.1.114]
Gh_A01G1465	20.1439	24.6596	21.2731	18.2137	17.3098	15.184	16.4717	14.3621	19.2285	1656	AT2G17200	ubiquitin family protein	GO:0005515|protein binding	vvi:100267604	hypothetical protein LOC100267604 ; K04523 ubiquilin
Gh_A01G1466	1.43303	1.03195	1.35005	2.42771	1.43646	1.81078	1.25906	2.17216	1.57577	885	AT4G38280
Gh_A01G1468	10.6524	14.2475	10.2298	4.27068	5.70542	4.12126	10.5847	11.7042	8.11884	2796	AT4G35270	Plant regulator RWP-RK family protein	GO:0005515|protein binding
Gh_A01G1469	11.4592	9.78098	7.03515	10.6122	7.53916	5.85752	5.22741	7.01908	5.95724	3726	AT4G38350	Patched family protein	GO:0016020|membrane ; GO:0008158|hedgehog receptor activity ; GO:0016021|integral to membrane	pop:POPTR_721264	cholesterol transport protein ; K12385 Niemann-Pick C1 protein
Gh_A01G1470	1.98611	2.2475	3.13409	4.43071	6.146	3.54937	3.33991	3.06127	3.55346	774	AT1G20220	Alba DNA/RNA-binding protein	GO:0003676|nucleic acid binding
Gh_A01G1472	13.1999	18.5123	16.3497	13.5865	15.2859	18.5623	14.4051	18.4262	21.7681	888	AT1G45249	abscisic acid responsive elements-binding factor 2	GO:0006355|regulation of transcription, DNA-dependent ; GO:0043565|sequence-specific DNA binding ; GO:0003700|sequence-specific DNA binding transcription factor activity
Gh_A01G1473	7.27929	10.7993	7.01976	4.03626	3.9449	2.33316	14.6574	13.9686	5.80632	1341	AT1G25280	tubby like protein 10	GO:0005515|protein binding	cfa:481758	TEAD3; TEA domain family member 3 ; K09448 TEA domain family member 1/3/4
Gh_A01G1475	41.7613	26.7626	35.7896	29.5909	30.3486	27.8662	21.3198	26.8	30.5517	1131	AT5G09810	actin 7		pop:POPTR_561252	ACT3; actin 3 ; K05692 actin beta/gamma 1
Gh_A01G1476	1.32522	5.6486	1.87271	0	0.282818	0.0877144	0.768458	1.28466	0.267156	870	AT1G68290	endonuclease 2	GO:0006308|DNA catabolic process ; GO:0004519|endonuclease activity ; GO:0003676|nucleic acid binding	aor:AO090001000075	hypothetical protein; K05986
Gh_A01G1477	0.213507	0	0.100572	0	0	0	0.185711	0.248368	0.107605	1440	AT1G68150	WRKY DNA-binding protein 9	GO:0006355|regulation of transcription, DNA-dependent ; GO:0043565|sequence-specific DNA binding ; GO:0003700|sequence-specific DNA binding transcription factor activity
Gh_A01G1478	14.1139	13.4593	9.43998	8.40805	7.80185	8.06791	10.5108	12.3434	11.3524	1887	AT1G36990
Gh_A01G1480	0.0879836	0.0663754	0.0221036	0.0630612	0	0.0232941	0.0272103	0.252462	0.0650358	6552	AT4G22970	homolog of separase	GO:0005634|nucleus ; GO:0008233|peptidase activity ; GO:0006508|proteolysis	vvi:100259948	hypothetical protein LOC100259948 ; K02365 separase [EC:3.4.22.49]
Gh_A01G1481	1.92338	10.9647	3.38467	6.59366	7.00903	8.6472	8.83835	7.30327	4.82849	1059	AT1G68140	Protein of unknown function (DUF1644)	GO:0046872|metal ion binding
Gh_A01G1482	9.31666	14.3414	14.6501	6.77581	14.1812	14.2829	21.1333	16.8146	17.2628	561	AT5G64650	Ribosomal protein L17 family protein	GO:0005840|ribosome ; GO:0006412|translation ; GO:0005622|intracellular ; GO:0003735|structural constituent of ribosome	pop:POPTR_832235	hypothetical protein ; K02879 large subunit ribosomal protein L17
Gh_A01G1483	10.0081	12.2961	12.6612	6.70183	7.68912	7.722	9.21921	10.2452	13.6619	672	AT1G25260	Ribosomal protein L10 family protein	GO:0042254|ribosome biogenesis ; GO:0005622|intracellular	cgr:CAGL0G00990g	hypothetical protein ; K02941 large subunit ribosomal protein LP0
Gh_A01G1484	0.883477	0.812298	1.45655	1.0092	1.17841	0.986787	1.60095	1.34889	1.33578	696	AT1G11400	partner of Y14-MAGO	GO:0005515|protein binding
Gh_A01G1485	4.10334	4.36024	4.43143	8.25816	8.19639	8.29689	5.04901	6.63607	6.20408	1536	AT2G01070	Lung seven transmembrane receptor family protein	GO:0016021|integral to membrane
Gh_A01G1486	0.854027	4.50999	0.670477	0.816152	1.97449	2.30819	3.63167	4.581	2.43904	810	AT3G49430	SER/ARG-rich protein 34A	GO:0003676|nucleic acid binding	gga:396201	NCL; nucleolin ; K11294 nucleolin
Gh_A01G1487	0.909381	2.68452	0.744975	4.46333	4.80965	4.31804	1.10051	2.16172	3.50711	972	AT4G25980	Peroxidase superfamily protein	GO:0006979|response to oxidative stress ; GO:0020037|heme binding ; GO:0004601|peroxidase activity ; GO:0055114|oxidation-reduction process	ath:AT2G41480	peroxidase ; K00430 peroxidase [EC:1.11.1.7]
Gh_A01G1489	0.456098	0.179522	0.0747281	0.639593	0.338565	0.413453	0.965925	0.876591	0.159908	1938	AT5G23570	XS domain-containing protein / XS zinc finger domain-containing protein-related	GO:0031047|gene silencing by RNA
Gh_A01G1490	0.309929	1.05216	0.778619	0	0.440953	0.205139	5.15197	3.72551	1.8744	372	AT2G02850	plantacyanin	GO:0009055|electron carrier activity ; GO:0005507|copper ion binding
Gh_A01G1492	0.365209	3.40157	0.979249	0.513451	1.0492	0.753074	0.912263	1.07844	1.161	1368	AT5G06240	embryo defective 2735	GO:0016021|integral to membrane	dme:Dmel_CG7269	Hel25E; Helicase at 25E (EC:2.7.7.- 3.6.1.3); K01509 adenosinetriphosphatase [EC:3.6.1.3]
Gh_A01G1493	16.2994	23.866	18.5935	32.248	40.6752	25.8508	26.5732	27.6233	15.747	738	AT3G26070	Plastid-lipid associated protein PAP / fibrillin family protein	GO:0005198|structural molecule activity ; GO:0009507|chloroplast
Gh_A01G1494	2.53522	2.54589	2.04043	1.62455	1.70197	1.46689	1.24618	1.46482	2.03081	2289	AT1G71240	Plant protein of unknown function (DUF639)
Gh_A01G1495	1.677	1.476	3.24755	5.45894	7.75436	7.90865	4.91627	2.5469	2.25383	825	AT3G06470	GNS1/SUR4 membrane protein family	GO:0016021|integral to membrane	ago:AGOS_AFR624W	AFR624Wp; K10245 fatty acid elongase 2 [EC:2.3.1.-]
Gh_A01G1496	3.42118	4.60271	4.2258	5.43546	5.88155	4.52887	4.49673	3.84712	4.52131	1011	AT1G25290	RHOMBOID-like protein 10	GO:0004252|serine-type endopeptidase activity ; GO:0006508|proteolysis ; GO:0016021|integral to membrane	ddi:DDBDRAFT_0218357	hypothetical protein ; K08641 D-alanyl-D-alanine dipeptidase [EC:3.4.13.-]
Gh_A01G1499	0.347937	0.50111	0.238392	0.680127	0.270016	0.533867	0.440203	0.515133	0.159414	1215	AT5G64470	Plant protein of unknown function (DUF828)
Gh_A01G1500	0.0892712	0.10102	0.126152	0.143964	0	0.177263	0.362362	0	0.449915	861	AT5G09650	pyrophosphorylase 6	GO:0000287|magnesium ion binding ; GO:0004427|inorganic diphosphatase activity ; GO:0006796|phosphate-containing compound metabolic process ; GO:0005737|cytoplasm	pop:POPTR_557583	hypothetical protein ; K01507 inorganic pyrophosphatase [EC:3.6.1.1]
Gh_A01G1501	5.78231	5.87836	3.63165	3.41155	3.53652	1.89029	2.2626	2.70698	3.62499	1635	AT2G14255	Ankyrin repeat family protein with DHHC zinc finger domain	GO:0005515|protein binding ; GO:0008270|zinc ion binding	cne:CNA04190	palmitoyltransferase ; K00680
Gh_A01G1503	0.828342	1.85292	0.598892	1.7604	1.19223	0.745902	0.804281	1.14286	0.330095	1995	AT3G42170	BED zinc finger ;hAT family dimerisation domain	GO:0003677|DNA binding ; GO:0046983|protein dimerization activity
Gh_A01G1504	45.622	32.8562	47.762	48.1065	49.0685	51.7743	53.821	52.8601	36.7582	1272	AT5G64510
Gh_A01G1505	147.428	193.162	189.484	469.123	526.046	585.738	166.447	142.411	197.081	1062	AT2G22780	peroxisomal NAD-malate dehydrogenase 1	GO:0016616|oxidoreductase activity, acting on the CH-OH group of donors, NAD or NADP as acceptor ; GO:0016615|malate dehydrogenase activity; GO:0044262|cellular carbohydrate metabolic process ; GO:0055114|oxidation-reduction process ; GO:0030060|L-malate dehydrogenase activity; GO:0016491|oxidoreductase activity ; GO:0006108|malate metabolic process	vvi:100253198	GSVIVT00038538001; hypothetical protein LOC100253198 ; K00026 malate dehydrogenase [EC:1.1.1.37]
Gh_A01G1506	25.678	27.6985	23.6792	18.2917	17.7277	17.4029	19.7981	16.7981	20.1182	1344	AT5G27470	seryl-tRNA synthetase / serine--tRNA ligase	GO:0005524|ATP binding ; GO:0004828|serine-tRNA ligase activity ; GO:0006418|tRNA aminoacylation for protein translation ; GO:0000166|nucleotide binding ; GO:0004812|aminoacyl-tRNA ligase activity ; GO:0006434|seryl-tRNA aminoacylation ; GO:0005737|cytoplasm	vvi:100261399	GSVIVT00022843001; hypothetical protein LOC100261399 ; K01875 seryl-tRNA synthetase [EC:6.1.1.11]
Gh_A01G1507	37.2234	29.1964	29.0033	2.43127	2.67358	1.8625	24.9899	27.9208	22.3541	2991	AT1G09970	Leucine-rich receptor-like protein kinase family protein	GO:0004713|protein tyrosine kinase activity; GO:0005524|ATP binding ; GO:0004674|protein serine/threonine kinase activity ; GO:0004672|protein kinase activity ; GO:0006468|protein phosphorylation	ath:AT1G28440	HSL1; HSL1 (HAESA-LIKE 1); ATP binding / kinase/ protein serine/threonine kinase ; K00924
Gh_A01G1508	4.78591	8.55125	3.86466	0.116061	0.268783	0.214358	6.92763	5.6092	0.906781	1068	AT1G50110	D-aminoacid aminotransferase-like PLP-dependent enzymes superfamily protein	GO:0004084|branched-chain-amino-acid transaminase activity; GO:0008152|metabolic process ; GO:0009081|branched-chain amino acid metabolic process; GO:0003824|catalytic activity	pop:POPTR_804339	hypothetical protein ; K00826 branched-chain amino acid aminotransferase [EC:2.6.1.42]
Gh_A01G1510	0.695588	0.754337	1.28331	0.155798	0.432972	0.0863253	0	0.236005	0.233711	1326	AT4G33700	CBS domain-containing protein with a domain of unknown function (DUF21)
Gh_A01G1511	26.3006	40.5307	34.5802	26.7019	29.6824	34.9891	40.6896	38.1371	36.9984	735	AT3G49720
Gh_A01G1512	0.167456	1.04222	0.788797	0.360067	1.07212	0.166256	0.291311	0.486995	0.843958	459	AT2G14530	TRICHOME BIREFRINGENCE-LIKE 13
Gh_A01G1513	0.124373	0.0703709	0.0585854	0.0668571	0	0.0617407	0.288483	0.0723401	0	1236	AT1G50110	D-aminoacid aminotransferase-like PLP-dependent enzymes superfamily protein	GO:0004084|branched-chain-amino-acid transaminase activity; GO:0008152|metabolic process ; GO:0009081|branched-chain amino acid metabolic process; GO:0003824|catalytic activity	pop:POPTR_804339	hypothetical protein ; K00826 branched-chain amino acid aminotransferase [EC:2.6.1.42]
Gh_A01G1514	0.553536	0	0.223492	0	0	0	0	0.827892	0.159414	486	AT4G33720	CAP (Cysteine-rich secretory proteins, Antigen 5, and Pathogenesis-related 1 protein) superfamily protein	GO:0005576|extracellular region
Gh_A01G1516	0.0313596	0.0354869	0.0738592	0	0	0	0.327324	0.0911998	0	2451	AT4G13420	high affinity K+ transporter 5	GO:0016020|membrane ; GO:0071805|potassium ion transmembrane transport ; GO:0015079|potassium ion transmembrane transporter activity	vvi:100250816	hypothetical protein LOC100250816 ; K03549 KUP system potassium uptake protein
Gh_A01G1518	1.51279	3.16881	2.66843	2.49152	1.9577	3.32345	3.80753	3.03283	4.05545	1194	AT2G14620	xyloglucan endotransglucosylase/hydrolase 10	GO:0004553|hydrolase activity, hydrolyzing O-glycosyl compounds ; GO:0005975|carbohydrate metabolic process	ath:AT2G14620	xyloglucan:xyloglucosyl transferase, putative / xyloglucan endotransglycosylase, putative / endo-xyloglucan transferase, putative ; K08235 xyloglucan:xyloglucosyl transferase [EC:2.4.1.207]
Gh_A01G1519	2.14884	2.33813	3.01066	4.35391	5.79118	5.93534	2.65187	6.37744	6.13694	1395	AT3G19680	Protein of unknown function (DUF1005)
Gh_A01G1521	6.59736	14.6414	5.20961	14.6907	12.6443	7.92792	6.95796	6.5569	4.17506	1800	AT4G33760	tRNA synthetase class II (D, K and N) family protein	GO:0005524|ATP binding ; GO:0006418|tRNA aminoacylation for protein translation ; GO:0000166|nucleotide binding ; GO:0004812|aminoacyl-tRNA ligase activity ; GO:0005737|cytoplasm ; GO:0016874|ligase activity	vvi:100241273	similar to tRNA synthetase class II (D, K and N) family protein ; K01876 aspartyl-tRNA synthetase [EC:6.1.1.12]
Gh_A01G1523	6.9913	6.44284	7.88797	14.4027	18.4941	17.2906	9.90457	9.59381	11.6888	918	AT2G16070	plastid division2
Gh_A01G1524	1.59265	0.0783589	0.391414	2.60562	0.591115	1.58123	0.160615	0.161103	0.418786	555	AT2G15980	Tetratricopeptide repeat (TPR)-like superfamily protein
Gh_A01G1525	0.247943	0.748201	0.467171	0.355421	0	0.410277	0.766805	0.769138	0.166614	465	AT3G50810	Uncharacterised protein family (UPF0497)
Gh_A01G1526	19.8915	14.9699	26.563	29.0331	26.24	31.5728	10.1534	9.73501	24.3976	1194	AT3G18930	RING/U-box superfamily protein	GO:0005515|protein binding ; GO:0008270|zinc ion binding	vvi:100262515	GSVIVT00015359001; hypothetical protein LOC100262515 ; K11982 E3 ubiquitin-protein ligase RNF115/126 [EC:6.3.2.19]
Gh_A01G1527	22.1575	46.5865	21.4533	51.527	59.4466	40.0968	31.9163	26.1869	14.6392	2064	AT1G49430	long-chain acyl-CoA synthetase 2	GO:0008152|metabolic process ; GO:0003824|catalytic activity	ath:AT1G49430	LACS2; LACS2 (LONG-CHAIN ACYL-COA SYNTHETASE 2) ; K01897 long-chain acyl-CoA synthetase [EC:6.2.1.3]
Gh_A01G1530	2.06685	1.74554	0.920999	1.80749	1.37887	0.62132	0.482544	0.798816	0.593289	11361	AT1G50030	target of rapamycin	GO:0005515|protein binding ; GO:0016773|phosphotransferase activity, alcohol group as acceptor	mmu:233789	Smg1; SMG1 homolog, phosphatidylinositol 3-kinase-related kinase (C. elegans) (EC:2.7.11.1); K08873 PI-3-kinase-related kinase SMG-1
Gh_A01G1531	3.99685	3.82705	4.34469	73.821	101.701	79.9745	34.5867	30.8771	8.78054	375	AT2G26500	cytochrome b6f complex subunit (petM), putative	GO:0009512|cytochrome b6f complex
Gh_A01G1532	11.0293	10.1165	9.77749	11.2316	16.8859	12.4805	7.58732	11.6746	12.7054	1122	AT4G06634	zinc finger (C2H2 type) family protein	GO:0046872|metal ion binding	tet:TTHERM_00239260	Zinc finger, C2H2 type family protein ; K09201 transcription factor YY
Gh_A01G1533	1.99828	1.0095	1.04213	0.767274	2.55114	1.48797	0.82768	2.117	1.6905	1077	AT5G23170	Protein kinase superfamily protein	GO:0004713|protein tyrosine kinase activity; GO:0005524|ATP binding ; GO:0004674|protein serine/threonine kinase activity ; GO:0004672|protein kinase activity ; GO:0006468|protein phosphorylation	ath:AT3G59420	ACR4; ACR4 (ARABIDOPSIS CRINKLY4); kinase ; K00924
Gh_A01G1534	3.48741	4.91983	5.32244	4.19926	6.0533	5.86302	6.68693	7.14	7.54599	1653	AT1G58100	TCP family transcription factor
Gh_A01G1535	5.82291	6.50425	4.42397	3.79654	4.97074	4.06547	5.48963	3.36498	4.08961	1023	AT1G71900	Protein of unknown function (DUF803)	GO:0016020|membrane ; GO:0015693|magnesium ion transport ; GO:0015095|magnesium ion transmembrane transporter activity
Gh_A01G1536	0.485243	0	0.365715	0.104338	0.414229	0.578118	0.225104	0	0.293467	396	AT4G01500	AP2/B3-like transcriptional factor family protein	GO:0003677|DNA binding ; GO:0006355|regulation of transcription, DNA-dependent
Gh_A01G1537	0.194097	0.549106	0.0914287	0	0.103557	0	0.337656	0.112894	0	396	AT4G01500	AP2/B3-like transcriptional factor family protein	GO:0003677|DNA binding ; GO:0006355|regulation of transcription, DNA-dependent	ath:AT1G68840	RAV2; RAV2 (REGULATOR OF THE ATPASE OF THE VACUOLAR MEMBRANE); DNA binding / transcription factor ; K09287 RAV-like factor
Gh_A01G1539	7.2574	7.27931	4.86887	9.87132	6.92277	3.49352	6.37633	9.52964	7.31527	699	AT5G49940	NIFU-like protein 2	GO:0016226|iron-sulfur cluster assembly ; GO:0005506|iron ion binding ; GO:0051536|iron-sulfur cluster binding
Gh_A01G1541	2.421	8.82989	1.90341	2.52794	2.38822	1.39204	1.66647	1.8235	1.71173	4413	AT1G58060	RNA helicase family protein	GO:0005524|ATP binding ; GO:0004386|helicase activity ; GO:0008026|ATP-dependent helicase activity ; GO:0003676|nucleic acid binding	dme:Dmel_CG1582	CG1582 gene product from transcript CG1582-RA (EC:3.6.1.3); K01509 adenosinetriphosphatase [EC:3.6.1.3]
Gh_A01G1542	48.7605	44.771	45.3779	45.29	33.4976	34.7552	50.6071	44.5179	42.4347	1425	AT4G24330	Protein of unknown function (DUF1682)
Gh_A01G1543	12.7659	19.1272	10.2876	14.8485	16.7072	12.2991	8.84705	11.4094	8.67562	1728	AT5G49950	alpha/beta-Hydrolases superfamily protein		ppp:PHYPADRAFT_140563	hypothetical protein ; K07019
Gh_A01G1544	0.551268	0.683232	0.420422	0.564449	0.672273	0.312752	0.213111	0.274833	0.317522	1464	AT4G24320	Ubiquitin carboxyl-terminal hydrolase family protein
Gh_A01G1546	0.229783	0.130013	0.108238	0	0.122597	0.114068	0.133245	0.133651	0.0579038	669	AT3G02430	Protein of unknown function (DUF679)
Gh_A01G1547	5.87329	13.2424	5.65846	7.00542	6.36178	4.44491	5.60345	5.95566	4.49035	1734	AT1G58025	DNA-binding bromodomain-containing protein	GO:0005515|protein binding	dpo:Dpse_GA13644	GA13644 gene product from transcript GA13644-RA ; K04498 E1A/CREB-binding protein [EC:2.3.1.48]
Gh_A01G1548	2.32277	3.22585	2.05564	2.64857	3.26717	2.09647	3.02035	2.90672	1.7737	1092	AT1G09800	Pseudouridine synthase family protein	GO:0003723|RNA binding ; GO:0009451|RNA modification ; GO:0009982|pseudouridine synthase activity ; GO:0001522|pseudouridine synthesis	vvi:100259448	GSVIVT00035388001; hypothetical protein LOC100259448 ; K06173 tRNA pseudouridine synthase A [EC:5.4.99.12]
Gh_A01G1549	1.71738	1.06528	0.814959	2.57124	1.68324	1.75559	2.21304	2.20497	0.679608	3021	AT1G17230	Leucine-rich receptor-like protein kinase family protein	GO:0004713|protein tyrosine kinase activity; GO:0005524|ATP binding ; GO:0005515|protein binding ; GO:0004674|protein serine/threonine kinase activity ; GO:0004672|protein kinase activity ; GO:0006468|protein phosphorylation	ath:AT1G75820	CLV1; CLV1 (CLAVATA 1); ATP binding / kinase/ protein serine/threonine kinase ; K00924
Gh_A01G1550	0.243236	1.10099	0.305534	0.174336	0	0.160995	0.470153	0.0943168	0.081725	474	AT1G61580	R-protein L3 B	GO:0005840|ribosome ; GO:0006412|translation ; GO:0005622|intracellular ; GO:0003735|structural constituent of ribosome	vvi:100260533	hypothetical protein LOC100260533 ; K02925 large subunit ribosomal protein L3e
Gh_A01G1552	6.53246	10.0083	5.35494	8.73327	8.01162	6.6541	5.92798	8.26521	6.88385	1812	AT4G24290	MAC/Perforin domain-containing protein
Gh_A01G1553	8.66587	24.2526	8.9366	3.47888	4.2333	3.71876	6.70872	10.6222	7.8637	1734	AT4G24290	MAC/Perforin domain-containing protein
Gh_A01G1557	2.531	3.54245	2.67726	8.33037	8.1733	6.83321	3.45029	4.10646	2.17074	1731	AT1G57770	FAD/NAD(P)-binding oxidoreductase family protein	GO:0016853|isomerase activity ; GO:0016117|carotenoid biosynthetic process	cre:CHLREDRAFT_196597	carotenoid isomerase ; K09835 carotenoid isomerase [EC:5.-.-.-]
Gh_A01G1558	12.9013	14.5992	13.8946	18.1029	16.5133	17.5595	23.6375	21.8775	16.2399	1269	AT1G09840	shaggy-like protein kinase 41	GO:0004713|protein tyrosine kinase activity; GO:0005524|ATP binding ; GO:0004674|protein serine/threonine kinase activity ; GO:0004672|protein kinase activity ; GO:0006468|protein phosphorylation	pop:POPTR_672849	hypothetical protein ; K03083 glycogen synthase kinase 3 beta [EC:2.7.11.26]
Gh_A01G1561	0.220869	0.624845	0.10404	0.593645	0.824886	0.877144	0	0.128466	0.445261	348
Gh_A01G1562	26.4366	31.1126	27.9798	57.4615	55.5809	53.3341	32.3066	17.6435	34.4436	1272	AT1G25440	B-box type zinc finger protein with CCT domain	GO:0005515|protein binding ; GO:0008270|zinc ion binding ; GO:0005622|intracellular	ath:AT5G15840	CO; CO (CONSTANS); transcription factor/ zinc ion binding ; K12135 zinc finger protein CONSTANS
Gh_A01G1563	25.7718	16.9457	17.0241	85.233	71.0333	53.598	20.1399	15.4876	17.834	1527	AT1G68530	3-ketoacyl-CoA synthase 6	GO:0016020|membrane ; GO:0016747|transferase activity, transferring acyl groups other than amino-acyl groups ; GO:0006633|fatty acid biosynthetic process ; GO:0008610|lipid biosynthetic process	tps:THAPSDRAFT_270141	KAS3; 3-oxoacyl-synthase (EC:2.3.1.41); K00648 3-oxoacyl-[acyl-carrier-protein] synthase III [EC:2.3.1.180]
Gh_A01G1564	0.0420014	0.57035	0.712245	0	0	0.125101	0	0.0977184	0.254018	915	AT1G68320	myb domain protein 62	GO:0008152|metabolic process ; GO:0003682|chromatin binding ; GO:0003824|catalytic activity	ath:AT1G68320	MYB62; MYB62 (myb domain protein 62); DNA binding / transcription factor ; K09422 myb proto-oncogene protein, plant
Gh_A01G1566	2.23814	2.33275	1.72012	2.37458	2.54536	1.98819	2.18584	2.22674	2.34504	1305	AT1G30960	GTP-binding family protein	GO:0003723|RNA binding ; GO:0005525|GTP binding	ddi:DDBDRAFT_0219361	hypothetical protein ; K03595 GTP-binding protein Era
Gh_A01G1570	0.105291	0	0	0	0	0	0.0407037	0.32662	0.141507	1095	AT1G35910	Haloacid dehalogenase-like hydrolase (HAD) superfamily protein	GO:0005992|trehalose biosynthetic process ; GO:0003824|catalytic activity	pop:POPTR_410207	hypothetical protein ; K01087 trehalose-phosphatase [EC:3.1.3.12]
Gh_A01G1572	1.36842	0.503736	0.761082	13.2763	10.3093	7.69336	7.22766	6.73182	1.06358	2331	AT1G78060	Glycosyl hydrolase family protein	GO:0004553|hydrolase activity, hydrolyzing O-glycosyl compounds ; GO:0005975|carbohydrate metabolic process	ath:AT1G02640	BXL2; BXL2 (BETA-XYLOSIDASE 2); hydrolase, hydrolyzing O-glycosyl compounds ; K05349 beta-glucosidase [EC:3.2.1.21]
Gh_A01G1573	3.00147	2.90628	4.78079	4.09185	4.02822	5.28405	4.84463	4.46342	4.08586	1242	AT1G53710	Calcineurin-like metallo-phosphoesterase superfamily protein
Gh_A01G1574	35.8647	40.0498	22.0533	14.6863	9.33325	7.77309	89.9114	96.6407	16.5322	6828	AT1G36160	acetyl-CoA carboxylase 1	GO:0003989|acetyl-CoA carboxylase activity ; GO:0004075|biotin carboxylase activity; GO:0008152|metabolic process ; GO:0005524|ATP binding ; GO:0003824|catalytic activity ; GO:0016874|ligase activity ; GO:0046872|metal ion binding ; GO:0006633|fatty acid biosynthetic process	vvi:100247288	hypothetical protein LOC100247288 ; K01946 biotin carboxylase [EC:6.3.4.14]; K11262 acetyl-CoA carboxylase [EC:6.4.1.2]
Gh_A01G1576	31.1352	53.3775	56.5066	58.3738	73.2362	123.901	47.719	60.003	89.2762	453	AT4G08570	Heavy metal transport/detoxification superfamily protein	GO:0046872|metal ion binding ; GO:0030001|metal ion transport
Gh_A01G1578	8.76882	18.3349	9.62087	15.7124	19.3299	18.7375	8.99781	11.8377	11.6759	1065	AT1G77920	bZIP transcription factor family protein	GO:0006355|regulation of transcription, DNA-dependent ; GO:0043565|sequence-specific DNA binding ; GO:0006351|transcription, DNA-dependent ; GO:0003700|sequence-specific DNA binding transcription factor activity	ath:AT5G10030	TGA4; TGA4 (TGACG MOTIF-BINDING FACTOR 4); DNA binding / calmodulin binding / transcription factor ; K09060 plant G-box-binding factor
Gh_A01G1579	18.4004	19.0825	20.363	13.3719	19.3859	16.4185	7.18531	6.61109	16.3403	825	AT1G77930	Chaperone DnaJ-domain superfamily protein		uma:UM02067.1	hypothetical protein; K03686 molecular chaperone DnaJ
Gh_A01G1580	12.7699	13.533	15.0094	7.71438	7.22409	7.96924	8.93292	11.1294	10.0522	948	AT1G12350	4-phospho-panto-thenoylcysteine synthetase		cfa:475309	PPCS; phosphopantothenoylcysteine synthetase ; K01922 phosphopantothenate-cysteine ligase [EC:6.3.2.5]
Gh_A01G1581	25.6494	21.4857	25.9421	18.6606	19.8636	19.4753	23.9102	25.746	17.5242	1344	AT1G36730	Translation initiation factor IF2/IF5	GO:0006413|translational initiation ; GO:0003743|translation initiation factor activity ; GO:0005515|protein binding	vvi:100262554	hypothetical protein LOC100262554 ; K03262 translation initiation factor eIF-5
Gh_A01G1582	14.3424	19.6784	8.97928	12.7933	10.8066	6.71693	6.55929	7.93749	7.97123	4641	AT1G77800	PHD finger family protein	GO:0005515|protein binding ; GO:0008270|zinc ion binding	dre:327437	phf17; PHD finger protein 17 ; K11347 protein Jade-1
Gh_A01G1583	0.779012	2.15487	0.89699	1.20975	1.2007	0.773428	0.602305	0.906206	0.959717	444
Gh_A01G1586	0.113997	0.0322501	0.201367	1.48603	1.55094	2.07968	6.37903	10.3104	0.157996	2697	AT1G37130	nitrate reductase 2	GO:0009055|electron carrier activity ; GO:0046872|metal ion binding ; GO:0043546|molybdopterin cofactor binding; GO:0020037|heme binding ; GO:0030151|molybdenum ion binding ; GO:0055114|oxidation-reduction process ; GO:0016491|oxidoreductase activity	ath:AT1G37130	NIA2; NIA2 (NITRATE REDUCTASE 2) ; K00360 nitrate reductase (NADH) [EC:1.7.1.1]
Gh_A01G1589	20.1519	15.909	18.1169	30.6128	30.701	29.2734	34.1949	26.0354	16.0883	1293	AT1G44820	Peptidase M20/M25/M40 family protein	GO:0016787|hydrolase activity ; GO:0008152|metabolic process	ath:AT1G44820	aminoacylase, putative / N-acyl-L-amino-acid amidohydrolase, putative ; K01436 aminoacylase [EC:3.5.1.14]
Gh_A01G1590	0.0668951	0.151398	0.126043	0.683234	0.49967	1.46114	0	0	0.303428	1149	AT4G08300	nodulin MtN21 /EamA-like transporter family protein	GO:0016020|membrane
Gh_A01G1592	11.0285	24.633	11.1612	10.9249	12.6418	9.75411	11.003	9.63591	11.5048	798	AT1G44770
Gh_A01G1593	13.4658	19.1487	15.8856	30.5559	40.945	29.5781	15.9625	17.2587	17.6572	645	AT1G76450	Photosystem II reaction center PsbP family protein	GO:0009523|photosystem II ; GO:0019898|extrinsic to membrane ; GO:0005509|calcium ion binding ; GO:0015979|photosynthesis ; GO:0009654|oxygen evolving complex
Gh_A01G1594	0.88664	0.72655	0.806493	1.41341	1.50071	1.48738	3.43941	3.12979	1.20188	1257	AT1G21880	lysm domain GPI-anchored protein 1 precursor	GO:0016998|cell wall macromolecule catabolic process
Gh_A01G1595	0.204224	0.0210093	0.0787082	0.0598807	0.0891492	0.0645146	0.118424	0.0863887	0.0748554	4140	AT1G77600	ARM repeat superfamily protein		vvi:100255781	hypothetical protein LOC100255781 ; K11267 sister chromatid cohesion protein PDS5
Gh_A01G1596	2.86121	1.91323	2.0829	8.10973	8.74296	7.29544	3.09203	1.73983	3.2773	591	AT1G21830
Gh_A01G1597	2.5777	2.65178	1.39819	2.68733	2.75058	4.03272	4.62012	3.81638	3.1494	492	AT4G08330
Gh_A01G1598	20.662	19.9001	23.1855	157.422	204.553	158.185	80.7808	89.626	41.0517	837	AT1G44575	Chlorophyll A-B binding family protein		ath:AT1G44575	NPQ4; NPQ4 (NONPHOTOCHEMICAL QUENCHING) ; K03542 photosystem II 22kDa protein
Gh_A01G1599	7.77775	13.9787	11.2065	8.97676	13.4254	9.99318	9.15288	9.57989	14.6419	336	AT1G21770	Acyl-CoA N-acyltransferases (NAT) superfamily protein		vvi:100242031	GSVIVT00015400001; hypothetical protein LOC100242031 ; K06975
Gh_A01G1600	25.1648	11.1655	19.88	46.0868	35.1692	29.3474	10.4815	12.3943	16.1302	927	AT5G54160	O-methyltransferase 1	GO:0008171|O-methyltransferase activity ; GO:0008168|methyltransferase activity ; GO:0046983|protein dimerization activity	ath:AT5G54160	ATOMT1; ATOMT1 (O-METHYLTRANSFERASE 1) ; K05279 flavonol 3-O-methyltransferase [EC:2.1.1.76]
Gh_A01G1601	2.35435	2.38995	1.98969	1.34003	1.66251	1.8906	1.44553	1.36938	1.50065	1110	AT1G76340	golgi nucleotide sugar transporter 3
Gh_A01G1602	24.4069	17.156	21.12	1.66604	1.48822	1.89753	10.6933	6.00889	6.61248	1488	AT1G21750	PDI-like 1-1	GO:0015035|protein disulfide oxidoreductase activity ; GO:0009055|electron carrier activity ; GO:0006662|glycerol ether metabolic process; GO:0045454|cell redox homeostasis	vvi:100259138	GSVIVT00015407001; hypothetical protein LOC100259138 ; K09580 prolyl 4-hydroxylase, beta polypeptide [EC:5.3.4.1]
Gh_A01G1603	5.64988	7.48753	7.34362	8.02317	8.05987	6.47928	9.49577	10.4385	9.50169	1272	AT3G56840	FAD-dependent oxidoreductase family protein	GO:0055114|oxidation-reduction process ; GO:0016491|oxidoreductase activity	cin:100184325	similar to predicted protein ; K00109 2-hydroxyglutarate dehydrogenase [EC:1.1.99.2]
Gh_A01G1604	6.22008	6.82923	5.68549	16.0415	19.5166	13.8214	4.68034	3.9624	5.33669	1038	AT5G44600	S-adenosyl-L-methionine-dependent methyltransferases superfamily protein
Gh_A01G1605	2.50857	3.02797	2.99351	24.8841	19.9511	35.8644	28.7827	29.5317	10.8897	1149	AT1G77120	alcohol dehydrogenase 1	GO:0008270|zinc ion binding ; GO:0055114|oxidation-reduction process ; GO:0016491|oxidoreductase activity	ath:AT1G77120	ADH1; ADH1 (ALCOHOL DEHYDROGENASE 1) ; K00001 alcohol dehydrogenase [EC:1.1.1.1]
Gh_A01G1606	7.96927	16.6034	11.0863	20.5788	36.9555	22.7752	34.5508	34.396	7.20701	516	AT1G21550	Calcium-binding EF-hand family protein	GO:0005509|calcium ion binding	tva:TVAG_038070	calmodulin ; K02183 calmodulin
Gh_A01G1607	3.94739	15.4235	5.68346	24.2621	35.6044	26.6943	95.1875	65.673	4.87975	516	AT1G21550	Calcium-binding EF-hand family protein	GO:0005509|calcium ion binding	tva:TVAG_038070	calmodulin ; K02183 calmodulin
Gh_A01G1609	1.63904	4.34404	2.60064	5.42556	4.37241	5.31012	4.60212	3.51227	0.739103	891	AT1G77380	amino acid permease 3
Gh_A01G1613	5.28684	4.50999	5.13394	1.79262	0.998094	1.69581	3.25436	3.45349	4.63212	945	AT3G58040	seven in absentia of Arabidopsis 2	GO:0005634|nucleus ; GO:0006511|ubiquitin-dependent protein catabolic process ; GO:0005515|protein binding ; GO:0007275|multicellular organismal development ; GO:0008270|zinc ion binding	pop:POPTR_716975	hypothetical protein ; K04506 E3 ubiquitin-protein ligase SIAH1 [EC:6.3.2.19]
Gh_A01G1615	2.76424	3.05802	2.3904	5.32273	4.79865	4.28049	5.50254	5.27931	3.0566	1863	AT5G06700	Plant protein of unknown function (DUF828)
Gh_A01G1617	0.120286	0.408349	0.05666	0.711259	0.641763	0.597117	0.697505	0.489739	0.0606223	639	AT2G32580	Protein of unknown function (DUF1068)	GO:0005515|protein binding	pop:POPTR_732039	hypothetical protein ; K04460 protein phosphatase 5 [EC:3.1.3.16]
Gh_A01G1618	0.109491	0.0991207	0.309451	0	0	0.130447	0.101585	0.331157	0.088291	1755	AT5G06740	Concanavalin A-like lectin protein kinase family protein	GO:0030246|carbohydrate binding ; GO:0004713|protein tyrosine kinase activity; GO:0005524|ATP binding ; GO:0004674|protein serine/threonine kinase activity ; GO:0004672|protein kinase activity ; GO:0006468|protein phosphorylation	osa:4337593	Os05g0110900; hypothetical protein ; K00924
Gh_A01G1619	0.126836	0.0717643	0.0298727	0.170453	0.169178	0.125927	0.294195	0.110659	0.127847	1212	AT5G06740	Concanavalin A-like lectin protein kinase family protein	GO:0004713|protein tyrosine kinase activity; GO:0005524|ATP binding ; GO:0004674|protein serine/threonine kinase activity ; GO:0004672|protein kinase activity ; GO:0006468|protein phosphorylation	ath:AT4G35600	CONNEXIN 32; kinase ; K00924
Gh_A01G1620	27.8013	19.7177	21.8445	18.189	19.2786	14.8061	15.5116	17.2121	22.7834	1974	AT5G06740	Concanavalin A-like lectin protein kinase family protein	GO:0030246|carbohydrate binding ; GO:0004713|protein tyrosine kinase activity; GO:0005524|ATP binding ; GO:0004674|protein serine/threonine kinase activity ; GO:0004672|protein kinase activity ; GO:0006468|protein phosphorylation	ath:AT1G14370	APK2A; APK2A (PROTEIN KINASE 2A); kinase ; K00924
Gh_A01G1621	8.98976	15.114	8.01548	3.62436	3.52873	3.12386	9.08539	11.0552	8.6731	1197	AT3G12100	Cation efflux family protein	GO:0055085|transmembrane transport ; GO:0016021|integral to membrane ; GO:0006812|cation transport ; GO:0008324|cation transmembrane transporter activity	tad:TRIADDRAFT_20152	hypothetical protein ; K03295 cation efflux system protein, CDF family
Gh_A01G1622	0.16319	0	0	0	0	0	1.32481	0.189835	0.164491	471	AT2G42110
Gh_A01G1623	0.0854027	0.0966426	0.160915	0	0.637912	0.169581	0	0	0	450	AT3G58000	VQ motif-containing protein
Gh_A01G1625	0.120286	0	0	0.12932	0	0	0	0	0	639	AT1G77380	amino acid permease 3
Gh_A01G1627	12.118	14.4474	15.8604	15.6803	18.8418	20.4958	21.3316	15.1538	15.3991	888	AT5G06770	KH domain-containing protein / zinc finger (CCCH type) family protein	GO:0046872|metal ion binding ; GO:0003723|RNA binding ; GO:0008270|zinc ion binding ; GO:0003676|nucleic acid binding
Gh_A01G1628	2.79201	6.19504	5.72484	20.6	24.5351	28.4266	18.4123	14.2652	7.94619	702	AT2G42220	Rhodanese/Cell cycle control phosphatase superfamily protein
Gh_A01G1629	44.3988	25.7514	79.9075	44.3973	48.65	95.5869	72.8078	73.0293	76.9941	483	AT2G42210	Mitochondrial import inner membrane translocase subunit Tim17/Tim22/Tim23 family protein
Gh_A01G1630	1.76375	6.09269	5.07231	5.78847	5.15084	8.20257	13.565	9.28679	9.7312	414	AT3G57930
Gh_A01G1631	0.507999	0.699826	0.707469	0.712374	0.377091	0.175429	0.870919	1.07911	0.667891	1740	AT5G06810	Mitochondrial transcription termination factor family protein
Gh_A01G1632	1.21828	3.25856	1.46075	2.73864	3.30905	2.96889	7.32139	11.9388	2.56763	1041	AT5G06800	myb-like HTH transcriptional regulator family protein	GO:0003682|chromatin binding
Gh_A01G1634	164.074	89.5492	154.781	678.316	783.844	619.138	160.498	190.387	200.749	1218	AT3G56940	dicarboxylate diiron protein, putative (Crd1)	GO:0046872|metal ion binding ; GO:0055114|oxidation-reduction process ; GO:0016491|oxidoreductase activity	osa:4326901	Os01g0279100; hypothetical protein ; K04035 magnesium-protoporphyrin IX monomethyl ester (oxidative) cyclase [EC:1.14.13.81]
Gh_A01G1635	87.3793	91.7894	77.4181	62.3474	53.0665	51.4483	55.8159	50.3026	47.3272	2061	AT3G10740	alpha-L-arabinofuranosidase 1	GO:0046556|alpha-N-arabinofuranosidase activity ; GO:0046373|L-arabinose metabolic process	mgr:MGG_05809	hypothetical protein ; K01209 alpha-N-arabinofuranosidase [EC:3.2.1.55]
Gh_A01G1636	8.73158	8.4659	8.03285	8.35168	5.88337	5.10779	7.7731	7.2722	7.66489	1875	AT1G80270	PENTATRICOPEPTIDE REPEAT 596
Gh_A01G1638	3.8569	4.91007	4.05531	4.73895	3.63786	4.58143	3.5944	1.92285	3.60996	1116	AT2G41670	P-loop containing nucleoside triphosphate hydrolases superfamily protein	GO:0005525|GTP binding	spo:SPBC25B2.04c	mitochondrial ribosome assembly protein ; K06948
Gh_A01G1639	31.5333	39.1301	46.502	78.3977	115.187	124.429	63.5832	56.1693	61.0412	429
Gh_A01G1640	18.6819	20.4694	27.0985	40.7438	49.8052	57.5281	17.1266	17.3857	59.7206	648	AT3G56880	VQ motif-containing protein
Gh_A01G1643	32.6594	24.5879	18.8656	96.7056	59.2973	43.6447	13.1639	18.1616	15.331	4581	AT5G04140	glutamate synthase 1	GO:0015930|glutamate synthase activity ; GO:0006807|nitrogen compound metabolic process ; GO:0008152|metabolic process ; GO:0016638|oxidoreductase activity, acting on the CH-NH2 group of donors ; GO:0006537|glutamate biosynthetic process ; GO:0055114|oxidation-reduction process ; GO:0016491|oxidoreductase activity	pop:POPTR_819004	hypothetical protein ; K00284 glutamate synthase (ferredoxin) [EC:1.4.7.1]
Gh_A01G1644	0.887075	0.472388	1.67141	1.4025	0.890887	1.39879	1.33137	1.69962	1.6568	1473	AT2G41370	Ankyrin repeat family protein / BTB/POZ domain-containing protein	GO:0005515|protein binding	ptr:462661	BTBD9; BTB (POZ) domain containing 9 ; K10481 BTB/POZ domain-containing protein 9
Gh_A01G1645	14.0532	15.8487	12.0236	15.5712	18.056	12.6237	13.1383	11.5102	17.1043	804
Gh_A01G1646	3.08822	3.30052	1.88572	1.47563	1.70869	1.6466	1.65813	2.26192	3.11285	672	AT2G41410	Calcium-binding EF-hand family protein	GO:0005509|calcium ion binding	tva:TVAG_038070	calmodulin ; K02183 calmodulin
Gh_A01G1647	2.84676	0.805355	2.01143	3.18809	3.41739	9.30341	13.4812	4.00148	5.38023	324
Gh_A01G1649	0.0293817	0.0332486	0.0553605	0	0.0313522	0	0.0340753	0.307611	0.029616	1308	AT3G08550	elongation defective 1 protein / ELD1 protein
Gh_A01G1650	31.6889	33.1637	34.3425	58.0864	55.8773	61.0046	43.2673	37.8564	41.4561	855	AT2G41530	S-formylglutathione hydrolase	GO:0004091|carboxylesterase activity ; GO:0046294|formaldehyde catabolic process; GO:0018738|S-formylglutathione hydrolase activity	vvi:100253701	GSVIVT00025648001; hypothetical protein LOC100253701 ; K03929 putative esterase [EC:3.1.1.-]
Gh_A01G1651	2.14625	3.26359	2.71701	3.02852	3.6142	2.83005	2.45021	2.9258	3.51546	1146	AT3G57360
Gh_A01G1652	1.1949	0.943366	0.837733	0.298754	0.504083	0.717317	8.76586	14.0939	11.232	1383	AT2G31750	UDP-glucosyl transferase 74D1	GO:0008152|metabolic process ; GO:0016758|transferase activity, transferring hexosyl groups	ath:AT1G01420	UDP-glucoronosyl/UDP-glucosyl transferase family protein ; K08237 hydroquinone glucosyltransferase [EC:2.4.1.218]
Gh_A01G1653	1.38866	1.96428	2.28943	1.8662	1.8152	1.1719	1.89234	2.05963	1.15478	1107	AT2G41290	strictosidine synthase-like 2	GO:0016844|strictosidine synthase activity ; GO:0009058|biosynthetic process	ath:AT1G74020	SS2; SS2 (STRICTOSIDINE SYNTHASE 2); strictosidine synthase ; K01757 strictosidine synthase [EC:4.3.3.2]
Gh_A01G1654	10.0509	9.36807	8.64458	13.8932	11.3235	8.6424	7.2593	6.70723	7.53044	1713	AT3G57890	Tubulin binding cofactor C domain-containing protein
Gh_A01G1655	5.02103	8.07744	5.54848	0.671121	1.27428	0.619762	2.20335	2.02062	3.47435	1416	AT5G06839	bZIP transcription factor family protein	GO:0006355|regulation of transcription, DNA-dependent ; GO:0043565|sequence-specific DNA binding ; GO:0006351|transcription, DNA-dependent ; GO:0003700|sequence-specific DNA binding transcription factor activity	ath:AT5G06950	AHBP-1B (bZIP transcription factor HBP-1b homolog); DNA binding / transcription factor/ transcription repressor ; K09060 plant G-box-binding factor
Gh_A01G1656	60.2143	72.1762	93.0351	47.7681	59.35	65.1492	116.723	86.0798	88.7534	711	AT1G74050	Ribosomal protein L6 family protein	GO:0005840|ribosome ; GO:0006412|translation ; GO:0005622|intracellular ; GO:0003735|structural constituent of ribosome	pop:POPTR_549358	hypothetical protein ; K02934 large subunit ribosomal protein L6e
Gh_A01G1657	1.24201	2.04797	1.90557	2.70873	2.95353	3.10038	2.51044	1.81632	1.68114	1083	AT3G12150
Gh_A01G1658	0.556974	0.658927	0.333914	0.054437	0.162089	0.0502711	0.792757	0.382859	0.663491	1518	AT5G06900	cytochrome P450, family 93, subfamily D, polypeptide 1	GO:0009055|electron carrier activity ; GO:0020037|heme binding ; GO:0016705|oxidoreductase activity, acting on paired donors, with incorporation or reduction of molecular oxygen ; GO:0005506|iron ion binding ; GO:0055114|oxidation-reduction process	ath:AT5G07990	TT7; TT7 (TRANSPARENT TESTA 7); flavonoid 3'-monooxygenase/ oxygen binding ; K05280 flavonoid 3'-monooxygenase [EC:1.14.13.21]
Gh_A01G1659	1.01788	1.09566	0.725051	1.73492	1.45702	1.35566	0.172754	0	0.650633	1548	AT5G06900	cytochrome P450, family 93, subfamily D, polypeptide 1	GO:0009055|electron carrier activity ; GO:0020037|heme binding ; GO:0016705|oxidoreductase activity, acting on paired donors, with incorporation or reduction of molecular oxygen ; GO:0005506|iron ion binding ; GO:0055114|oxidation-reduction process	ath:AT5G07990	TT7; TT7 (TRANSPARENT TESTA 7); flavonoid 3'-monooxygenase/ oxygen binding ; K05280 flavonoid 3'-monooxygenase [EC:1.14.13.21]
Gh_A01G1661	6.4975	7.68685	5.94734	11.5896	14.5756	12.9752	6.5079	5.96941	7.18191	1041	AT2G42280	basic helix-loop-helix (bHLH) DNA-binding superfamily protein	GO:0046983|protein dimerization activity	ath:AT1G09530	PAP3/PIF3/POC1 (PHYTOCHROME INTERACTING FACTOR 3); DNA binding / protein binding / transcription factor/ transcription regulator ; K12126 phytochrome-interacting factor 3
Gh_A01G1662	1.37682	1.53544	0.827131	4.9341	3.55578	3.52634	5.11427	3.29609	1.32746	1926	AT3G57830	Leucine-rich repeat protein kinase family protein	GO:0004713|protein tyrosine kinase activity; GO:0005524|ATP binding ; GO:0004672|protein kinase activity ; GO:0006468|protein phosphorylation	osa:4341290	Os06g0557100; hypothetical protein ; K00924
Gh_A01G1663	1.59245	1.36154	2.80045	3.23389	3.36074	2.59993	2.58558	2.79928	1.92618	1086	AT3G57800	basic helix-loop-helix (bHLH) DNA-binding superfamily protein	GO:0046983|protein dimerization activity	ath:AT1G09530	PAP3/PIF3/POC1 (PHYTOCHROME INTERACTING FACTOR 3); DNA binding / protein binding / transcription factor/ transcription regulator ; K12126 phytochrome-interacting factor 3
Gh_A01G1664	22.7573	28.3106	36.2058	26.897	24.1227	41.9713	44.3958	41.7257	45.118	510	AT1G51200	A20/AN1-like zinc finger family protein	GO:0003677|DNA binding ; GO:0008270|zinc ion binding	xla:379323	MGC52567; similar to testis-specific gene including a ubiquitin-likely domain ; K12163 AN1-type zinc finger and ubiquitin domain-containing protein 1
Gh_A01G1665	0.638241	0.928595	1.80385	0.637165	0.924275	1.31259	3.70099	3.34103	0.827139	843	AT3G12170	Chaperone DnaJ-domain superfamily protein		vvi:100265910	GSVIVT00025539001; hypothetical protein LOC100265910 ; K09529 DnaJ homolog, subfamily C, member 9
Gh_A01G1666	0.630961	7.50784	1.31494	3.20675	5.01897	3.89151	6.09796	4.47062	2.29342	2010	AT3G20860	NIMA-related kinase 5	GO:0004713|protein tyrosine kinase activity; GO:0005524|ATP binding ; GO:0004674|protein serine/threonine kinase activity ; GO:0004672|protein kinase activity ; GO:0006468|protein phosphorylation	pop:POPTR_1065868	hypothetical protein ; K08857 NIMA (never in mitosis gene a)-related kinase [EC:2.7.11.1]
Gh_A01G1670	28.8668	46.3773	27.3352	10.3894	10.7347	9.37289	8.56352	14.1238	13.3122	1551	AT3G57680	Peptidase S41 family protein	GO:0006508|proteolysis ; GO:0005515|protein binding ; GO:0008236|serine-type peptidase activity	vvi:100260662	similar to peptidase S41 family protein ; K03797 carboxyl-terminal processing protease [EC:3.4.21.102]
Gh_A01G1671	18.7509	33.9774	22.5382	35.4524	35.2303	35.5479	46.3046	41.0394	26.3139	951	AT3G18140	Transducin/WD40 repeat-like superfamily protein	GO:0005515|protein binding	pop:POPTR_667428	hypothetical protein ; K08266 G protein beta subunit-like
Gh_A01G1672	0.804843	1.5559	1.92718	2.48771	1.71764	2.69687	2.37243	3.08184	2.77181	1146	AT3G57650	lysophosphatidyl acyltransferase 2	GO:0016746|transferase activity, transferring acyl groups ; GO:0008152|metabolic process	pop:POPTR_819077	hypothetical protein ; K00655 1-acyl-sn-glycerol-3-phosphate acyltransferase [EC:2.3.1.51]
Gh_A01G1673	3.96254	5.33173	3.19102	4.35353	5.34039	3.71857	2.54329	3.56134	3.74245	3540	AT3G57570	ARM repeat superfamily protein	GO:0005515|protein binding
Gh_A01G1677	0.331744	0.620862	0.288492	0.71332	0.74883	0.253358	0.162774	0.697606	0.218639	3012	AT2G41830	Uncharacterized protein
Gh_A01G1678	0.790766	0.357936	4.02286	0	0.506279	2.04126	3.66836	6.07121	3.66653	243	AT1G01170	Protein of unknown function (DUF1138)
Gh_A01G1679	8.61815	7.54929	5.36789	7.81422	6.46776	6.41728	7.43595	10.5235	6.16192	2961	AT2G41740	villin 2	GO:0003779|actin binding ; GO:0007010|cytoskeleton organization	ath:AT5G57320	villin, putative ; K05768 gelsolin
Gh_A01G1680	9.86361	5.4651	11.1046	6.95229	9.60799	9.02085	4.41434	6.52262	10.5611	939	AT3G10760	Homeodomain-like superfamily protein	GO:0003682|chromatin binding
Gh_A01G1681	1.53524	1.76577	2.65556	0.432929	0.268557	0.0749622	2.2475	1.25892	0.482001	1527	AT2G40890	cytochrome P450, family 98, subfamily A, polypeptide 3	GO:0009055|electron carrier activity ; GO:0020037|heme binding ; GO:0016705|oxidoreductase activity, acting on paired donors, with incorporation or reduction of molecular oxygen ; GO:0005506|iron ion binding ; GO:0055114|oxidation-reduction process	pop:POPTR_685839	CYP98A27; cytochrome P450 ; K09754 p-coumarate 3-hydroxylase [EC:1.14.13.-]
Gh_A01G1682	2.64184	4.5689	3.05237	17.1487	23.935	17.1231	10.6368	8.75568	5.52678	771	AT2G41120
Gh_A01G1683	2.78936	3.27338	4.05531	5.99773	4.85048	5.74388	5.23185	5.68842	4.92899	1116	AT1G76730	NagB/RpiA/CoA transferase-like superfamily protein	GO:0005524|ATP binding ; GO:0030272|5-formyltetrahydrofolate cyclo-ligase activity ; GO:0009396|folic acid-containing compound biosynthetic process	ath:AT1G76730	5-formyltetrahydrofolate cyclo-ligase family protein ; K01934 5-formyltetrahydrofolate cyclo-ligase [EC:6.3.3.2]
Gh_A01G1684	24.5122	49.1112	25.8005	6.40071	6.17758	4.72871	145.092	98.6783	17.8789	936	AT4G24380			spo:SPCC1223.08c	dfr1; dihydrofolate reductase Dfr1 (EC:1.5.1.3); K00287 dihydrofolate reductase [EC:1.5.1.3]
Gh_A01G1685	29.9977	26.3955	31.0263	11.305	13.1285	14.1229	35.4398	64.886	34.7563	1440	AT1G43710	Pyridoxal phosphate (PLP)-dependent transferases superfamily protein	GO:0019752|carboxylic acid metabolic process ; GO:0016831|carboxy-lyase activity ; GO:0030170|pyridoxal phosphate binding	pop:POPTR_559359	hypothetical protein ; K01590 histidine decarboxylase [EC:4.1.1.22]
Gh_A01G1686	10.018	9.54482	7.02419	13.6797	12.2565	11.261	4.44036	5.69292	10.8233	1335	AT1G21200	sequence-specific DNA binding transcription factors
Gh_A01G1687	16.2283	25.3078	18.5846	16.9264	21.7105	19.3718	13.5147	13.0236	12.6955	1428	AT1G76880	Duplicated homeodomain-like superfamily protein	GO:0003682|chromatin binding	ptr:453377	ZSCAN29, ZNF690; zinc finger and SCAN domain containing 29 ; K09230 SCAN domain-containing zinc finger protein
Gh_A01G1688	3.10555	4.24642	9.26477	8.20789	9.66533	16.1873	2.55118	2.70946	15.3907	297	AT1G68540	NAD(P)-binding Rossmann-fold superfamily protein	GO:0006694|steroid biosynthetic process ; GO:0016616|oxidoreductase activity, acting on the CH-OH group of donors, NAD or NADP as acceptor ; GO:0003854|3-beta-hydroxy-delta5-steroid dehydrogenase activity ; GO:0055114|oxidation-reduction process	ath:AT1G15950	CCR1; CCR1 (CINNAMOYL COA REDUCTASE 1) ; K09753 cinnamoyl-CoA reductase [EC:1.2.1.44]
Gh_A01G1690	38.2665	52.9515	48.8564	32.3722	42.7228	46.294	51.4974	44.0832	51.235	933	AT3G58500	protein phosphatase 2A-4	GO:0016787|hydrolase activity	ath:AT3G58500	PP2A-3; PP2A-3 (PROTEIN PHOSPHATASE 2A-3); protein serine/threonine phosphatase ; K04382 protein phosphatase 2 (formerly 2A), catalytic subunit [EC:3.1.3.16]
Gh_A01G1694	15.6739	20.0195	8.75928	14.2587	12.6675	6.59525	5.84862	6.74301	6.81269	3315	AT5G06600	ubiquitin-specific protease 12	GO:0006511|ubiquitin-dependent protein catabolic process ; GO:0005515|protein binding ; GO:0004221|ubiquitin thiolesterase activity	vvi:100244518	hypothetical protein LOC100244518 ; K11838 ubiquitin carboxyl-terminal hydrolase 7 [EC:3.1.2.15]
Gh_A01G1696	6.29664	9.88949	4.50015	6.47777	8.57243	6.52097	8.87634	10.9871	6.83928	708	AT3G11890	Sterile alpha motif (SAM) domain-containing protein	GO:0005515|protein binding
Gh_A01G1697	1.26004	0.746887	1.21534	2.87063	1.66468	2.1148	0.800252	2.26846	1.66321	1281	AT3G11900	aromatic and neutral transporter 1
Gh_A01G1698	8.1967	8.47012	8.43876	5.77815	5.23737	3.60604	2.56153	4.91026	4.89787	1566	AT5G06560	Protein of unknown function, DUF593
Gh_A01G1699	0.267742	0.489428	0.27164	0.199281	0.461512	0.224927	0.955424	0.646874	0.249117	1866	AT3G54750
Gh_A01G1701	2.71219	5.40478	3.26221	6.0702	5.24211	5.45324	2.57176	3.31377	3.81703	2253	AT5G06530	ABC-2 type transporter family protein	GO:0016020|membrane ; GO:0005524|ATP binding ; GO:0000166|nucleotide binding ; GO:0017111|nucleoside-triphosphatase activity; GO:0016887|ATPase activity	cme:CMS467C	ATP-binding cassette, sub-family G (WBC), member 2 ; K05681 ATP-binding cassette, subfamily G (WHITE), member 2
Gh_A01G1702	12.3687	49.9876	16.6463	9.26086	8.95591	14.6922	5.3792	6.68023	16.5489	522	AT3G11690
Gh_A01G1703	11.3931	18.907	12.9416	23.9408	20.7952	22.9746	18.0179	13.2533	12.1982	1410	AT2G35880	TPX2 (targeting protein for Xklp2) protein family
Gh_A01G1704	17.1985	23.7068	27.6044	13.7726	16.9925	25.3669	23.8859	25.3582	32.4597	543	AT2G35900
Gh_A01G1705	0.330896	1.01635	0.267201	1.27053	0.807058	0.516253	1.42538	0.989804	1.0959	813	AT5G06410	DNAJ heat shock N-terminal domain-containing protein	GO:0006457|protein folding ; GO:0051087|chaperone binding ; GO:0051259|protein oligomerization	vvi:100254709	GSVIVT00027167001; hypothetical protein LOC100254709 ; K04082 molecular chaperone HscB
Gh_A01G1706	6.08264	9.22972	9.20338	5.0037	6.88394	5.71879	9.03168	9.80963	6.54917	834	AT4G28360	Ribosomal protein L22p/L17e family protein	GO:0005840|ribosome ; GO:0015934|large ribosomal subunit ; GO:0005622|intracellular ; GO:0006412|translation ; GO:0003735|structural constituent of ribosome	vvi:ViviCp062	rpl22; ribosomal protein L22 ; K02890 large subunit ribosomal protein L22
Gh_A01G1707	1.48998	1.45352	2.00068	6.09454	3.56358	4.36989	2.97931	3.72551	2.95193	2244	AT3G11760
Gh_A01G1708	51.2416	29.171	39.8659	35.8425	34.454	33.673	27.3999	25.8954	36.7796	732	AT3G44150
Gh_A01G1709	0.129072	0.0730297	0.121598	0.0693832	0	0.0640735	0.224537	0.0750733	0.0325253	1191			GO:0003677|DNA binding ; GO:0006355|regulation of transcription, DNA-dependent
Gh_A01G1710	0.0388194	1.23	0.219429	0.16694	0.497074	0.578118	0.495228	0.948312	0.0782579	990	AT5G06510	nuclear factor Y, subunit A10	GO:0005634|nucleus ; GO:0006355|regulation of transcription, DNA-dependent ; GO:0003700|sequence-specific DNA binding transcription factor activity	osa:4331796	Os03g0174900; hypothetical protein ; K08064 nuclear transcription factor Y, alpha
Gh_A01G1711	6.88539	4.88125	3.54237	2.10001	1.66744	0.985812	6.19193	4.16576	6.16915	2361	AT5G07280	Leucine-rich repeat transmembrane protein kinase	GO:0005515|protein binding	ath:AT1G28440	HSL1; HSL1 (HAESA-LIKE 1); ATP binding / kinase/ protein serine/threonine kinase ; K00924
Gh_A01G1712	159.222	165.108	121.704	3.53587	2.67501	4.0188	77.7784	66.9388	33.3362	1671	AT5G23960	terpene synthase 21	GO:0000287|magnesium ion binding ; GO:0016829|lyase activity ; GO:0008152|metabolic process ; GO:0010333|terpene synthase activity	vvi:100261705	GSVIVT00030956001; hypothetical protein LOC100261705 ; K07385 1,8-cineole synthase [EC:4.2.3.-]
Gh_A01G1713	0.572823	0.648213	0.343415	0.447888	0.111134	0	0.241575	0.363465	0.20996	738	AT3G52440	Dof-type zinc finger DNA-binding family protein	GO:0003677|DNA binding ; GO:0006355|regulation of transcription, DNA-dependent ; GO:0008270|zinc ion binding
Gh_A01G1714	9.53629	9.17266	11.0803	35.0295	34.8353	36.9565	10.9122	14.3104	23.5502	1209	AT2G35930	plant U-box 23	GO:0000151|ubiquitin ligase complex ; GO:0016567|protein ubiquitination ; GO:0004842|ubiquitin-protein ligase activity	cbr:CBG12551	Hypothetical protein CBG12551 ; K09561 STIP1 homology and U-box containing protein 1 [EC:6.3.2.19]
Gh_A01G1715	50.818	29.3809	44.7583	50.644	41.3961	42.0014	21.2909	34.5915	58.015	1905	AT2G35940	BEL1-like homeodomain 1	GO:0003677|DNA binding ; GO:0006355|regulation of transcription, DNA-dependent ; GO:0043565|sequence-specific DNA binding ; GO:0003700|sequence-specific DNA binding transcription factor activity	aag:AaeL_AAEL012877	homeobox protein extradenticle, putative ; K09355 pre-B-cell leukemia transcription factor
Gh_A01G1717	80.0166	82.0181	62.7506	183.739	137.3	122.754	31.8147	43.3702	49.0253	2376	AT3G11670	UDP-Glycosyltransferase superfamily protein	GO:0009058|biosynthetic process	ath:AT3G11670	DGD1; DGD1 (DIGALACTOSYL DIACYLGLYCEROL DEFICIENT 1); galactolipid galactosyltransferase/ transferase, transferring glycosyl groups ; K09480 digalactosyldiacylglycerol synthase [EC:2.4.1.241]
Gh_A01G1718	29.3306	38.8976	34.8951	34.0887	39.4623	35.2783	24.2012	22.8588	38.1534	663	AT5G06360	Ribosomal protein S8e family protein		cfa:490477	PIK3C3; phosphoinositide-3-kinase, class 3 ; K00914 phosphatidylinositol 3-kinase [EC:2.7.1.137]
Gh_A01G1719	0.523696	0.288712	0.543972	5.80353	4.31293	4.33285	2.18025	1.64016	1.28584	2862	AT5G46330	Leucine-rich receptor-like protein kinase family protein	GO:0004713|protein tyrosine kinase activity; GO:0005524|ATP binding ; GO:0005515|protein binding ; GO:0004674|protein serine/threonine kinase activity ; GO:0004672|protein kinase activity ; GO:0006468|protein phosphorylation	ath:AT1G66150	TMK1; TMK1 (TRANSMEMBRANE KINASE 1) ; K00924
Gh_A01G1720	4.56504	6.84775	5.20083	5.44054	6.19283	3.58369	4.51451	4.81641	5.06515	1086	AT3G09180
Gh_A01G1721	6.26073	6.75772	8.07597	11.2355	16.3418	18.8388	10.5562	9.24375	8.39802	798	AT5G06340	nudix hydrolase homolog 27	GO:0016787|hydrolase activity	tps:THAPSDRAFT_261112	hypothetical protein ; K08311 putative (di)nucleoside polyphosphate hydrolase [EC:3.6.1.-]
Gh_A01G1725	141.647	118.456	218.614	67.2232	75.1174	118.283	182.81	201.533	258.682	630	AT3G11660	NDR1/HIN1-like 1
Gh_A01G1726	105.644	94.0669	81.1839	61.9462	61.6635	45.1034	58.2493	75.6263	104.438	681	AT5G06320	NDR1/HIN1-like 3		ath:AT1G32270	ATSYP24 (syntaxin 24); protein binding ; K08488 syntaxin 7
Gh_A01G1727	2.15783	1.11273	1.44103	2.11434	1.1367	1.81694	5.51192	7.40337	1.98231	1407	AT3G52500	Eukaryotic aspartyl protease family protein	GO:0006508|proteolysis ; GO:0004190|aspartic-type endopeptidase activity	ath:AT5G22850	aspartyl protease family protein ; K00924
Gh_A01G1729	13.3258	12.7468	13.5251	15.6722	18.9331	17.9084	15.7107	16.7862	15.881	522	AT5G06280
Gh_A01G1730	0.0627961	0.142122	0.236639	0	0.0670076	0.31173	0.655449	0.511345	0.253187	612	AT2G36020	HVA22-like protein J		cfa:474695	KDM3B; lysine (K)-specific demethylase 3B ; K11449 jumonji domain-containing protein 1 [EC:1.14.11.-]
Gh_A01G1731	0.624898	0	0.353227	3.2248	1.40029	3.28822	0.724724	0.581544	0.251952	615	AT2G36026	Ovate family protein
Gh_A01G1733	55.2298	49.1647	36.0919	96.408	101.296	63.6529	52.2092	42.3865	43.6712	636	AT2G36060	MMS ZWEI homologue 3	GO:0016881|acid-amino acid ligase activity	pop:POPTR_653682	hypothetical protein ; K10704 ubiquitin-conjugating enzyme E2 variant
Gh_A01G1734	1.87739	0.874783	2.28887	7.83612	12.1376	9.53894	2.56153	2.05546	2.33762	348	AT5G06270
Gh_A01G1736	79.2848	64.7857	93.1256	0.150246	1.29239	0.83249	26.3642	30.6711	9.10922	825	AT1G52340	NAD(P)-binding Rossmann-fold superfamily protein	GO:0008152|metabolic process ; GO:0016491|oxidoreductase activity	osa:4334535	Os03g0810800; hypothetical protein ; K09841 xanthoxin dehydrogenase [EC:1.1.1.288]
Gh_A01G1737	450.781	425.734	602.707	25.7308	29.2626	35.7187	512.339	432.561	174.861	1002	AT1G52340	NAD(P)-binding Rossmann-fold superfamily protein	GO:0008152|metabolic process ; GO:0016491|oxidoreductase activity	osa:4334535	Os03g0810800; hypothetical protein ; K09841 xanthoxin dehydrogenase [EC:1.1.1.288]
Gh_A01G1738	0.210007	1.90117	0	0	0.224091	0	0.730665	0.488592	0.423363	183	AT4G33270	Transducin family protein / WD-40 repeat family protein		vvi:100250079	hypothetical protein LOC100250079 ; K03363 cell division cycle 20, cofactor of APC complex
Gh_A01G1739	2849.08	2034.98	2954.65	31.3013	31.9619	45.1857	1797.25	1763.64	870.964	825	AT1G52340	NAD(P)-binding Rossmann-fold superfamily protein	GO:0008152|metabolic process ; GO:0016491|oxidoreductase activity	ath:AT1G52340	ABA2; ABA2 (ABA DEFICIENT 2); oxidoreductase ; K09841 xanthoxin dehydrogenase [EC:1.1.1.288]
Gh_A01G1740	147.995	127.621	161.192	3.60591	4.27484	5.22618	142.031	104.802	45.7809	825	AT1G52340	NAD(P)-binding Rossmann-fold superfamily protein	GO:0008152|metabolic process ; GO:0016491|oxidoreductase activity	osa:4334535	Os03g0810800; hypothetical protein ; K09841 xanthoxin dehydrogenase [EC:1.1.1.288]
Gh_A01G1741	1.64537	7.84667	1.21793	0.884477	4.64012	5.36748	7.08767	7.51938	16.1111	327	AT3G51680	NAD(P)-binding Rossmann-fold superfamily protein	GO:0008152|metabolic process ; GO:0016491|oxidoreductase activity	osa:4334535	Os03g0810800; hypothetical protein ; K09841 xanthoxin dehydrogenase [EC:1.1.1.288]
Gh_A01G1742	2.48966	2.3563	3.1131	0	0.289814	0.089884	3.67484	1.89567	1.87072	849	AT2G47140	NAD(P)-binding Rossmann-fold superfamily protein	GO:0008152|metabolic process ; GO:0016491|oxidoreductase activity	osa:4334535	Os03g0810800; hypothetical protein ; K09841 xanthoxin dehydrogenase [EC:1.1.1.288]
Gh_A01G1743	1.40774	0.663754	1.25991	2.2702	1.6774	1.11812	1.46936	1.52842	1.48991	1638	AT3G09040	Pentatricopeptide repeat (PPR) superfamily protein
Gh_A01G1744	38.2366	61.6923	38.6806	36.0179	42.3583	46.1089	51.4536	39.4621	34.5533	1185	AT2G24280	alpha/beta-Hydrolases superfamily protein	GO:0006508|proteolysis ; GO:0008236|serine-type peptidase activity	osa:4341667	Os06g0647400; hypothetical protein ; K01285 lysosomal Pro-X carboxypeptidase [EC:3.4.16.2]
Gh_A01G1745	0.494437	0.661239	0.677535	0.193299	0.239817	0.0892533	1.92878	1.93465	0.81553	855	AT3G11580	AP2/B3-like transcriptional factor family protein	GO:0003677|DNA binding ; GO:0006355|regulation of transcription, DNA-dependent	ath:AT3G25730	AP2 domain-containing transcription factor, putative ; K09287 RAV-like factor
Gh_A01G1747	5.35708	10.7185	14.5554	9.84947	5.13643	9.24988	13.9564	14.0892	14.0082	495	AT2G36130	Cyclophilin-like peptidyl-prolyl cis-trans isomerase family protein	GO:0006457|protein folding ; GO:0003755|peptidyl-prolyl cis-trans isomerase activity	vvi:100264827	GSVIVT00021565001; hypothetical protein LOC100264827 ; K12733 peptidyl-prolyl cis-trans isomerase-like 1
Gh_A01G1748	9.38694	13.7466	5.42306	5.5209	4.4043	3.13853	6.96415	9.76341	5.66316	2784	AT3G11540	Tetratricopeptide repeat (TPR)-like superfamily protein	GO:0005515|protein binding	sbi:SORBI_04g019560	SORBIDRAFT_04g019560; hypothetical protein ; K09667 polypeptide N-acetylglucosaminyltransferase [EC:2.4.1.41]
Gh_A01G1751	0.0755777	1.02629	0.142402	0	0.0806463	0.0750359	0.438255	0.0879177	0.11427	1017	AT3G52600	cell wall invertase 2	GO:0004553|hydrolase activity, hydrolyzing O-glycosyl compounds ; GO:0005975|carbohydrate metabolic process	pop:POPTR_819410	hypothetical protein ; K01193 beta-fructofuranosidase [EC:3.2.1.26]
Gh_A01G1752	0.13992	0.307873	0.146463	0.259071	0.207366	0.138917	0.51386	0.578721	0.141035	4944	AT2G36200	P-loop containing nucleoside triphosphate hydrolases superfamily protein	GO:0007018|microtubule-based movement ; GO:0005875|microtubule associated complex ; GO:0005524|ATP binding ; GO:0003777|microtubule motor activity ; GO:0008017|microtubule binding ; GO:0005871|kinesin complex	vvi:100240753	hypothetical protein LOC100240753 ; K10398 kinesin family member 11
Gh_A01G1753	3.26796	3.10637	2.09353	3.23234	6.27683	3.63388	2.72881	1.36856	3.82106	294	AT2G23930	probable small nuclear ribonucleoprotein G		vvi:100247783	GSVIVT00021594001; hypothetical protein LOC100247783 ; K11099 small nuclear ribonucleoprotein G
Gh_A01G1754	1.1387	1.09528	0.697296	2.32603	2.73391	2.03497	1.61775	2.71549	1.26256	1350	AT5G22400	Rho GTPase activating protein with PAK-box/P21-Rho-binding domain	GO:0005515|protein binding ; GO:0007165|signal transduction ; GO:0005622|intracellular	spo:SPAC26A3.09c	rga2; GTPase activating protein Rga2 ; K08773 RalA-binding protein 1
Gh_A01G1755	2.0334	2.53112	2.29878	1.7489	1.99619	1.77657	1.74509	1.51386	1.27076	945	AT3G11470	4\'-phosphopantetheinyl transferase superfamily	GO:0000287|magnesium ion binding ; GO:0009059|macromolecule biosynthetic process ; GO:0008897|holo-[acyl-carrier-protein] synthase activity	dme:Dmel_CG32099	eap; ebony activating protein (EC:2.7.8.7); K00997 holo-[acyl-carrier protein] synthase [EC:2.7.8.7]
Gh_A01G1756	18.6062	23.5068	18.5749	15.5487	13.8718	12.8799	13.6947	14.4925	17.062	1419	AT3G52660	RNA-binding (RRM/RBD/RNP motifs) family protein	GO:0003676|nucleic acid binding	tgu:100232634	nucleolin ; K11294 nucleolin
Gh_A01G1758	8.51756	7.2482	8.4095	7.06943	6.653	7.88147	9.7992	9.19488	6.83404	1128	AT1G57790	F-box family protein	GO:0005515|protein binding
Gh_A01G1759	37.1959	42.9197	47.7571	12.2477	14.4507	17.2609	23.9832	25.9189	43.0265	840	AT2G36220
Gh_A01G1760	49.0073	64.2646	49.9583	126.676	134.113	110.068	87.975	75.2034	52.8514	1032	AT5G03880	Thioredoxin family protein	GO:0009055|electron carrier activity ; GO:0005515|protein binding ; GO:0045454|cell redox homeostasis	afm:AFUA_7G05500	glutathione S-transferase (EC:2.5.1.18); K00799 glutathione S-transferase [EC:2.5.1.18]
Gh_A01G1761	8.67046	5.39195	10.3025	0	0	0	8.42492	11.7217	15.6683	492	AT3G10120
Gh_A01G1762	2.16176	1.72145	1.20686	1.89373	2.13587	1.58982	1.76425	0.372551	2.98603	480	AT5G03905	Iron-sulphur cluster biosynthesis family protein
Gh_A01G1763	7.72134	12.9078	8.76213	5.84862	8.98819	8.01445	25.8468	20.2096	10.6131	219	AT3G52730	ubiquinol-cytochrome C reductase UQCRX/QCR9-like family protein	GO:0005740|mitochondrial envelope ; GO:0005750|mitochondrial respiratory chain complex III ; GO:0006122|mitochondrial electron transport, ubiquinol to cytochrome c	ath:AT3G52730	ubiquinol-cytochrome C reductase UQCRX/QCR9-like family protein ; K00419 ubiquinol-cytochrome c reductase subunit 9 [EC:1.10.2.2]
Gh_A01G1764	10.3651	21.3522	9.79928	6.00343	4.86807	4.67435	8.04217	6.15612	7.68867	1053	AT2G26060	Transducin/WD40 repeat-like superfamily protein	GO:0005515|protein binding	afm:AFUA_7G07100	Pfs, NACHT and WD domain protein (EC:2.4.2.-); K00777
Gh_A01G1765	1.13033	0.213182	1.41983	2.12665	2.81432	3.36669	0.436966	0.767017	1.23429	408	AT3G52740
Gh_A01G1766	0.166129	0.167105	0.295628	0.436594	0.0393935	0.219918	0.299706	0.214727	0.223272	2082	AT3G09040	Pentatricopeptide repeat (PPR) superfamily protein
Gh_A01G1767	1.61816	1.80061	1.65149	12.2068	13.0364	12.1295	6.09913	7.49809	1.9029	1425	AT2G36250	Tubulin/FtsZ family protein	GO:0051258|protein polymerization ; GO:0043234|protein complex ; GO:0006184|GTP catabolic process ; GO:0005525|GTP binding ; GO:0005737|cytoplasm ; GO:0003924|GTPase activity	vvi:100251032	hypothetical protein LOC100251032 ; K03531 cell division protein FtsZ
Gh_A01G1768	0.430324	2.28496	0.280665	0.249116	0.317896	0.36151	1.03652	0.616106	1.03434	1161	AT2G36270	Basic-leucine zipper (bZIP) transcription factor family protein	GO:0006355|regulation of transcription, DNA-dependent ; GO:0043565|sequence-specific DNA binding ; GO:0003700|sequence-specific DNA binding transcription factor activity	rno:304962	Atf6; activating transcription factor 6 ; K09054 activating transcription factor 6
Gh_A01G1769	0.132066	0	0.248837	0	0	0	0	0	0.399357	291
Gh_A01G1770	18.1061	12.0994	20.241	15.833	15.7146	18.8275	17.9569	17.2488	29.587	762	AT3G52760	Integral membrane Yip1 family protein	GO:0016020|membrane
Gh_A01G1773	22.615	45.3519	33.9808	50.2429	83.5446	78.8695	71.1303	77.0911	71.1994	537	AT2G36320	A20/AN1-like zinc finger family protein	GO:0003677|DNA binding ; GO:0008270|zinc ion binding	mcc:708136	ANUBL1; similar to AN1, ubiquitin-like, homolog ; K12163 AN1-type zinc finger and ubiquitin domain-containing protein 1
Gh_A01G1774	1.18085	0.242956	0.640512	0.153883	0.343648	0.319741	22.8248	24.8506	14.211	1074	AT5G03610	GDSL-like Lipase/Acylhydrolase superfamily protein	GO:0016788|hydrolase activity, acting on ester bonds ; GO:0006629|lipid metabolic process
Gh_A01G1776	40.4159	37.2619	63.1476	17.8461	28.2055	35.827	56.2886	47.3298	69.746	426	AT2G27710	60S acidic ribosomal protein family	GO:0005840|ribosome ; GO:0005622|intracellular ; GO:0006414|translational elongation ; GO:0003735|structural constituent of ribosome	pop:POPTR_832971	hypothetical protein ; K02943 large subunit ribosomal protein LP2
Gh_A01G1777	327.799	267.8	388.303	195.032	184.24	236.537	209.669	237.371	315.185	1305	AT3G52880	monodehydroascorbate reductase 1	GO:0050660|flavin adenine dinucleotide binding ; GO:0055114|oxidation-reduction process ; GO:0016491|oxidoreductase activity	osa:4347885	Os09g0567300; hypothetical protein ; K08232 monodehydroascorbate reductase (NADH) [EC:1.6.5.4]
Gh_A01G1778	6.00764	3.18254	3.71768	40.4312	32.854	25.9488	7.18935	9.30094	5.07597	2610	AT5G03650	starch branching enzyme 2.2	GO:0043169|cation binding ; GO:0004553|hydrolase activity, hydrolyzing O-glycosyl compounds ; GO:0005975|carbohydrate metabolic process ; GO:0003824|catalytic activity	pop:POPTR_589574	hypothetical protein ; K00700 1,4-alpha-glucan branching enzyme [EC:2.4.1.18]
Gh_A01G1779	15.6042	25.8313	18.4239	15.8971	25.8849	23.8135	20.3096	15.5362	19.9183	564	AT2G36410	Family of unknown function (DUF662)
Gh_A01G1780	0.101268	0.057298	0.0477019	0.217748	0.432239	0.201084	0.910202	0.471211	0.102076	1518	AT5G03670
Gh_A01G1781	0.376777	3.75201	0	1.0532	1.84941	0.673337	1.04872	0.788932	0.0759562	510
Gh_A01G1786	9.75187	10.634	6.89037	14.4874	18.163	11.3543	4.93515	3.4548	10.7679	867	AT2G27770	Plant protein of unknown function (DUF868)
Gh_A01G1787	26.0297	34.3904	20.2855	2.6373	2.61757	2.02956	15.9632	21.719	64.288	282	AT3G44735	PHYTOSULFOKINE 3 PRECURSOR	GO:0008083|growth factor activity ; GO:0008283|cell proliferation ; GO:0005576|extracellular region
Gh_A01G1789	15.2912	12.0573	15.9382	9.96871	10.8922	8.9232	14.8569	12.584	17.9136	945	AT3G23620	Ribosomal RNA processing Brix domain protein		ani:AN1484.2	hypothetical protein ; K01873 valyl-tRNA synthetase [EC:6.1.1.9]
Gh_A01G1790	5.00019	3.55396	4.3992	9.06324	6.92296	5.25155	4.55291	4.27833	4.99841	930	AT3G52940	Ergosterol biosynthesis ERG4/ERG24 family	GO:0016020|membrane ; GO:0016628|oxidoreductase activity, acting on the CH-CH group of donors, NAD or NADP as acceptor; GO:0055114|oxidation-reduction process	pop:POPTR_826487	hypothetical protein ; K00222 delta14-sterol reductase [EC:1.3.1.70]
Gh_A01G1791	26.3006	50.2936	35.7624	26.0273	32.4163	29.2787	24.9231	23.9649	34.6267	735	AT5G03740	histone deacetylase 2C
Gh_A01G1792	177.048	162.451	127.234	118.827	104.636	85.4655	228.416	180.094	133.526	1338	AT2G36530	Enolase	GO:0000287|magnesium ion binding ; GO:0004634|phosphopyruvate hydratase activity ; GO:0006096|glycolysis ; GO:0000015|phosphopyruvate hydratase complex	pop:POPTR_836259	hypothetical protein ; K01689 enolase [EC:4.2.1.11]
Gh_A01G1793	25.677	19.8372	29.8539	73.5745	65.7697	77.0367	59.2319	40.0656	40.3801	684	AT3G52960	Thioredoxin superfamily protein	GO:0016491|oxidoreductase activity	ath:AT1G60740	peroxiredoxin type 2, putative ; K03386 peroxiredoxin (alkyl hydroperoxide reductase subunit C) [EC:1.11.1.15]
Gh_A01G1794	5.85708	3.11903	4.91301	7.62711	5.36421	3.59168	4.37714	2.82374	3.8201	2454	AT1G05670	Pentatricopeptide repeat (PPR-like) superfamily protein		bfu:BC1G_06649	hypothetical protein ; K12623 U6 snRNA-associated Sm-like protein LSm4
Gh_A01G1795	0.773459	0.519682	0.660357	0.961481	0.232124	0.287968	2.41073	3.79581	1.16944	1590	AT5G03760	Nucleotide-diphospho-sugar transferases superfamily protein		afm:AFUA_3G03620	glycosyl transferase (EC:2.4.1.-); K00754
Gh_A01G1796	7.94741	6.26734	7.80534	11.933	10.5464	9.41042	10.157	9.06171	9.87164	1707	AT5G04550	Protein of unknown function (DUF668)
Gh_A01G1797	0.493438	0.429523	0.59002	0.999786	0.405023	0.772537	2.55318	1.89863	0.344335	2025	AT1G17230	Leucine-rich receptor-like protein kinase family protein	GO:0004713|protein tyrosine kinase activity; GO:0005524|ATP binding ; GO:0005515|protein binding ; GO:0004672|protein kinase activity ; GO:0006468|protein phosphorylation	ath:AT1G28440	HSL1; HSL1 (HAESA-LIKE 1); ATP binding / kinase/ protein serine/threonine kinase ; K00924
Gh_A01G1798	39.0135	29.9263	30.2172	17.7113	15.5336	15.1756	103.154	105.726	38.5909	1584	AT3G52990	Pyruvate kinase family protein	GO:0030955|potassium ion binding ; GO:0000287|magnesium ion binding ; GO:0004743|pyruvate kinase activity ; GO:0006096|glycolysis	ath:AT3G52990	pyruvate kinase, putative ; K00873 pyruvate kinase [EC:2.7.1.40]
Gh_A01G1799	30.4733	25.1765	26.2629	30.91	22.4978	19.3188	30.9518	35.3077	25.8007	1584	AT3G52990	Pyruvate kinase family protein	GO:0030955|potassium ion binding ; GO:0000287|magnesium ion binding ; GO:0004743|pyruvate kinase activity ; GO:0006096|glycolysis	ath:AT3G52990	pyruvate kinase, putative ; K00873 pyruvate kinase [EC:2.7.1.40]
Gh_A01G1803	17.0168	14.28	37.2865	9.04467	14.6897	24.6779	16.4091	17.3487	38.3522	201	AT3G53020	Ribosomal protein L24e family protein		vvi:100252367	GSVIVT00010804001; hypothetical protein LOC100252367 ; K02896 large subunit ribosomal protein L24e
Gh_A01G1804	20.9451	16.44	25.3508	15.8243	17.8188	19.9424	5.78228	7.96441	23.3244	1611	AT3G53030	ser/arg-rich protein kinase 4	GO:0004713|protein tyrosine kinase activity; GO:0005524|ATP binding ; GO:0004674|protein serine/threonine kinase activity ; GO:0004672|protein kinase activity ; GO:0006468|protein phosphorylation	ath:AT3G53030	SRPK4; SRPK4 (SER/ARG-RICH PROTEIN KINASE 4); kinase/ protein kinase ; K00924
Gh_A01G1805	1.83745	2.60642	1.65791	3.31098	3.4519	2.51802	1.2906	0.87305	2.92163	1485	AT5G03795	Exostosin family protein	GO:0016020|membrane	xla:380140	ext2; exostoses (multiple) 2 ; K02367 glucuronyl/N-acetylglucosaminyl transferase EXT2 [EC:2.4.1.224 2.4.1.225]
Gh_A01G1806	24.0372	31.6407	39.6348	13.8488	17.5787	19.6411	16.4193	20.9784	34.7829	1626	AT5G03795	Exostosin family protein	GO:0016020|membrane	bfo:BRAFLDRAFT_64151	hypothetical protein ; K02367 glucuronyl/N-acetylglucosaminyl transferase EXT2 [EC:2.4.1.224 2.4.1.225]
Gh_A01G1807	4.83276	3.64042	4.10441	14.8738	11.5144	10.9712	5.57132	3.44023	5.2639	2664	AT1G15510	Tetratricopeptide repeat (TPR)-like superfamily protein
Gh_A01G1808	19.6339	15.3543	21.3294	23.7225	20.3648	23.6981	33.8069	28.0098	21.4507	1470	AT3G57610	adenylosuccinate synthase	GO:0000287|magnesium ion binding ; GO:0006164|purine nucleotide biosynthetic process ; GO:0005525|GTP binding ; GO:0005737|cytoplasm ; GO:0004019|adenylosuccinate synthase activity	pop:POPTR_825248	hypothetical protein ; K01939 adenylosuccinate synthase [EC:6.3.4.4]
Gh_A01G1809	0.514583	0.919433	0.76545	0.873524	0.433495	0.564673	0.879475	1.00817	0.436788	1419	AT4G10960	UDP-D-glucose/UDP-D-galactose 4-epimerase 5	GO:0044237|cellular metabolic process ; GO:0006012|galactose metabolic process ; GO:0003824|catalytic activity ; GO:0003978|UDP-glucose 4-epimerase activity; GO:0050662|coenzyme binding	ath:AT4G23920	UGE2; UGE2 (UDP-D-GLUCOSE/UDP-D-GALACTOSE 4-EPIMERASE 2); UDP-glucose 4-epimerase/ protein dimerization ; K01784 UDP-glucose 4-epimerase [EC:5.1.3.2]
Gh_A01G1810	0.0928291	0.0525232	0.174907	0	0	0	0	0	0	828	AT1G23740	Oxidoreductase, zinc-binding dehydrogenase family protein	GO:0008270|zinc ion binding ; GO:0016747|transferase activity, transferring acyl groups other than amino-acyl groups ; GO:0055114|oxidation-reduction process ; GO:0016491|oxidoreductase activity	spo:SPBC16A3.02c	mitochondrial peptidase (predicted) (EC:1.6.5.5); K00344 NADPH2:quinone reductase [EC:1.6.5.5]
Gh_A01G1811	7.79621	6.04742	4.18516	7.86159	7.23958	3.59177	2.19346	3.1467	3.86823	3495	AT3G53090	ubiquitin-protein ligase 7	GO:0006464|cellular protein modification process ; GO:0005622|intracellular ; GO:0004842|ubiquitin-protein ligase activity	spu:581811	similar to UBE3B variant 1 ; K10588 ubiquitin-protein ligase E3 B [EC:6.3.2.19]
Gh_A01G1812	1.07953	3.29834	1.79673	0.851114	0.691157	1.10752	2.0449	1.96741	1.8861	1068	AT5G03810	GDSL-like Lipase/Acylhydrolase family protein	GO:0016788|hydrolase activity, acting on ester bonds ; GO:0006629|lipid metabolic process
Gh_A01G1813	5.32125	8.8651	4.45609	27.4922	29.3369	21.7684	10.1141	7.27908	8.54215	780	AT3G10060	FKBP-like peptidyl-prolyl cis-trans isomerase family protein	GO:0006457|protein folding	osa:4328090	Os02g0117600; hypothetical protein ; K01802 peptidylprolyl isomerase [EC:5.2.1.8]
Gh_A01G1814	1.70625	1.90016	1.50538	3.14469	3.35236	2.47381	1.97882	2.77248	2.42964	1419	AT2G36670	Eukaryotic aspartyl protease family protein	GO:0006508|proteolysis ; GO:0004190|aspartic-type endopeptidase activity	ath:AT5G22850	aspartyl protease family protein ; K00924
Gh_A01G1815	4.53081	9.67831	3.89422	6.35246	6.15924	3.50008	3.94455	4.14427	4.4168	3096	AT2G36720	Acyl-CoA N-acyltransferase with RING/FYVE/PHD-type zinc finger domain	GO:0005515|protein binding ; GO:0008270|zinc ion binding	ecb:100059817	CHD4; chromodomain helicase DNA binding protein 4 ; K11643 chromodomain-helicase-DNA-binding protein 4 [EC:3.6.1.-]
Gh_A01G1816	10.7354	14.1589	7.1639	9.79175	10.2488	7.89515	5.64877	6.60547	9.35565	3093	AT2G36720	Acyl-CoA N-acyltransferase with RING/FYVE/PHD-type zinc finger domain	GO:0005515|protein binding ; GO:0008270|zinc ion binding	ecb:100059817	CHD4; chromodomain helicase DNA binding protein 4 ; K11643 chromodomain-helicase-DNA-binding protein 4 [EC:3.6.1.-]
Gh_A01G1817	25.078	22.6221	18.9211	8.95384	8.72137	7.09839	12.0689	14.7758	15.2575	2478	AT3G09920	phosphatidyl inositol monophosphate 5 kinase	GO:0016307|phosphatidylinositol phosphate kinase activity ; GO:0046488|phosphatidylinositol metabolic process	ppp:PHYPADRAFT_40660	hypothetical protein ; K00889 1-phosphatidylinositol-4-phosphate 5-kinase [EC:2.7.1.68]
Gh_A01G1818	23.2577	26.8113	35.4442	13.8394	12.4088	20.4979	31.1561	24.1616	30.9024	618	AT3G09890	Ankyrin repeat family protein	GO:0005515|protein binding	cfa:610190	BARD1; BRCA1 associated RING domain 1 ; K10683 BRCA1-associated RING domain protein 1 [EC:6.3.2.19]
Gh_A01G1819	0.0880441	0	0.0414728	0.0473284	0	0	0.408436	0.256049	0	873	AT5G03510	C2H2-type zinc finger family protein	GO:0046872|metal ion binding
Gh_A01G1820	70.816	49.1138	105.286	112.384	125.65	157.761	232.123	256.852	140.385	750	AT2G36830	gamma tonoplast intrinsic protein	GO:0016020|membrane ; GO:0006810|transport ; GO:0005215|transporter activity	ath:AT2G36830	GAMMA-TIP (Tonoplast intrinsic protein (TIP) gamma); water channel ; K09873 aquaporin TIP
Gh_A01G1823	0.112372	0.699388	0.132331	0	0	0.278916	0.879682	0.653599	0.254853	1368	AT3G53190	Pectin lyase-like superfamily protein		ath:AT4G13710	pectate lyase family protein ; K01728 pectate lyase [EC:4.2.2.2]
Gh_A01G1824	0.463959	1.31255	0.67992	0.38796	0.797619	0.511815	0.567968	0.689632	0.51962	1491	AT5G03470	Protein phosphatase 2A regulatory B subunit family protein	GO:0008601|protein phosphatase type 2A regulator activity ; GO:0007165|signal transduction ; GO:0000159|protein phosphatase type 2A complex	pop:POPTR_835526	hypothetical protein ; K11584 protein phosphatase 2 (formerly 2A), regulatory subunit B'
Gh_A01G1825	0.0939639	0.070887	0.11803	0.471433	0	0.0621936	0.181624	0.437224	0	1227	AT2G36840	ACT-like superfamily protein	GO:0016597|amino acid binding ; GO:0008152|metabolic process
Gh_A01G1826	0.782315	1.05127	1.24371	1.94498	3.1826	3.64082	4.42303	2.332	2.02067	786	AT2G36885
Gh_A01G1827	3.64659	7.12762	3.72542	9.31748	12.3051	7.40546	4.33897	4.82044	3.89047	1623	AT5G03420	5\'-AMP-activated protein kinase-related
Gh_A01G1828	1.26643	1.21263	1.05543	1.88522	1.61124	1.64423	2.20311	1.47321	1.47292	789	AT5G57620	myb domain protein 36	GO:0003682|chromatin binding	ath:AT5G57620	MYB36; MYB36 (myb domain protein 36); DNA binding / transcription factor ; K09422 myb proto-oncogene protein, plant
Gh_A01G1829	5.63466	5.76586	4.81836	10.5935	7.62617	7.61203	5.17197	5.09807	6.37861	3990	AT2G36910	ATP binding cassette subfamily B1	GO:0006810|transport ; GO:0055085|transmembrane transport ; GO:0005524|ATP binding ; GO:0000166|nucleotide binding ; GO:0042626|ATPase activity, coupled to transmembrane movement of substances ; GO:0017111|nucleoside-triphosphatase activity; GO:0016021|integral to membrane ; GO:0016887|ATPase activity	ppp:PHYPADRAFT_59717	ppabcb14; ATP-binding cassette transporter, subfamily B, member 14, group MDR/PGP protein PpABCB14 ; K05658 ATP-binding cassette, subfamily B (MDR/TAP), member 1
Gh_A01G1830	13.6183	14.2352	11.8511	26.5525	26.6002	21.8851	14.723	11.143	22.3352	333	AT2G36930	zinc finger (C2H2 type) family protein	GO:0046872|metal ion binding ; GO:0005634|nucleus ; GO:0008270|zinc ion binding ; GO:0003676|nucleic acid binding
Gh_A01G1831	4.55964	5.85589	6.30703	5.87474	4.71097	6.3593	5.53984	5.05154	6.56571	1062	AT5G03415	Transcription factor DP	GO:0006355|regulation of transcription, DNA-dependent ; GO:0005667|transcription factor complex ; GO:0003700|sequence-specific DNA binding transcription factor activity	gga:418739	TFDP1; transcription factor Dp-1 ; K04683 transcription factor Dp-1
Gh_A01G1836	3.57914	6.48764	3.23456	3.98725	3.40442	2.17068	2.77979	3.48531	3.13427	2373	AT2G36960	TSL-kinase interacting protein 1	GO:0003682|chromatin binding
Gh_A01G1837	13.7141	12.331	12.3941	22.8876	23.6523	23.4318	16.9837	19.8488	19.1813	1446	AT2G37025	TRF-like 8	GO:0003682|chromatin binding
Gh_A01G1839	24.3788	42.0034	24.9562	4.57814	3.93804	4.63295	122.538	119.629	11.142	2166	AT2G37040	PHE ammonia lyase 1	GO:0009058|biosynthetic process ; GO:0016841|ammonia-lyase activity	pop:POPTR_739479	PAL3; phenylalanine amonnia lyase ; K10775 phenylalanine ammonia-lyase [EC:4.3.1.24]
Gh_A01G1840	0.523696	0.59262	0.303612	0.649649	0.21493	0.379958	0.443837	0.304602	0.36545	1908	AT5G37570	Pentatricopeptide repeat (PPR-like) superfamily protein
Gh_A01G1842	0.23398	0.132387	0.110215	0	0.249672	0	0.271358	0	0	657	AT3G53450	Putative lysine decarboxylase family protein		vvi:100256973	hypothetical protein LOC100256973 ; K06966
Gh_A01G1843	38.1177	14.9019	25.8673	5.87501	3.91924	5.24753	21.61	36.3693	34.9452	858	AT2G37170	plasma membrane intrinsic protein 2	GO:0016020|membrane ; GO:0006810|transport ; GO:0005215|transporter activity	ath:AT2G37170	PIP2B; PIP2B (plasma membrane intrinsic protein 2;2); water channel ; K09872 aquaporin PIP
Gh_A01G1844	46.4489	38.3191	61.0603	13.2429	13.8607	18.9	56.5184	66.9029	48.3544	858	AT2G37170	plasma membrane intrinsic protein 2	GO:0016020|membrane ; GO:0006810|transport ; GO:0005215|transporter activity	ath:AT2G37170	PIP2B; PIP2B (plasma membrane intrinsic protein 2;2); water channel ; K09872 aquaporin PIP
Gh_A01G1845	3.30011	2.17276	1.83714	3.83826	3.26532	1.4893	2.60952	3.03625	2.50993	1281	AT3G53400		GO:0008152|metabolic process ; GO:0008168|methyltransferase activity
Gh_A01G1846	4.27843	8.78228	4.804	3.90446	6.71533	4.49473	7.38515	9.17272	6.61925	1545	AT3G09760	RING/U-box superfamily protein	GO:0008270|zinc ion binding	mdo:100015408	hypothetical protein LOC100015408 ; K10662 E3 ubiquitin-protein ligase MARCH7 [EC:6.3.2.19]
Gh_A01G1847	17.3207	23.1036	16.3429	4.36131	6.37912	4.16004	13.0307	15.0573	16.4366	1440	AT5G03160	homolog of mamallian P58IPK	GO:0005515|protein binding	vvi:100265482	GSVIVT00023179001; hypothetical protein LOC100265482 ; K09523 DnaJ homolog, subfamily C, member 3
Gh_A01G1848	3.62648	4.26365	4.65883	5.06344	4.82454	4.62919	4.97049	5.0404	5.93408	816	AT3G09740	syntaxin of plants 71	GO:0005515|protein binding	ath:AT3G09740	SYP71; SYP71 (SYNTAXIN OF PLANTS 71) ; K08506 syntaxin of plants SYP7
Gh_A01G1851	1.2118	1.44124	0.815445	1.01034	0.950007	0.454235	0.372855	0.632906	0.822615	3108	AT1G62930	Tetratricopeptide repeat (TPR)-like superfamily protein
Gh_A01G1852	3.30297	3.73768	3.04293	2.27581	2.33667	1.61247	6.07395	6.64436	7.6151	2106	AT3G53380	Concanavalin A-like lectin protein kinase family protein	GO:0030246|carbohydrate binding ; GO:0004713|protein tyrosine kinase activity; GO:0005524|ATP binding ; GO:0004674|protein serine/threonine kinase activity ; GO:0004672|protein kinase activity ; GO:0006468|protein phosphorylation	ath:AT4G35600	CONNEXIN 32; kinase ; K00924
Gh_A01G1853	11.2289	11.9908	38.1427	9.35174	15.1884	25.9082	15.0403	16.3739	53.2444	243			GO:0005634|nucleus ; GO:0003677|DNA binding ; GO:0006355|regulation of transcription, DNA-dependent
Gh_A01G1854	80.8239	29.1092	98.2451	115.38	104.196	129.74	51.5515	63.9172	104.286	747	AT2G37110	PLAC8 family protein
Gh_A01G1855	2.85947	4.27126	5.28001	19.5521	31.1226	26.3457	7.56108	7.71713	13.7196	336	AT5G03120
Gh_A01G1856	898.988	434.148	983.617	798.624	831.004	986.997	924.872	969.532	934.921	1344	AT1G07930	GTP binding Elongation factor Tu family protein	GO:0005525|GTP binding ; GO:0003924|GTPase activity	vvi:100246711	hypothetical protein LOC100246711 ; K03231 elongation factor EF-1 alpha subunit [EC:3.6.5.3]
Gh_A01G1857	3.92267	4.81144	3.69552	9.23086	8.66421	9.72278	6.649	6.31822	6.0277	1401	AT5G03040	IQ-domain 2	GO:0005515|protein binding
Gh_A01G1858	9.5045	13.795	14.6964	6.99735	7.71668	10.6672	13.2993	9.49405	13.4332	372	AT2G35795	Chaperone DnaJ-domain superfamily protein		osa:4342627	Os07g0192300; hypothetical protein ; K09539 DnaJ homolog, subfamily C, member 19
Gh_A01G1859	2.57005	2.52503	1.464	2.39895	2.2322	1.81977	2.0795	1.5296	1.70695	1929	AT1G18590	sulfotransferase 17	GO:0000172|ribonuclease MRP complex ; GO:0003723|RNA binding ; GO:0008146|sulfotransferase activity ; GO:0030677|ribonuclease P complex ; GO:0006379|mRNA cleavage ; GO:0006364|rRNA processing ; GO:0004540|ribonuclease activity ; GO:0008033|tRNA processing	ath:AT1G74100	sulfotransferase family protein ; K11821 desulfoglucosinolate sulfotransferase A/B/C [EC:2.8.2.-]
Gh_A01G1860	1.27664	1.14576	1.45155	1.44352	0.916	1.90123	2.32298	1.92037	1.73055	1746	AT2G37080	ROP interactive partner 3		mdo:100011544	similar to laminin alpha 3 splice variant b1 ; K06240 laminin, alpha 3
Gh_A01G1861	72.1146	38.9274	90.3878	46.7111	50.5677	60.9247	62.4403	80.1376	99.1468	429	AT5G02960	Ribosomal protein S12/S23 family protein	GO:0005840|ribosome ; GO:0006412|translation ; GO:0005622|intracellular ; GO:0003735|structural constituent of ribosome	pop:POPTR_563786	hypothetical protein ; K02973 small subunit ribosomal protein S23e
Gh_A01G1862	3.35042	2.39971	2.56225	4.36484	3.76018	3.13073	1.87425	2.35682	2.45537	4875	AT5G02950	Tudor/PWWP/MBT superfamily protein	GO:0055114|oxidation-reduction process ; GO:0016491|oxidoreductase activity	ath:AT3G48190	ATM; ATM (ATAXIA-TELANGIECTASIA MUTATED) ; K04728 ataxia telangectasia mutated family protein [EC:2.7.11.1]
Gh_A01G1863	3.46721	3.96483	2.88821	8.04381	9.22986	7.21082	14.2643	10.3593	3.38449	1053	AT1G49390	2-oxoglutarate (2OG) and Fe(II)-dependent oxygenase superfamily protein	GO:0016706|oxidoreductase activity, acting on paired donors, with incorporation or reduction of molecular oxygen, 2-oxoglutarate as one donor, and incorporation of one atom each of oxygen into both donors ; GO:0055114|oxidation-reduction process ; GO:0016491|oxidoreductase activity	ath:AT4G22880	LDOX; LDOX (TANNIN DEFICIENT SEED 4) ; K05277 leucoanthocyanidin dioxygenase [EC:1.14.11.19]
Gh_A01G1864	0.940878	1.39231	0.818209	1.24498	0.695062	0.862277	1.34299	1.43127	1.96971	531	AT3G53340	nuclear factor Y, subunit B10	GO:0005634|nucleus ; GO:0003677|DNA binding ; GO:0006355|regulation of transcription, DNA-dependent ; GO:0043565|sequence-specific DNA binding ; GO:0005622|intracellular	dre:556791	similar to Nuclear transcription factor Y subunit beta (Nuclear transcription factor Y subunit B) (NF-YB) (CAAT-box DNA-binding protein subunit B) ; K08065 nuclear transcription factor Y, beta
Gh_A01G1867	0.132888	0.360906	0.425656	0.257164	0.11344	0.580517	0.64729	1.20577	0.56258	1446	AT2G28550	related to AP2.7	GO:0006355|regulation of transcription, DNA-dependent ; GO:0003700|sequence-specific DNA binding transcription factor activity	ath:AT4G36920	AP2; AP2 (APETALA 2); transcription factor ; K09284 AP2-like factor, euAP2 lineage
Gh_A01G1868	31.5194	19.6698	28.0123	22.5263	17.2478	19.8803	20.7324	24.4158	19.3567	3186	AT1G07810	ER-type Ca2+-ATPase 1	GO:0046872|metal ion binding ; GO:0019829|cation-transporting ATPase activity; GO:0000166|nucleotide binding ; GO:0016021|integral to membrane ; GO:0006812|cation transport	ath:AT1G07810	ECA1; ECA1 (CALCIUM-TRANSPORTING ATPASE 1, ENDOPLASMIC RETICULUM-TYPE); calcium-transporting ATPase ; K01537 Ca2+-transporting ATPase [EC:3.6.3.8]
Gh_A01G1869	2.12093	0.768021	0.879169	1.0033	0.27158	0.842291	2.06618	1.7764	2.22335	453	AT5G02640
Gh_A01G1870	3.86122	2.63985	2.804	0.259452	0.30043	0.239597	0.956249	0.725218	0.121625	1911	AT3G09520	exocyst subunit exo70 family protein H4	GO:0000145|exocyst ; GO:0006887|exocytosis	ath:AT3G09520	ATEXO70H4 (exocyst subunit EXO70 family protein H4); protein binding ; K07195 exocyst complex component 7
Gh_A01G1871	11.3553	8.94321	13.9232	13.2204	12.9693	13.2285	11.8127	12.8443	15.7021	1347	AT3G53520	UDP-glucuronic acid decarboxylase 1	GO:0044237|cellular metabolic process ; GO:0003824|catalytic activity ; GO:0050662|coenzyme binding	ath:AT3G53520	UXS1; UXS1 (UDP-GLUCURONIC ACID DECARBOXYLASE 1); catalytic ; K01710 dTDP-glucose 4,6-dehydratase [EC:4.2.1.46]
Gh_A01G1873	6.50484	8.18241	5.02858	11.3547	8.7637	7.03762	4.01135	5.03358	6.31281	2700	AT3G53540
Gh_A01G1874	0.493658	0.279314	0.279043	0.849176	0.421412	0.24506	0.171755	0.344556	0.398075	1557	AT3G09040	Pentatricopeptide repeat (PPR) superfamily protein
Gh_A01G1876	33.6273	40.0664	41.5696	24.5483	27.7821	33.6218	28.8195	29.3212	47.5254	648	AT3G53610	RAB GTPase homolog 8	GO:0016020|membrane ; GO:0007165|signal transduction ; GO:0006184|GTP catabolic process ; GO:0005622|intracellular ; GO:0003924|GTPase activity ; GO:0006886|intracellular protein transport ; GO:0006913|nucleocytoplasmic transport; GO:0007264|small GTPase mediated signal transduction ; GO:0005525|GTP binding ; GO:0015031|protein transport	ath:AT5G59840	Ras-related GTP-binding family protein ; K07976 Rab family, other
Gh_A01G1877	26.5491	26.1565	3.23578	18.3634	19.7119	3.59438	42.3097	39.7388	4.39775	414	AT5G59910	Histone superfamily protein	GO:0005634|nucleus ; GO:0003677|DNA binding ; GO:0006334|nucleosome assembly ; GO:0000786|nucleosome	ath:AT2G37470	histone H2B, putative ; K11252 histone H2B
Gh_A01G1878	0.369531	2.78777	0.348132	1.72157	3.28595	2.44588	0.857126	2.14933	3.10398	312	AT5G02560	histone H2A 12	GO:0005634|nucleus ; GO:0003677|DNA binding ; GO:0006334|nucleosome assembly ; GO:0000786|nucleosome	pop:POPTR_717022	HTA915; histone 2 ; K11251 histone H2A
Gh_A01G1879	27.1085	31.4244	59.6422	51.6249	58.9113	100.764	38.532	31.1501	74.8095	465	AT5G59870	histone H2A 6	GO:0005634|nucleus ; GO:0003677|DNA binding ; GO:0006334|nucleosome assembly ; GO:0000786|nucleosome	pop:POPTR_717022	HTA915; histone 2 ; K11251 histone H2A
Gh_A01G1880	23.9352	34.8104	69.1562	34.069	43.6166	68.6971	45.9389	37.4512	71.0191	456	AT5G02560	histone H2A 12	GO:0005634|nucleus ; GO:0003677|DNA binding ; GO:0006334|nucleosome assembly ; GO:0000786|nucleosome	pop:POPTR_717022	HTA915; histone 2 ; K11251 histone H2A
Gh_A01G1881	6.53773	12.9968	9.23871	6.26889	9.52154	9.91173	14.5495	10.3801	10.4191	435	AT4G34110	poly(A) binding protein 2	GO:0003676|nucleic acid binding	ath:AT5G47320	RPS19; RPS19 (40S ribosomal protein S19); RNA binding ; K02965 small subunit ribosomal protein S19
Gh_A01G1882	12.9988	8.08316	8.84438	12.2873	9.54858	8.86872	6.06291	7.63365	9.22552	2448	AT2G37520	Acyl-CoA N-acyltransferase with RING/FYVE/PHD-type zinc finger domain	GO:0005515|protein binding ; GO:0008270|zinc ion binding	xtr:100124711	chd4; chromodomain helicase DNA binding protein 4 ; K11643 chromodomain-helicase-DNA-binding protein 4 [EC:3.6.1.-]
Gh_A01G1885	267.829	144.032	261.285	237.085	261.088	254.826	250.232	272.92	257.329	420	AT3G46010	actin depolymerizing factor 1	GO:0003779|actin binding ; GO:0015629|actin cytoskeleton; GO:0005622|intracellular ; GO:0030042|actin filament depolymerization	pop:POPTR_723326	ADF5; actin depolymerizing factor 5 ; K05765 cofilin
Gh_A01G1886	186.758	158.011	180.081	170.288	181.317	167.613	245.138	197.452	201.159	420	AT3G46010	actin depolymerizing factor 1	GO:0003779|actin binding ; GO:0015629|actin cytoskeleton; GO:0005622|intracellular ; GO:0030042|actin filament depolymerization	pop:POPTR_723326	ADF5; actin depolymerizing factor 5 ; K05765 cofilin
Gh_A01G1888	31.9715	27.8207	29.2471	22.9152	18.8174	20.2415	29.0815	31.7382	33.8749	1410	AT2G37550	ARF-GAP domain 7	GO:0032312|regulation of ARF GTPase activity ; GO:0008060|ARF GTPase activator activity ; GO:0008270|zinc ion binding	vvi:100251169	GSVIVT00021286001; hypothetical protein LOC100251169 ; K12492 ADP-ribosylation factor GTPase-activating protein 1
Gh_A01G1889	17.3011	16.3865	15.9133	27.4265	20.4959	21.5105	29.2386	27.6412	12.7696	2439	AT3G53720	cation/H+ exchanger 20	GO:0055085|transmembrane transport ; GO:0016021|integral to membrane ; GO:0015299|solute:hydrogen antiporter activity ; GO:0006812|cation transport
Gh_A01G1890	1.84766	2.92716	6.15034	6.09171	6.17758	10.7619	11.2855	8.31076	10.0569	312	AT1G07820	Histone superfamily protein	GO:0005634|nucleus ; GO:0003677|DNA binding ; GO:0006334|nucleosome assembly ; GO:0000786|nucleosome	mmu:674678	similar to germinal histone H4 gene ; K11254 histone H4
Gh_A01G1892	19.0884	18.0005	18.4226	9.98739	12.3569	11.7921	23.5151	29.508	21.9342	906	AT3G53970	proteasome inhibitor-related		ath:AT3G53970	proteasome inhibitor-related ; K06700 proteasome inhibitor subunit 1 (PI31)
Gh_A01G1894	0.108105	0	0.101845	0.900737	0.115355	0.10733	14.1046	12.5756	4.9035	1422	AT3G53950	glyoxal oxidase-related protein
Gh_A01G1895	0.232073	0.288877	0.393541	0	0.148582	0.0460818	0.215317	0.350954	0.140354	1656	AT5G02030	POX (plant homeobox) family protein	GO:0003677|DNA binding ; GO:0006355|regulation of transcription, DNA-dependent ; GO:0043565|sequence-specific DNA binding ; GO:0003700|sequence-specific DNA binding transcription factor activity	aag:AaeL_AAEL012877	homeobox protein extradenticle, putative ; K09355 pre-B-cell leukemia transcription factor
Gh_A01G1898	15.7945	20.8407	18.1739	20.6751	27.1139	23.3424	31.4965	36.0454	20.2347	1275	AT2G37860	Protein of unknown function (DUF3411)
Gh_A01G1899	0.665021	1.28725	0.824357	0.0752599	0.0933712	0.0868756	2.07022	17.0396	7.05604	2196	AT3G55610	delta 1-pyrroline-5-carboxylate synthase 2	GO:0006561|proline biosynthetic process; GO:0008652|cellular amino acid biosynthetic process ; GO:0004350|glutamate-5-semialdehyde dehydrogenase activity; GO:0004349|glutamate 5-kinase activity; GO:0055114|oxidation-reduction process	vvi:100266504	similar to pyrroline-5-carboxylate synthetase ; K12657 delta-1-pyrroline-5-carboxylate synthetase [EC:1.2.1.41 2.7.2.11]
Gh_A01G1900	1.8831	7.74342	1.3243	2.22414	1.83959	0.84264	1.23038	2.15972	1.55058	1449	AT1G06150	basic helix-loop-helix (bHLH) DNA-binding superfamily protein
Gh_A01G1904	5.06985	8.9642	5.7571	6.37529	7.10043	4.76385	4.4623	6.63484	7.07225	849	AT3G09320	DHHC-type zinc finger family protein	GO:0008270|zinc ion binding	cne:CNA04190	palmitoyltransferase ; K00680
Gh_A01G1905	2.47727	1.46479	2.20767	0.407898	0.428662	0.576103	1.5271	1.40194	0.764855	1722	AT5G60020	laccase 17	GO:0005507|copper ion binding ; GO:0055114|oxidation-reduction process ; GO:0016491|oxidoreductase activity	osa:4324803	Os01g0850800; hypothetical protein ; K00368 nitrite reductase (NO-forming) [EC:1.7.2.1]
Gh_A01G1906	9.53386	12.694	8.14576	12.0602	9.39629	7.90676	9.44716	9.31709	7.38516	1689	AT2G03070	mediator subunit 8
Gh_A01G1907	8.29273	8.92894	7.04001	8.89894	7.21448	7.88	6.01092	6.01121	6.0976	2484	AT1G07510	FTSH protease 10	GO:0006508|proteolysis ; GO:0005524|ATP binding ; GO:0004222|metalloendopeptidase activity ; GO:0000166|nucleotide binding ; GO:0017111|nucleoside-triphosphatase activity; GO:0016021|integral to membrane ; GO:0008270|zinc ion binding	pop:POPTR_808632	hypothetical protein ; K08956 AFG3 family protein [EC:3.4.24.-]
Gh_A01G1909	1.97083	2.95746	2.98687	2.02673	2.56018	3.87088	6.40981	9.81841	4.88	897	AT5G02230	Haloacid dehalogenase-like hydrolase (HAD) superfamily protein		pop:POPTR_819173	hypothetical protein ; K07025 putative hydrolase of the HAD superfamily
Gh_A01G1910	0.676776	0.49233	0.683128	6.13269	2.88866	4.99145	9.47475	6.12952	0.633446	795	AT2G39700	expansin A4	GO:0009664|plant-type cell wall organization ; GO:0005576|extracellular region
Gh_A01G1911	13.6025	19.991	14.956	11.218	10.9503	10.8723	19.4896	18.267	20.8267	1116	AT2G28930	protein kinase 1B	GO:0004713|protein tyrosine kinase activity; GO:0005524|ATP binding ; GO:0004674|protein serine/threonine kinase activity ; GO:0004672|protein kinase activity ; GO:0006468|protein phosphorylation	osa:4337593	Os05g0110900; hypothetical protein ; K00924
Gh_A01G1912	4.85715	5.76259	2.54548	3.53371	2.80853	1.53381	2.25618	2.81771	2.05063	6045	AT5G02310	proteolysis 6	GO:0008270|zinc ion binding ; GO:0004842|ubiquitin-protein ligase activity	ppp:PHYPADRAFT_127907	hypothetical protein ; K11978 E3 ubiquitin-protein ligase UBR3 [EC:6.3.2.19]
Gh_A01G1913	59.9981	62.2061	235.567	202.404	278.928	700.005	442.885	391.226	696.297	237	AT3G09390	metallothionein 2A	GO:0046872|metal ion binding
Gh_A01G1914	1.30476	2.21473	0.893969	0.414452	1.64541	0.971559	1.16929	1.5178	1.49451	1296	AT3G09410	Pectinacetylesterase family protein		mbr:MONBRDRAFT_30786	hypothetical protein ; K11866 STAM-binding protein [EC:3.1.2.15]
Gh_A01G1919	1.84368	14.964	2.66527	1.87963	1.86557	1.42019	1.14283	1.14631	2.37104	1209	AT3G19760	eukaryotic initiation factor 4A-III	GO:0006511|ubiquitin-dependent protein catabolic process ; GO:0005524|ATP binding ; GO:0005515|protein binding ; GO:0031625|ubiquitin protein ligase binding ; GO:0031461|cullin-RING ubiquitin ligase complex ; GO:0008026|ATP-dependent helicase activity ; GO:0003676|nucleic acid binding	vvi:100255368	hypothetical protein LOC100255368 ; K03257 translation initiation factor eIF-4A
Gh_A01G1921	67.0882	77.4849	67.3181	30.1221	35.609	28.6367	59.551	59.1125	56.1065	1443	AT2G37570	HSP20-like chaperones superfamily protein
Gh_A01G1922	97.7118	163.745	74.3415	49.7095	57.3346	35.4009	71.9685	85.4907	76.1945	1482	AT2G37570	HSP20-like chaperones superfamily protein
Gh_A01G1923	141.151	86.1966	118.38	106.17	88.7994	85.8946	67.6227	67.507	137.92	1947	AT3G12580	heat shock protein 70		vvi:100253562	GSVIVT00024351001; similar to HSC70-1 (heat shock cognate 70 kDa protein 1); ATP binding ; K03283 heat shock 70kDa protein 1/8
Gh_A01G1924	3.23291	5.76197	3.00763	7.08179	5.86454	8.14471	8.01426	6.11125	3.09575	951	AT2G28780
Gh_A01G1925	0.0923273	0	0.173962	0.372232	0.197038	0.0687491	0.562151	0.671264	0.0930635	1665	AT5G02010	RHO guanyl-nucleotide exchange factor 7	GO:0005089|Rho guanyl-nucleotide exchange factor activity
Gh_A01G1926	0.181708	0	0	0	0	0	0	0	0.0915784	423	AT2G37925	copper transporter 4	GO:0035434|copper ion transmembrane transport ; GO:0016021|integral to membrane ; GO:0005375|copper ion transmembrane transporter activity
Gh_A01G1927	0.56576	3.38402	1.02792	1.3034	2.11296	1.52463	0.937341	1.4573	0.733205	951	AT3G54020	Arabidopsis Inositol phosphorylceramide synthase 1		gga:378907	SGMS1; sphingomyelin synthase 1 (EC:2.7.8.27); K04714 ceramide cholinephosphotransferase [EC:2.7.8.3]
Gh_A01G1928	0.753554	1.35261	0.832316	0.111745	0.0277273	0.15479	0.693119	1.36023	0.995288	1479	AT3G54030	Protein kinase protein with tetratricopeptide repeat domain	GO:0004713|protein tyrosine kinase activity; GO:0005524|ATP binding ; GO:0004672|protein kinase activity ; GO:0006468|protein phosphorylation	ath:AT1G14370	APK2A; APK2A (PROTEIN KINASE 2A); kinase ; K00924
Gh_A01G1929	149.312	137.796	264.235	9.41125	9.34085	23.4587	168.378	176.424	177.189	540	AT3G54040	PAR1 protein
Gh_A01G1931	14.9805	17.5858	25.1264	23.0295	19.4959	34.3332	65.1104	49.1035	90.0351	549	AT3G54040	PAR1 protein
Gh_A01G1933	52.6107	73.6992	73.4249	29.9632	35.5826	32.4276	96.0592	72.4627	70.6741	393	AT1G74270	Ribosomal protein L35Ae family protein	GO:0005840|ribosome ; GO:0006412|translation ; GO:0005622|intracellular ; GO:0003735|structural constituent of ribosome	vvi:100242662	hypothetical protein LOC100242662 ; K02917 large subunit ribosomal protein L35Ae
Gh_A01G1934	1.77334	0.988391	0.847793	2.56101	1.5816	1.3139	1.90315	2.64789	0.987117	1452	AT5G01140	Protein of unknown function (DUF674)
Gh_A01G1939	10.1662	10.3891	10.8308	16.4035	15.5272	15.6373	22.4567	21.3023	7.66476	2340	AT1G07380	Neutral/alkaline non-lysosomal ceramidase		tad:TRIADDRAFT_29967	hypothetical protein ; K12349 neutral ceramidase [EC:3.5.1.23]
Gh_A01G1941	9.30009	11.7106	16.4494	5.09732	8.61035	9.73131	15.4913	14.9021	18.7025	843	AT3G54130	Josephin family protein	GO:0008242|omega peptidase activity	pop:POPTR_1104154	hypothetical protein ; K11863 Ataxin-3 [EC:3.4.22.-]
Gh_A01G1942	7.86604	12.4618	11.1158	13.1081	13.7295	14.7268	12.2504	13.7256	11.8365	684	AT2G38025	Cysteine proteinases superfamily protein
Gh_A01G1943	7.55051	11.2131	5.67463	5.4543	4.0737	3.40285	3.24686	3.8094	5.0282	2265	AT3G09100	mRNA capping enzyme family protein	GO:0006397|mRNA processing ; GO:0006281|DNA repair ; GO:0005524|ATP binding ; GO:0006370|7-methylguanosine mRNA capping ; GO:0003910|DNA ligase (ATP) activity ; GO:0004725|protein tyrosine phosphatase activity ; GO:0016791|phosphatase activity ; GO:0008138|protein tyrosine/serine/threonine phosphatase activity ; GO:0006470|protein dephosphorylation ; GO:0016311|dephosphorylation ; GO:0004484|mRNA…	xtr:407900	rngtt; RNA guanylyltransferase and 5'-phosphatase (EC:2.7.7.50); K00987 mRNA guanylyltransferase [EC:2.7.7.50]
Gh_A01G1944	0.41413	0.781056	0.806307	0.356187	0.412443	0.657858	1.53692	1.50948	0.528747	1392	AT3G09070	Protein of unknown function (DUF740)
Gh_A01G1946	0.828259	0.249938	0.589557	0.791527	0.667765	0.456846	0.192114	0.449631	0.463813	2088	AT1G62670	rna processing factor 2
Gh_A01G1947	17.8449	33.2233	17.5628	40.2995	60.0502	39.3435	22.7767	11.1331	21.3032	771	AT3G09050
Gh_A01G1949	1.81769	2.1059	2.03861	3.48967	2.77085	3.86714	3.1621	4.07793	2.00668	888	AT2G38090	Duplicated homeodomain-like superfamily protein	GO:0003682|chromatin binding	ddi:DDB_0220617	mybH; SWIRM domain-containing protein ; K11865 protein MYSM1
Gh_A01G1950	8.87903	9.26075	10.0782	11.4723	14.9252	16.0376	20.6569	22.7109	27.4695	1437	AT5G01220	sulfoquinovosyldiacylglycerol 2	GO:0009058|biosynthetic process	ath:AT5G01220	SQD2; SQD2 (SULFOQUINOVOSYLDIACYLGLYCEROL 2); UDP-sulfoquinovose:DAG sulfoquinovosyltransferase/ transferase, transferring glycosyl groups ; K06119 sulfoquinovosyltransferase [EC:2.4.1.-]
Gh_A01G1952	0.874857	2.26285	1.17742	0.873382	0.93353	1.48901	1.66687	0.508851	1.13379	615	AT3G21350	RNA polymerase transcriptional regulation mediator-related	GO:0006357|regulation of transcription from RNA polymerase II promoter ; GO:0016592|mediator complex ; GO:0001104|RNA polymerase II transcription cofactor activity
Gh_A01G1953	68.4051	48.0398	48.2744	32.6708	32.0283	27.2071	39.4259	41.1374	47.5132	927	AT5G05780	RP non-ATPase subunit 8A	GO:0005515|protein binding	vvi:100247677	GSVIVT00021479001; hypothetical protein LOC100247677 ; K03038 26S proteasome regulatory subunit N8
Gh_A01G1955	31.6415	25.8114	25.0367	58.0843	50.999	53.9816	25.069	24.0963	24.9696	1449	AT2G38120	Transmembrane amino acid transporter family protein
Gh_A01G1956	53.5517	60.0056	52.3302	162.561	220.169	157.731	57.8443	34.3236	60.8584	366	AT2G38140	plastid-specific ribosomal protein 4
Gh_A01G1957	3.64333	2.49365	1.97914	3.30099	2.83737	2.24617	3.7994	3.79387	2.20639	2616	AT3G56370	Leucine-rich repeat protein kinase family protein	GO:0005515|protein binding	ath:AT1G75820	CLV1; CLV1 (CLAVATA 1); ATP binding / kinase/ protein serine/threonine kinase ; K00924
Gh_A01G1958	0.860109	1.54845	0.601588	1.52717	2.07199	0.931575	1.2091	1.94045	1.03773	2949	AT3G08960	ARM repeat superfamily protein	GO:0006886|intracellular protein transport ; GO:0005643|nuclear pore ; GO:0008536|Ran GTPase binding; GO:0008565|protein transporter activity
Gh_A01G1959	26.9131	25.5594	35.5706	59.0771	61.1532	65.6569	58.1893	42.68	42.0791	684	AT5G58590	RAN binding protein 1	GO:0046907|intracellular transport	bta:785768	RANBP2; RAN binding protein 2 ; K12172 E3 SUMO-protein ligase RanBP2
Gh_A01G1960	46.4621	47.1317	44.7518	38.0668	36.0127	33.701	54.8271	46.1056	42.5066	1182	AT3G51800	metallopeptidase M24 family protein	GO:0006508|proteolysis ; GO:0004177|aminopeptidase activity ; GO:0009987|cellular process ; GO:0008235|metalloexopeptidase activity	olu:OSTLU_28526	predicted protein; K01265 methionyl aminopeptidase [EC:3.4.11.18]
Gh_A01G1962	0.59125	1.33813	0.278506	0.211886	0.473176	0.0978353	0.228567	0.343894	0.198655	780	AT2G38250	Homeodomain-like superfamily protein	GO:0005634|nucleus ; GO:0006355|regulation of transcription, DNA-dependent ; GO:0043565|sequence-specific DNA binding ; GO:0006351|transcription, DNA-dependent ; GO:0003700|sequence-specific DNA binding transcription factor activity	ecb:100056404	ZSCAN29; zinc finger and SCAN domain containing 29 ; K09230 SCAN domain-containing zinc finger protein
Gh_A01G1963	9.10773	5.56257	7.9789	17.067	15.3271	14.2609	6.9842	8.78776	8.55832	1806	AT5G04060	S-adenosyl-L-methionine-dependent methyltransferases superfamily protein	GO:0008168|methyltransferase activity
Gh_A01G1964	82.8383	97.223	101.1	0.153883	0	0.532902	19.2143	26.2659	153.292	1074	AT5G05600	2-oxoglutarate (2OG) and Fe(II)-dependent oxygenase superfamily protein	GO:0016706|oxidoreductase activity, acting on paired donors, with incorporation or reduction of molecular oxygen, 2-oxoglutarate as one donor, and incorporation of one atom each of oxygen into both donors ; GO:0005506|iron ion binding ; GO:0055114|oxidation-reduction process ; GO:0016491|oxidoreductase activity	ath:AT4G22880	LDOX; LDOX (TANNIN DEFICIENT SEED 4) ; K05277 leucoanthocyanidin dioxygenase [EC:1.14.11.19]
Gh_A01G1965	19.5725	19.6828	23.4293	21.0022	22.2481	25.2507	26.751	23.8171	27.3398	1023	AT5G01390	DNAJ heat shock family protein	GO:0006457|protein folding ; GO:0051082|unfolded protein binding	vvi:100252168	GSVIVT00003050001; hypothetical protein LOC100252168 ; K09510 DnaJ homolog, subfamily B, member 4
Gh_A01G1966	4.00864	5.51058	2.68591	3.168	2.52157	1.81423	2.10814	2.78231	2.66159	4017	AT5G01400	HEAT repeat-containing protein		ath:AT5G01400	ESP4; ESP4 (ENHANCED SILENCING PHENOTYPE 4); binding ; K06100 symplekin
Gh_A01G1967	14.0873	3.96204	12.8835	26.3937	23.2075	23.6787	11.3218	12.3625	16.068	933	AT5G01410	Aldolase-type TIM barrel family protein	GO:0042823|pyridoxal phosphate biosynthetic process	pop:POPTR_576973	hypothetical protein ; K06215 pyridoxine biosynthesis protein [EC:4.-.-.-]
Gh_A01G1968	3.32025	6.39025	4.35947	1.60211	2.39914	1.03825	8.61091	9.27577	2.52981	1470	AT5G01450	RING/U-box superfamily protein	GO:0005515|protein binding ; GO:0008270|zinc ion binding	ppp:PHYPADRAFT_82022	hypothetical protein ; K01931 protein neuralized
Gh_A01G1969	15.2816	83.507	16.3501	42.1117	59.1337	51.3538	45.9541	47.6139	6.98595	1353	AT3G51860	cation exchanger 3	GO:0055085|transmembrane transport ; GO:0016021|integral to membrane	pop:POPTR_653119	Ca2+ antiporter/cation exchanger ; K07300 Ca2+:H+ antiporter
Gh_A01G1970	0.763315	1.99044	1.31316	3.71074	2.16021	3.13022	0.538849	0.308851	1.73952	1158	AT3G51870	Mitochondrial substrate carrier family protein	GO:0055085|transmembrane transport	bfo:BRAFLDRAFT_285424	hypothetical protein ; K05863 solute carrier family 25 (mitochondrial carrier; adenine nucleotide translocator)
Gh_A01G1971	12.2891	20.4804	21.962	12.8117	14.7822	16.3419	10.3652	8.66398	19.2938	516	AT3G51880	high mobility group B1		ath:AT3G51880	HMGB1; HMGB1 (HIGH MOBILITY GROUP B 1) ; K10802 high mobility group protein B1
Gh_A01G1972	844.995	697.702	1251.97	4218.5	4184.79	5710.2	2128.89	1684.24	1497.59	858	AT5G01530	light harvesting complex photosystem II	GO:0016020|membrane ; GO:0009765|photosynthesis, light harvesting	ath:AT3G08940	LHCB4.2 (LIGHT HARVESTING COMPLEX PSII) ; K08915 light-harvesting complex II chlorophyll a/b binding protein 4
Gh_A01G1973	1.59183	3.17377	2.92788	3.99323	3.23539	5.41857	5.53835	3.35076	3.74388	507	AT3G08980	Peptidase S24/S26A/S26B/S26C family protein	GO:0016020|membrane ; GO:0006627|protein processing involved in protein targeting to mitochondrion; GO:0042720|mitochondrial inner membrane peptidase complex; GO:0008233|peptidase activity ; GO:0006508|proteolysis ; GO:0008236|serine-type peptidase activity	pop:POPTR_1104271	hypothetical protein ; K09648 mitochondrial inner membrane protease subunit 2 [EC:3.4.99.-]
Gh_A01G1974	0.717383	1.73957	1.67351	1.5058	0.69259	0.54266	0.633892	0.67556	0.79197	1125	AT3G09010	Protein kinase superfamily protein	GO:0004713|protein tyrosine kinase activity; GO:0005524|ATP binding ; GO:0004674|protein serine/threonine kinase activity ; GO:0004672|protein kinase activity ; GO:0006468|protein phosphorylation	ath:AT3G55450	protein kinase, putative ; K00924
Gh_A01G1975	5.28097	6.32753	5.71377	4.69158	4.2303	3.14293	3.55123	4.02665	4.04077	2598	AT5G01270	carboxyl-terminal domain (ctd) phosphatase-like 2	GO:0005515|protein binding ; GO:0003725|double-stranded RNA binding	sce:YMR277W	FCP1; Carboxy-terminal domain (CTD) phosphatase, essential for dephosphorylation of the repeated C-terminal domain of the RNA polymerase II large subunit (Rpo21p) ; K01090 protein phosphatase [EC:3.1.3.16]
Gh_A01G1977	0.833476	0.90441	0.656135	0.564651	0.402045	0.419419	1.56249	1.66021	1.13934	3366	AT3G51740	inflorescence meristem receptor-like kinase 2		osa:4341290	Os06g0557100; hypothetical protein ; K00924
Gh_A01G1979	18.9106	18.6958	24.6161	9.12706	8.89605	9.438	17.1561	15.4934	23.0581	756	AT3G51790	transmembrane protein G1P-related 1	GO:0017003|protein-heme linkage ; GO:0017004|cytochrome complex assembly ; GO:0005886|plasma membrane
Gh_A01G1980	15.0765	19.2588	15.6412	12.8776	13.3241	10.5606	17.9677	15.44	17.714	831	AT3G51780	BCL-2-associated athanogene 4	GO:0005515|protein binding ; GO:0051087|chaperone binding	dre:558108	si:dkey-216e9.4 ; K09555 BCL2-associated athanogene 1
Gh_A01G1981	19.4509	16.7448	25.8613	1.71454	1.95279	2.43989	12.4919	15.8144	17.735	1470	AT2G38290	ammonium transporter 2	GO:0016020|membrane ; GO:0008519|ammonium transmembrane transporter activity ; GO:0072488|ammonium transmembrane transport; GO:0015696|ammonium transport	xtr:445260	rhcg; Rh family, C glycoprotein ; K06579 Rhesus blood group glycoprotein
Gh_A01G1983	1.09692	2.26091	2.58349	2.56919	2.968	3.22827	1.68105	1.59502	1.57952	981	AT2G38300	myb-like HTH transcriptional regulator family protein	GO:0003682|chromatin binding
Gh_A01G1984	13.7624	16.6509	8.82724	10.8192	12.2765	9.6267	6.41904	5.69505	10.1573	2826	AT3G51770	tetratricopeptide repeat (TPR)-containing protein	GO:0005515|protein binding	bmy:Bm1_01735	UDP-N-acetylglucosamine--peptide N-acetylglucosaminyltransferase; K09667 polypeptide N-acetylglucosaminyltransferase [EC:2.4.1.41]
Gh_A01G1985	1.296	0.846093	1.54966	2.73308	1.54248	2.72188	1.79207	0.927754	1.45706	771	AT3G51760	Protein of unknown function (DUF688)
Gh_A01G1986	0.23723	0.134226	0.893969	0	1.01256	0.235529	0.825381	0.137982	1.55429	324	AT5G01570
Gh_A01G1987	1.48199	2.33079	1.13587	5.75207	5.25339	4.31435	1.60221	1.43177	2.35464	1530	AT5G01590
Gh_A01G1988	67.3643	76.0096	61.8573	35.2431	36.6427	35.3993	70.8384	64.4811	49.2936	789	AT5G58420	Ribosomal protein S4 (RPS4A) family protein	GO:0005840|ribosome ; GO:0003723|RNA binding ; GO:0006412|translation ; GO:0005622|intracellular ; GO:0003735|structural constituent of ribosome	pop:POPTR_837007	hypothetical protein ; K02987 small subunit ribosomal protein S4e
Gh_A01G1989	0.159136	0	0	0.256632	0.084904	0.473985	0	0	0.320809	483	AT5G01610	Protein of unknown function, DUF538
Gh_A01G1990	50.9402	55.8538	108.404	46.1786	52.5071	93.5939	66.8558	40.8492	93.654	510	AT2G38310	PYR1-like 4
Gh_A01G1992	0.803695	0.937029	0.665378	4.00609	3.11853	1.76513	1.384	1.69985	0.662812	1578	AT2G38330	MATE efflux family protein	GO:0016020|membrane ; GO:0055085|transmembrane transport ; GO:0015238|drug transmembrane transporter activity ; GO:0015297|antiporter activity ; GO:0006855|drug transmembrane transport
Gh_A01G1993	13.5519	6.57232	12.6507	9.2998	11.1642	9.44693	9.1243	10.3979	11.0442	933	AT3G08780
Gh_A01G1994	25.7987	10.4696	44.8102	29.0754	21.0106	28.3224	33.4279	43.4643	41.5473	648	AT2G38360	prenylated RAB acceptor 1.B4
Gh_A01G1995	16.5828	19.2989	21.916	22.6445	28.01	33.3961	57.5133	48.8202	21.785	489	AT5G01650	Tautomerase/MIF superfamily protein		nve:NEMVE_v1g189079	hypothetical protein ; K07253 phenylpyruvate tautomerase [EC:5.3.2.1]
Gh_A01G1996	0.344534	0.354435	0.147538	0.26939	0.167109	0.217678	0.290599	0.692271	0.31571	1227	AT3G51670	SEC14 cytosolic factor family protein / phosphoglyceride transfer family protein	GO:0006810|transport ; GO:0016021|integral to membrane	uma:UM04979.1	hypothetical protein; K01101 4-nitrophenyl phosphatase [EC:3.1.3.41]
Gh_A01G1997	4.33901	2.7473	4.37973	2.55459	3.91346	1.84625	0.479253	1.32196	4.00914	744	AT2G38480	Uncharacterised protein family (UPF0497)
Gh_A01G1998	0.921889	1.17362	0.922786	1.3628	0.532846	0.781802	0.490031	0.58089	0.774366	2001	AT5G01720	RNI-like superfamily protein		dre:378737	fbxl2; F-box and leucine-rich repeat protein 2 ; K10268 F-box and leucine-rich repeat protein 2
Gh_A01G1999	1.43025	1.13893	1.03968	0.759342	0.593509	0.736293	1.47442	1.70485	1.0056	4353	AT2G38440	SCAR homolog 2	GO:0005856|cytoskeleton ; GO:0003779|actin binding ; GO:0030036|actin cytoskeleton organization
Gh_A01G2000	182.72	133.568	191.186	258.461	225.588	259.107	107.352	82.3006	182.208	1515	AT1G19440	3-ketoacyl-CoA synthase 4	GO:0016020|membrane ; GO:0016747|transferase activity, transferring acyl groups other than amino-acyl groups ; GO:0006633|fatty acid biosynthetic process ; GO:0008610|lipid biosynthetic process	sbi:SORBI_05g019870	SORBIDRAFT_05g019870; hypothetical protein ; K00660 chalcone synthase [EC:2.3.1.74]
Gh_A01G2001	0.0657788	0.316353	0.0619696	0.123759	0.0350951	0.0816341	0.0762868	0.133908	0.116031	2337	AT3G57880	Calcium-dependent lipid-binding (CaLB domain) plant phosphoribosyltransferase family protein	GO:0005515|protein binding	xtr:100036623	rab11fip5; RAB11 family interacting protein 5 (class 1) ; K12484 Rab11 family-interacting protein 1/2/5
Gh_A01G2009	0.662608	0.749814	0.249695	0.0949832	0	0.131572	0.0512305	0.822182	0.400735	870	AT1G02170	metacaspase 1	GO:0006508|proteolysis ; GO:0004197|cysteine-type endopeptidase activity
Gh_A01G2010	16.9949	19.4808	18.4314	33.6224	31.2167	32.7987	34.0984	55.2529	27.712	1047	AT5G64240	metacaspase 3	GO:0006508|proteolysis ; GO:0004197|cysteine-type endopeptidase activity
Gh_A01G2011	1.16282	1.14041	0.748581	0.500063	0.744483	0.500277	1.05639	1.53304	0.410233	1983	AT1G78160	pumilio 7	GO:0003723|RNA binding
Gh_A01G2012	0.0788333	0	0.0742682	0	0	0	0.822841	0.36682	0	975	AT5G64120	Peroxidase superfamily protein	GO:0006979|response to oxidative stress ; GO:0020037|heme binding ; GO:0004601|peroxidase activity ; GO:0055114|oxidation-reduction process	ath:AT5G64120	peroxidase, putative ; K00430 peroxidase [EC:1.11.1.7]
Gh_A01G2013	0.413239	0.584532	0	0	0	0	1.31795	0.961423	0.208267	372
Gh_A01G2014	11.8484	9.77886	13.8654	7.04052	3.90816	3.33465	4.59995	7.36267	7.33243	2277	AT4G35300	tonoplast monosaccharide transporter2	GO:0016020|membrane ; GO:0006810|transport ; GO:0055085|transmembrane transport ; GO:0016021|integral to membrane ; GO:0022891|substrate-specific transmembrane transporter activity; GO:0022857|transmembrane transporter activity ; GO:0005215|transporter activity	mcc:697822	SLC2A13; solute carrier family 2 (facilitated glucose transporter), member 13 ; K08150 MFS transporter, SP family, solute carrier family 2 (facilitated glucose transporter), member 13
Gh_A01G2015	7.41655	7.1719	6.60596	23.957	18.9575	17.3709	5.74726	5.88239	8.29122	1140	AT4G38225
Gh_A01G2016	41.6738	34.7035	37.0448	50.1066	47.8799	47.4963	30.9584	31.2651	28.2649	1683	AT5G64050	glutamate tRNA synthetase	GO:0016876|ligase activity, forming aminoacyl-tRNA and related compounds ; GO:0005524|ATP binding ; GO:0005737|cytoplasm ; GO:0004818|glutamate-tRNA ligase activity; GO:0000166|nucleotide binding ; GO:0006418|tRNA aminoacylation for protein translation ; GO:0006424|glutamyl-tRNA aminoacylation; GO:0043039|tRNA aminoacylation ; GO:0004812|aminoacyl-tRNA ligase activity	pop:POPTR_803960	hypothetical protein ; K01885 glutamyl-tRNA synthetase [EC:6.1.1.17]
Gh_A01G2017	10.515	7.99034	9.55602	13.467	12.9231	13.8689	13.6146	10.8332	12.3396	1758	AT1G76490	hydroxy methylglutaryl CoA reductase 1	GO:0015936|coenzyme A metabolic process ; GO:0004420|hydroxymethylglutaryl-CoA reductase (NADPH) activity ; GO:0055114|oxidation-reduction process ; GO:0050662|coenzyme binding	ath:AT1G76490	HMG1; HMG1 (3-HYDROXY-3-METHYLGLUTARYL COA REDUCTASE) ; K00021 3-hydroxy-3-methylglutaryl-CoA reductase [EC:1.1.1.34]
Gh_A01G2018	20.5159	21.6628	15.2445	23.636	28.7523	13.4119	17.9567	17.255	14.9028	1596	AT4G38130	histone deacetylase 1	GO:0004407|histone deacetylase activity; GO:0016575|histone deacetylation	vvi:100241833	hypothetical protein LOC100241833 ; K06067 histone deacetylase 1/2 [EC:3.5.1.98]
Gh_A01G2019	1.28558	2.96089	1.46761	1.88621	2.22715	1.27636	1.35062	1.54827	2.04284	2541	AT5G08390	Transducin/WD40 repeat-like superfamily protein	GO:0008352|katanin complex; GO:0005515|protein binding ; GO:0051013|microtubule severing; GO:0008017|microtubule binding	dre:326944	prpf4; PRP4 pre-mRNA processing factor 4 homolog (yeast) ; K12662 U4/U6 small nuclear ribonucleoprotein PRP4
Gh_A01G2020	4.93032	6.34217	3.29504	5.21002	5.35091	3.0123	3.2255	3.82355	4.71478	912	AT1G50370	Calcineurin-like metallo-phosphoesterase superfamily protein	GO:0016787|hydrolase activity	ath:AT1G50370	serine/threonine protein phosphatase, putative ; K01090 protein phosphatase [EC:3.1.3.16]
Gh_A01G2021	9.3204	10.9652	9.67034	5.78271	6.70333	6.11471	14.2378	13.9946	9.97412	936	AT3G20000	translocase of the outer mitochondrial membrane 40	GO:0055085|transmembrane transport ; GO:0005741|mitochondrial outer membrane	vvi:100268104	GSVIVT00005744001; hypothetical protein LOC100268104 ; K11518 mitochondrial import receptor subunit TOM40
Gh_A01G2022	8.87309	11.2347	7.08142	7.41288	8.68418	5.96652	6.70743	8.06464	6.30437	2040	AT1G05460	P-loop containing nucleoside triphosphate hydrolases superfamily protein		nve:NEMVE_v1g93294	hypothetical protein ; K01529
Gh_A01G2023	6.66988	2.87532	6.03429	3.64233	3.10671	2.86431	2.88542	4.31051	6.53631	1452	AT3G26410	methyltransferases;nucleic acid binding	GO:0008168|methyltransferase activity ; GO:0032259|methylation ; GO:0003676|nucleic acid binding	hsa:60487	TRMT11; tRNA methyltransferase 11 homolog (S. cerevisiae) (EC:2.1.1.-); K00599
Gh_A01G2024	11.8375	15.0469	22.4567	11.5934	18.4279	21.4928	22.8495	18.2031	29.5027	474	AT5G23290	prefoldin 5	GO:0016272|prefoldin complex ; GO:0006457|protein folding ; GO:0051082|unfolded protein binding	pop:POPTR_558668	hypothetical protein ; K04797 prefoldin alpha subunit
Gh_A01G2025	5.07719	4.08925	5.17468	6.66289	7.21073	7.2652	21.6671	17.8026	7.90416	2127	AT5G23240	DNAJ heat shock N-terminal domain-containing protein	GO:0005515|protein binding ; GO:0008270|zinc ion binding	olu:OSTLU_7956	predicted protein; K05337 ferredoxin
Gh_A01G2027	0.06778	0.0767005	0.063855	0	0	0	0.0786077	0	0.0683204	1134	AT5G08200	peptidoglycan-binding LysM domain-containing protein
Gh_A01G2028	65.0726	48.9683	53.0404	65.268	64.3627	56.9965	42.7827	45.7165	59.726	1770	AT5G41690	RNA-binding (RRM/RBD/RNP motifs) family protein	GO:0003676|nucleic acid binding	vvi:100262769	hypothetical protein LOC100262769 ; K11294 nucleolin
Gh_A01G2029	0.0375672	0	0	0	0	0	0.0435685	0	0.0757335	1023	AT2G20840	Secretory carrier membrane protein (SCAMP) family protein	GO:0016021|integral to membrane ; GO:0015031|protein transport
[truncated: 47,639 more rows]

## Sheet: LIST_FOR_ALL_DEG
gene	HA-VS-CK-UP-LIST.txt	AL-VS-CK-UP-LIST.txt	HA-VS-AL-UP-LIST.txt	HA-VS-CK-DN-LIST.txt	AL-VS-CK-DN-LIST.txt	HA-VS-AL-DN-LIST.txt	GeneID	Length	CK_RPKM	CK24-1_RPKM	CK24-3_RPKM	Ha_RPKM	Ha24-1_RPKM	Ha24-3_RPKM	Al_RPKM	Al24-1_RPKM	Al24-8006_RPKM	CK-FPKM-AVEAGE	HA-FPKM-AVEAGE	AL-FPKM-AVEAGE	gene	CK1	CK2	CK3	HA1	HA2	HA3	AL1	AL2	AL3	gene	ck	ha	al	Pathway	GO Component	GO Function	GO Process	Blast nr
[truncated: 7,029 more rows]

[truncated: 6 more sheets: HA UP, HA DOWN, AL UP, AL DOWN, HA higher than AL, AL higher thanHA]
