# Supplementary material for: Differential Transcription and Alternative Splicing in Cotton Underly Specialized Defense Responses Against Pests
Source: Front Plant Sci. 2020 Sep 15;11:573131. doi: 10.3389/fpls.2020.573131 (PMC7533563; doi:10.3389/fpls.2020.573131)
Supplement: Supplementary file 4 [file DataSheet_4.xlsx]

## Sheet: Sheet1
HA
GO_Name	P_value	EnrichmentScore	HitsGenesCountsInSelectedSet	HitsGenesCountsInBackground	AllGenesCountsInSelectedSet	AllGenesCountsInBackground	GenesOfSelectedSetInGOterm	corrected p-value(BH method)
response to acid chemical	0	2.15719	183	1954	1963	45215	Gh_A03G1807,Gh_A10G2244,Gh_D12G2746,Gh_D12G2750,Gh_A13G0301,Gh_D01G0906,Gh_A05G1019,Gh_A02G0260,Gh_A01G1737,Gh_A01G1739,Gh_A02G0258,Gh_D10G1825,Gh_D10G1818,Gh_A02G0263,Gh_D05G0600,Gh_A01G1740,Gh_A12G1452,Gh_D11G1203,Gh_D05G1970,Gh_D08G2201,Gh_D10G0531,Gh_D08G1374,Gh_D11G1242,Gh_A01G0871,Gh_D05G0683,Gh_A12G1033,Gh_D10G1429,Gh_D05G1551,Gh_D01G0514,Gh_D02G1573,Gh_D09G1547,Gh_D02G0229,Gh_A09G1529,Gh_…	0
response to oxygen-containing compound	0	2.02559	237	2695	1963	45215	Gh_A03G1807,Gh_A10G2244,Gh_A01G0013,Gh_A05G1472,Gh_D12G2746,Gh_D12G2750,Gh_A08G1744,Gh_A13G0301,Gh_D01G0906,Gh_D04G1266,Gh_A05G1019,Gh_D01G0012,Gh_A02G0260,Gh_A01G1737,Gh_A01G1739,Gh_A02G0258,Gh_D10G1825,Gh_D10G1818,Gh_A02G0263,Gh_D05G0600,Gh_A01G1740,Gh_A12G1452,Gh_D11G1203,Gh_D05G1970,Gh_D08G2201,Gh_D10G0531,Gh_D05G0648,Gh_D08G1374,Gh_D02G0719,Gh_D11G1242,Gh_A01G0871,Gh_D05G0683,Gh_A12G1033,Gh_…	0
response to external stimulus	0	1.97431	171	1995	1963	45215	Gh_A12G1857,Gh_A04G0320,Gh_D12G2746,Gh_D12G2750,Gh_A12G2722,Gh_A13G0301,Gh_D04G1260,Gh_D12G2715,Gh_A05G1019,Gh_D10G1818,Gh_D05G0600,Gh_D06G2176,Gh_D11G1203,Gh_A03G0901,Gh_D01G2240,Gh_A12G0132,Gh_D05G0648,Gh_D03G1462,Gh_D05G0683,Gh_A10G0504,Gh_D05G1551,Gh_D13G0415,Gh_D13G0417,Gh_D03G0189,Gh_D06G0479,Gh_D08G0546,Gh_D12G2246,Gh_D12G2247,Gh_A10G0583,Gh_D05G1137,Gh_D11G2087,Gh_D05G2484,Gh_D09G1130,Gh_…	0
response to biotic stimulus	0	2.46079	161	1507	1963	45215	Gh_A12G1857,Gh_A04G0320,Gh_D12G2750,Gh_A13G0301,Gh_D04G1260,Gh_D12G2715,Gh_A05G1019,Gh_D10G1818,Gh_D05G0600,Gh_D06G2176,Gh_D11G1203,Gh_A03G0901,Gh_D01G2240,Gh_A12G0132,Gh_D05G0648,Gh_D03G1462,Gh_D05G0683,Gh_A10G0504,Gh_D13G0415,Gh_D13G0417,Gh_D03G0189,Gh_D06G0479,Gh_D08G0546,Gh_D12G2246,Gh_D12G2247,Gh_A10G0583,Gh_D05G1137,Gh_D11G2087,Gh_D05G2484,Gh_D09G1130,Gh_A13G0371,Gh_A05G3310,Gh_A05G3304,Gh_…	0
response to fungus	0	3.42605	65	437	1963	45215	Gh_D12G2750,Gh_A13G0301,Gh_D12G2715,Gh_A05G1019,Gh_D10G1818,Gh_D05G0600,Gh_D06G2176,Gh_A12G0132,Gh_D05G0683,Gh_A10G0504,Gh_D06G0479,Gh_D08G0546,Gh_A10G0583,Gh_D05G1137,Gh_D05G2484,Gh_A05G3310,Gh_D04G0293,Gh_D13G0071,Gh_A01G1443,Gh_A01G1442,Gh_A09G0573,Gh_A05G1188,Gh_D11G0264,Gh_A12G0268,Gh_D05G0753,Gh_D10G0443,Gh_D05G0339,Gh_D09G1420,Gh_D10G0473,Gh_A10G0456,Gh_D06G1833,Gh_D06G1939,Gh_D01G1191,Gh_…	0
phenylpropanoid biosynthetic process	0	5.13973	54	242	1963	45215	Gh_A05G1005,Gh_D12G2714,Gh_A08G0826,Gh_D10G1845,Gh_A04G1207,Gh_A09G0262,Gh_D10G1429,Gh_A10G1835,Gh_D13G0408,Gh_A07G2341,Gh_D08G2702,Gh_D05G1123,Gh_D07G0169,Gh_D08G0952,Gh_A13G0363,Gh_D04G1586,Gh_A09G1020,Gh_A04G0620,Gh_D11G1980,Gh_D13G2231,Gh_A12G0204,Gh_D08G1662,Gh_D12G0830,Gh_D07G0734,Gh_D09G1401,Gh_A04G1032,Gh_A10G0458,Gh_D09G1041,Gh_D06G0580,Gh_A13G1345,Gh_D01G1930,Gh_A09G0073,Gh_A09G1397,Gh_…	0
response to stimulus	0	1.48233	644	10007	1963	45215	Gh_D03G0541,Gh_A01G0009,Gh_A09G2498,Gh_A04G0783,Gh_A01G0486,Gh_A03G1807,Gh_A10G2244,Gh_A01G0013,Gh_A03G0969,Gh_A05G1472,Gh_A08G0477,Gh_A12G1857,Gh_A04G0320,Gh_D12G2746,Gh_D04G1699,Gh_D07G1513,Gh_D12G0566,Gh_A08G0005,Gh_D12G2750,Gh_A12G0997,Gh_A04G0797,Gh_A08G1744,Gh_A12G2722,Gh_A09G2051,Gh_A12G0549,Gh_D10G0933,Gh_D07G0243,Gh_D03G1829,Gh_A13G0301,Gh_D01G0906,Gh_D04G1266,Gh_D04G1260,Gh_A03G1858,Gh_…	0
response to inorganic substance	0	2.26253	133	1354	1963	45215	Gh_A04G0320,Gh_D07G1513,Gh_D07G0243,Gh_D01G0906,Gh_A01G1798,Gh_A01G1737,Gh_A01G1739,Gh_D10G1825,Gh_A01G1740,Gh_A12G1452,Gh_D11G1203,Gh_D05G1970,Gh_D08G2201,Gh_A12G0132,Gh_D08G1374,Gh_A01G0871,Gh_D05G0683,Gh_A12G1033,Gh_A07G0188,Gh_A11G1562,Gh_D13G0408,Gh_D05G1551,Gh_D01G0514,Gh_D02G1573,Gh_D09G1547,Gh_A12G2373,Gh_A02G0645,Gh_A09G1529,Gh_D10G2305,Gh_D09G1511,Gh_A09G1501,Gh_A07G0123,Gh_A11G2870,Gh_…	0
organic acid metabolic process	0	2.1277	172	1862	1963	45215	Gh_D07G0214,Gh_A04G0783,Gh_D13G2160,Gh_D11G0753,Gh_D08G0077,Gh_D03G0562,Gh_D04G1266,Gh_A01G1798,Gh_D07G0223,Gh_A01G1737,Gh_A01G1739,Gh_A01G1740,Gh_D06G2176,Gh_A08G1740,Gh_D06G2165,Gh_D10G1856,Gh_D05G2834,Gh_D05G1517,Gh_A02G1139,Gh_D05G0683,Gh_D05G1522,Gh_A10G0504,Gh_A07G0166,Gh_D02G1553,Gh_D02G0229,Gh_A07G1461,Gh_D03G0189,Gh_A06G1693,Gh_D01G1885,Gh_A10G0583,Gh_D05G2484,Gh_D09G2442,Gh_A10G1847,Gh_…	0
response to chitin	0	3.5311	65	424	1963	45215	Gh_A01G0013,Gh_A05G1472,Gh_A05G1019,Gh_D01G0012,Gh_D05G0600,Gh_D05G0648,Gh_D08G1374,Gh_D02G0719,Gh_D10G0117,Gh_D07G1491,Gh_D05G1137,Gh_A12G1953,Gh_D13G0071,Gh_D03G0032,Gh_D08G0373,Gh_A09G2341,Gh_D05G1645,Gh_D09G1895,Gh_A06G1322,Gh_D09G1869,Gh_D05G3876,Gh_D12G2133,Gh_A11G2387,Gh_D06G1939,Gh_D11G2703,Gh_D11G2702,Gh_A08G1502,Gh_A12G0319,Gh_A06G1923,Gh_A05G3499,Gh_D07G0824,Gh_D11G1011,Gh_D01G0779,Gh_…	0
response to organonitrogen compound	0	3.47772	69	457	1963	45215	Gh_A01G0013,Gh_A05G1472,Gh_A05G1019,Gh_D01G0012,Gh_D05G0600,Gh_D05G0648,Gh_D08G1374,Gh_D02G0719,Gh_D10G0117,Gh_D07G1491,Gh_D05G1137,Gh_A12G1953,Gh_D13G0071,Gh_D03G0032,Gh_A02G0365,Gh_D08G0373,Gh_A09G2341,Gh_D05G1645,Gh_D09G1895,Gh_A06G1322,Gh_D09G1869,Gh_D05G3876,Gh_D12G2133,Gh_A11G2387,Gh_D06G1939,Gh_D11G2703,Gh_D11G2702,Gh_A08G1502,Gh_A12G0319,Gh_A06G1923,Gh_A05G3499,Gh_D07G0824,Gh_D09G0971,Gh_…	0
response to external biotic stimulus	0	2.4791	158	1468	1963	45215	Gh_A12G1857,Gh_A04G0320,Gh_D12G2750,Gh_A13G0301,Gh_D04G1260,Gh_D12G2715,Gh_A05G1019,Gh_D10G1818,Gh_D05G0600,Gh_D06G2176,Gh_D11G1203,Gh_A03G0901,Gh_D01G2240,Gh_A12G0132,Gh_D05G0648,Gh_D03G1462,Gh_D05G0683,Gh_A10G0504,Gh_D13G0415,Gh_D13G0417,Gh_D03G0189,Gh_D06G0479,Gh_D08G0546,Gh_D12G2246,Gh_D12G2247,Gh_A10G0583,Gh_D05G1137,Gh_D11G2087,Gh_D05G2484,Gh_D09G1130,Gh_A13G0371,Gh_A05G3310,Gh_A05G3304,Gh_…	0
oxoacid metabolic process	0	2.12999	172	1860	1963	45215	Gh_D07G0214,Gh_A04G0783,Gh_D13G2160,Gh_D11G0753,Gh_D08G0077,Gh_D03G0562,Gh_D04G1266,Gh_A01G1798,Gh_D07G0223,Gh_A01G1737,Gh_A01G1739,Gh_A01G1740,Gh_D06G2176,Gh_A08G1740,Gh_D06G2165,Gh_D10G1856,Gh_D05G2834,Gh_D05G1517,Gh_A02G1139,Gh_D05G0683,Gh_D05G1522,Gh_A10G0504,Gh_A07G0166,Gh_D02G1553,Gh_D02G0229,Gh_A07G1461,Gh_D03G0189,Gh_A06G1693,Gh_D01G1885,Gh_A10G0583,Gh_D05G2484,Gh_D09G2442,Gh_A10G1847,Gh_…	0
multi-organism process	0	1.90699	191	2307	1963	45215	Gh_D07G0212,Gh_A12G1857,Gh_A04G0320,Gh_D12G2750,Gh_A04G0797,Gh_D11G1622,Gh_A13G0301,Gh_D04G1260,Gh_A09G1182,Gh_D12G2715,Gh_A05G1019,Gh_D10G1818,Gh_D10G1819,Gh_D05G0600,Gh_D06G2176,Gh_D11G1203,Gh_Sca006973G01,Gh_A03G0901,Gh_D01G2240,Gh_A12G0132,Gh_D05G0648,Gh_D03G1462,Gh_D05G0683,Gh_A10G0504,Gh_D13G0415,Gh_D13G0417,Gh_D03G0189,Gh_A09G0673,Gh_D09G0666,Gh_D06G1318,Gh_D06G0479,Gh_D08G0546,Gh_D10G0184…	0
response to other organism	0	2.4791	158	1468	1963	45215	Gh_A12G1857,Gh_A04G0320,Gh_D12G2750,Gh_A13G0301,Gh_D04G1260,Gh_D12G2715,Gh_A05G1019,Gh_D10G1818,Gh_D05G0600,Gh_D06G2176,Gh_D11G1203,Gh_A03G0901,Gh_D01G2240,Gh_A12G0132,Gh_D05G0648,Gh_D03G1462,Gh_D05G0683,Gh_A10G0504,Gh_D13G0415,Gh_D13G0417,Gh_D03G0189,Gh_D06G0479,Gh_D08G0546,Gh_D12G2246,Gh_D12G2247,Gh_A10G0583,Gh_D05G1137,Gh_D11G2087,Gh_D05G2484,Gh_D09G1130,Gh_A13G0371,Gh_A05G3310,Gh_A05G3304,Gh_…	0
small molecule metabolic process	0	2.01653	232	2650	1963	45215	Gh_D07G0214,Gh_A04G0783,Gh_A07G0615,Gh_D13G2160,Gh_D11G0753,Gh_D08G0077,Gh_D03G0562,Gh_D06G0807,Gh_D04G1266,Gh_A01G1798,Gh_D07G0223,Gh_A01G1737,Gh_A01G1739,Gh_A01G0882,Gh_A01G1740,Gh_D06G2176,Gh_A08G1740,Gh_D03G1490,Gh_D06G2165,Gh_D10G1856,Gh_D12G0929,Gh_D05G2834,Gh_D05G1517,Gh_A02G1139,Gh_D05G0683,Gh_D05G1522,Gh_D10G1429,Gh_A10G0504,Gh_D01G1879,Gh_A07G0166,Gh_D02G1553,Gh_D02G0229,Gh_A07G1461,Gh_…	0
small molecule biosynthetic process	0	2.27371	115	1165	1963	45215	Gh_A04G0783,Gh_D11G0753,Gh_D08G0077,Gh_D03G0562,Gh_D06G0807,Gh_D04G1266,Gh_A01G1798,Gh_D07G0223,Gh_A01G1737,Gh_A01G1739,Gh_A01G1740,Gh_D06G2176,Gh_A08G1740,Gh_D10G1856,Gh_D05G2834,Gh_A02G1139,Gh_D05G0683,Gh_D10G1429,Gh_A10G0504,Gh_A07G0166,Gh_D02G1553,Gh_A07G1461,Gh_D03G0189,Gh_A05G0620,Gh_D01G1885,Gh_D05G2484,Gh_D09G2442,Gh_A10G1847,Gh_A08G0037,Gh_A08G1677,Gh_D09G1084,Gh_D13G2216,Gh_A03G1728,Gh_…	0
secondary metabolite biosynthetic process	0	4.36723	62	327	1963	45215	Gh_A05G1005,Gh_D13G2160,Gh_D12G2714,Gh_A08G0826,Gh_D10G1845,Gh_A04G1207,Gh_A09G0262,Gh_D10G1429,Gh_A10G1835,Gh_D13G0408,Gh_A07G2341,Gh_D08G2702,Gh_D05G1123,Gh_D07G0169,Gh_D08G0952,Gh_A13G0363,Gh_D04G1586,Gh_A09G1020,Gh_A04G0620,Gh_D11G1980,Gh_D13G2231,Gh_A12G0204,Gh_D08G1662,Gh_D12G0830,Gh_D07G0734,Gh_D09G1401,Gh_A04G1032,Gh_D05G3876,Gh_A10G0458,Gh_D09G1041,Gh_D06G0580,Gh_A13G1345,Gh_D01G1930,Gh_…	0
metabolic process	0	1.25421	989	18163	1963	45215	Gh_D07G0214,Gh_D07G0692,Gh_A13G1207,Gh_A05G1005,Gh_A09G2498,Gh_A04G0783,Gh_A03G1807,Gh_A05G3656,Gh_D09G2086,Gh_D12G0115,Gh_A07G0615,Gh_D11G0761,Gh_D13G2160,Gh_A05G1472,Gh_Sca033082G01,Gh_A09G0293,Gh_D12G2746,Gh_D07G1513,Gh_D12G0566,Gh_D11G0753,Gh_D04G0387,Gh_A03G1820,Gh_D08G2256,Gh_D08G0077,Gh_A05G2793,Gh_A10G1371,Gh_A08G0005,Gh_D03G0562,Gh_A01G0035,Gh_D12G2750,Gh_A12G0997,Gh_D06G0807,Gh_A13G0790…	0
response to drug	1.11022e-16	2.3977	122	1172	1963	45215	Gh_A01G0013,Gh_A05G1472,Gh_A12G0997,Gh_A05G1019,Gh_D01G0012,Gh_A02G0260,Gh_A02G0258,Gh_D02G1621,Gh_A02G0263,Gh_D05G0600,Gh_D11G1203,Gh_D05G0648,Gh_D08G1374,Gh_D02G0719,Gh_A06G1641,Gh_D05G1551,Gh_A02G0645,Gh_D02G0229,Gh_D10G0117,Gh_D07G1491,Gh_A10G0583,Gh_D05G1137,Gh_A11G2032,Gh_A05G3310,Gh_A12G1953,Gh_A05G3304,Gh_A09G1020,Gh_D04G0298,Gh_D04G0293,Gh_D13G0071,Gh_D03G0032,Gh_A12G2420,Gh_A09G0573,Gh_…	9.19265e-15
AL
GO_Name	P_value	EnrichmentScore	HitsGenesCountsInSelectedSet	HitsGenesCountsInBackground	AllGenesCountsInSelectedSet	AllGenesCountsInBackground	GenesOfSelectedSetInGOterm	corrected p-value(BH method)
response to drug	4.44089e-16	2.33652	131	1172	2163	45215	Gh_A03G0955,Gh_A05G1472,Gh_A12G0997,Gh_A05G1019,Gh_A02G0260,Gh_A02G0258,Gh_A05G1089,Gh_A02G0263,Gh_A13G0727,Gh_D11G1203,Gh_D05G0648,Gh_D02G0719,Gh_A06G1641,Gh_D05G1551,Gh_D02G0229,Gh_D11G3365,Gh_D10G1453,Gh_D10G0117,Gh_D07G1491,Gh_A10G0583,Gh_D05G1137,Gh_A11G2032,Gh_D05G1182,Gh_D05G1184,Gh_D09G1582,Gh_D05G3385,Gh_A05G3310,Gh_A12G1953,Gh_A05G3304,Gh_A09G1020,Gh_A05G1171,Gh_A05G1172,Gh_A06G0917,Gh_…	7.92699e-13
organic acid metabolic process	4.44089e-16	2.02078	180	1862	2163	45215	Gh_D07G0214,Gh_A04G0783,Gh_D13G2160,Gh_D11G0753,Gh_D03G0562,Gh_D08G2275,Gh_A05G0198,Gh_D07G0223,Gh_A10G0002,Gh_A01G1737,Gh_A01G1739,Gh_A05G1089,Gh_A01G1740,Gh_D06G2165,Gh_D10G1856,Gh_D05G1517,Gh_A02G1139,Gh_D05G0683,Gh_A12G0189,Gh_D05G1522,Gh_D09G1569,Gh_A10G0504,Gh_A09G0607,Gh_D02G1553,Gh_D05G2888,Gh_D02G0229,Gh_A07G1461,Gh_D03G0189,Gh_D11G3365,Gh_A01G0086,Gh_A10G0583,Gh_D05G2484,Gh_A05G1570,Gh_…	7.92699e-13
response to acid chemical	5.55112e-16	1.98982	186	1954	2163	45215	Gh_A03G1807,Gh_A10G2244,Gh_D12G2746,Gh_D12G2750,Gh_A13G0301,Gh_D01G0906,Gh_A05G1019,Gh_A02G0260,Gh_A01G1737,Gh_A01G1739,Gh_A02G0258,Gh_D10G1818,Gh_D09G0739,Gh_A02G0263,Gh_A01G1740,Gh_D05G1937,Gh_A12G1452,Gh_D11G1203,Gh_D05G1970,Gh_A12G0144,Gh_D10G0531,Gh_D11G1242,Gh_A01G0871,Gh_D05G0683,Gh_A12G1033,Gh_D10G1429,Gh_D05G1551,Gh_D01G0514,Gh_D02G1573,Gh_D02G0229,Gh_D11G3365,Gh_D10G1453,Gh_D01G1406,Gh_…	3.30291e-13
response to external stimulus	5.55112e-16	1.95941	187	1995	2163	45215	Gh_D12G2746,Gh_D12G2750,Gh_A13G0301,Gh_D12G2715,Gh_A05G1019,Gh_D10G1818,Gh_D09G0739,Gh_A05G1089,Gh_D11G1203,Gh_D01G2240,Gh_A12G0132,Gh_D05G0648,Gh_D03G1462,Gh_A06G0329,Gh_D05G0683,Gh_A10G0504,Gh_D05G1551,Gh_D13G0415,Gh_D13G0417,Gh_D03G0189,Gh_D06G0479,Gh_D08G0546,Gh_A11G1152,Gh_D12G2246,Gh_D12G2247,Gh_A10G0583,Gh_D05G1137,Gh_D11G2087,Gh_D05G2484,Gh_D09G1130,Gh_A09G1924,Gh_A06G1292,Gh_D09G1582,Gh_…	3.30291e-13
phenylpropanoid metabolic process	5.55112e-16	4.5475	62	285	2163	45215	Gh_A05G1005,Gh_A05G1022,Gh_D12G2714,Gh_A08G0826,Gh_D10G1845,Gh_A04G1207,Gh_A09G0262,Gh_D10G1429,Gh_A10G1835,Gh_D13G0408,Gh_A07G2341,Gh_D08G2702,Gh_D05G1123,Gh_D05G1140,Gh_A08G1368,Gh_D08G0952,Gh_A13G0363,Gh_D04G1586,Gh_A09G1020,Gh_A04G0620,Gh_D11G1980,Gh_A12G0204,Gh_D08G1662,Gh_A05G1188,Gh_A06G0526,Gh_D07G0734,Gh_D09G1401,Gh_A04G1032,Gh_D10G0473,Gh_A10G0458,Gh_A10G0456,Gh_D06G0580,Gh_A13G1345,Gh_…	3.30291e-13
multi-organism process	6.66134e-16	1.91188	211	2307	2163	45215	Gh_D07G0212,Gh_D12G2750,Gh_A04G0797,Gh_D11G0303,Gh_D11G1622,Gh_A13G0301,Gh_D11G2987,Gh_A09G1182,Gh_D12G2715,Gh_A05G1019,Gh_D10G1818,Gh_D10G1819,Gh_A05G1089,Gh_D11G1203,Gh_Sca006973G01,Gh_D01G2240,Gh_A12G0132,Gh_D05G0648,Gh_A09G2429,Gh_D03G1462,Gh_A06G0329,Gh_D05G0683,Gh_A10G0504,Gh_D06G1366,Gh_D13G0415,Gh_D13G0417,Gh_A09G0665,Gh_D03G0189,Gh_A09G0673,Gh_D09G0666,Gh_D06G1318,Gh_D06G0479,Gh_D08G0546…	1.98175e-13
phenylpropanoid biosynthetic process	7.77156e-16	4.75087	55	242	2163	45215	Gh_A05G1005,Gh_A05G1022,Gh_D12G2714,Gh_A08G0826,Gh_D10G1845,Gh_A04G1207,Gh_A09G0262,Gh_D10G1429,Gh_A10G1835,Gh_D13G0408,Gh_A07G2341,Gh_D08G2702,Gh_D05G1123,Gh_D05G1140,Gh_A08G1368,Gh_D08G0952,Gh_A13G0363,Gh_D04G1586,Gh_A09G1020,Gh_A04G0620,Gh_D11G1980,Gh_A12G0204,Gh_D08G1662,Gh_A06G0526,Gh_D07G0734,Gh_D09G1401,Gh_A04G1032,Gh_A10G0458,Gh_D06G0580,Gh_A13G1345,Gh_D01G1930,Gh_A09G0073,Gh_A09G1397,Gh_…	1.98175e-13
secondary metabolic process	7.77156e-16	4.11493	100	508	2163	45215	Gh_A05G1005,Gh_D13G2160,Gh_A05G1022,Gh_D12G2714,Gh_A02G0260,Gh_A01G1737,Gh_A01G1739,Gh_A02G0258,Gh_A05G1089,Gh_A02G0263,Gh_A01G1740,Gh_A08G0826,Gh_D10G1845,Gh_A04G1207,Gh_A09G0262,Gh_D10G1429,Gh_A10G1835,Gh_D13G0408,Gh_A07G2341,Gh_D09G1520,Gh_D10G1453,Gh_D08G2702,Gh_A09G1508,Gh_D05G1123,Gh_A09G1509,Gh_A10G0583,Gh_D05G1140,Gh_A11G2032,Gh_D05G2031,Gh_A08G1368,Gh_D08G0952,Gh_A13G0363,Gh_D04G1586,Gh_…	1.98175e-13
response to fungus	8.88178e-16	3.39628	71	437	2163	45215	Gh_D12G2750,Gh_A13G0301,Gh_D12G2715,Gh_A05G1019,Gh_D10G1818,Gh_A05G1089,Gh_A12G0132,Gh_D05G0683,Gh_A10G0504,Gh_D06G0479,Gh_D08G0546,Gh_A10G0583,Gh_D05G1137,Gh_D05G2484,Gh_A06G1292,Gh_A05G3310,Gh_A06G0917,Gh_D04G0293,Gh_D13G0071,Gh_A01G1443,Gh_A01G1442,Gh_A09G0573,Gh_A05G1188,Gh_D11G0264,Gh_D05G0753,Gh_D10G0443,Gh_D05G0339,Gh_D09G1420,Gh_D10G0473,Gh_A10G0456,Gh_D04G1519,Gh_D06G1832,Gh_D06G1833,Gh_…	1.76155e-13
response to external biotic stimulus	8.88178e-16	2.36379	166	1468	2163	45215	Gh_D12G2750,Gh_A13G0301,Gh_D12G2715,Gh_A05G1019,Gh_D10G1818,Gh_A05G1089,Gh_D11G1203,Gh_D01G2240,Gh_A12G0132,Gh_D05G0648,Gh_D03G1462,Gh_A06G0329,Gh_D05G0683,Gh_A10G0504,Gh_D13G0415,Gh_D13G0417,Gh_D03G0189,Gh_D06G0479,Gh_D08G0546,Gh_D12G2246,Gh_D12G2247,Gh_A10G0583,Gh_D05G1137,Gh_D11G2087,Gh_D05G2484,Gh_D09G1130,Gh_A06G1292,Gh_D09G1582,Gh_A13G0371,Gh_A05G3310,Gh_A05G3304,Gh_A05G0260,Gh_D12G1785,Gh_…	1.76155e-13
response to other organism	8.88178e-16	2.36379	166	1468	2163	45215	Gh_D12G2750,Gh_A13G0301,Gh_D12G2715,Gh_A05G1019,Gh_D10G1818,Gh_A05G1089,Gh_D11G1203,Gh_D01G2240,Gh_A12G0132,Gh_D05G0648,Gh_D03G1462,Gh_A06G0329,Gh_D05G0683,Gh_A10G0504,Gh_D13G0415,Gh_D13G0417,Gh_D03G0189,Gh_D06G0479,Gh_D08G0546,Gh_D12G2246,Gh_D12G2247,Gh_A10G0583,Gh_D05G1137,Gh_D11G2087,Gh_D05G2484,Gh_D09G1130,Gh_A06G1292,Gh_D09G1582,Gh_A13G0371,Gh_A05G3310,Gh_A05G3304,Gh_A05G0260,Gh_D12G1785,Gh_…	1.76155e-13
secondary metabolite biosynthetic process	8.88178e-16	4.02734	63	327	2163	45215	Gh_A05G1005,Gh_D13G2160,Gh_A05G1022,Gh_D12G2714,Gh_A08G0826,Gh_D10G1845,Gh_A04G1207,Gh_A09G0262,Gh_D10G1429,Gh_A10G1835,Gh_D13G0408,Gh_A07G2341,Gh_D08G2702,Gh_D05G1123,Gh_D05G1140,Gh_A08G1368,Gh_D08G0952,Gh_A13G0363,Gh_D04G1586,Gh_A09G1020,Gh_A04G0620,Gh_D11G1980,Gh_A12G0204,Gh_D08G1662,Gh_A06G0526,Gh_D07G0734,Gh_D09G1401,Gh_A04G1032,Gh_D05G3876,Gh_A10G0458,Gh_D06G0580,Gh_A13G1345,Gh_D01G1930,Gh_…	1.76155e-13
response to oxygen-containing compound	9.99201e-16	1.82278	235	2695	2163	45215	Gh_A03G1807,Gh_A10G2244,Gh_A05G1472,Gh_D12G2746,Gh_D12G2750,Gh_A13G0301,Gh_D01G0906,Gh_A05G1019,Gh_A02G0260,Gh_A01G1737,Gh_A01G1739,Gh_A02G0258,Gh_D10G1818,Gh_D09G0739,Gh_A02G0263,Gh_A01G1740,Gh_D05G1937,Gh_A12G1452,Gh_D11G1203,Gh_D05G1970,Gh_A12G0144,Gh_D10G0531,Gh_D05G0648,Gh_D02G0719,Gh_D11G1242,Gh_A01G0871,Gh_D05G0683,Gh_A12G1033,Gh_D10G1429,Gh_D13G0888,Gh_D05G1551,Gh_D01G0514,Gh_D02G1573,Gh_…	1.37198e-13
response to chemical	9.99201e-16	1.74804	361	4317	2163	45215	Gh_A01G0009,Gh_A03G1807,Gh_A10G2244,Gh_A03G0955,Gh_A05G1472,Gh_D12G2746,Gh_D07G1513,Gh_A08G0005,Gh_D12G2750,Gh_A12G0997,Gh_D07G0251,Gh_D07G0243,Gh_A13G0301,Gh_D01G0906,Gh_A03G1858,Gh_A10G0002,Gh_A05G1019,Gh_A02G0260,Gh_A01G1737,Gh_A01G1739,Gh_A02G0258,Gh_D10G1818,Gh_D09G0739,Gh_A05G1089,Gh_A02G0263,Gh_A01G1740,Gh_D05G1937,Gh_A12G1452,Gh_A13G0727,Gh_D11G1203,Gh_D01G0008,Gh_D05G1970,Gh_A12G0144,Gh_…	1.37198e-13
oxoacid metabolic process	9.99201e-16	2.02295	180	1860	2163	45215	Gh_D07G0214,Gh_A04G0783,Gh_D13G2160,Gh_D11G0753,Gh_D03G0562,Gh_D08G2275,Gh_A05G0198,Gh_D07G0223,Gh_A10G0002,Gh_A01G1737,Gh_A01G1739,Gh_A05G1089,Gh_A01G1740,Gh_D06G2165,Gh_D10G1856,Gh_D05G1517,Gh_A02G1139,Gh_D05G0683,Gh_A12G0189,Gh_D05G1522,Gh_D09G1569,Gh_A10G0504,Gh_A09G0607,Gh_D02G1553,Gh_D05G2888,Gh_D02G0229,Gh_A07G1461,Gh_D03G0189,Gh_D11G3365,Gh_A01G0086,Gh_A10G0583,Gh_D05G2484,Gh_A05G1570,Gh_…	1.37198e-13
response to biotic stimulus	1.22125e-15	2.3581	170	1507	2163	45215	Gh_D12G2750,Gh_A13G0301,Gh_D12G2715,Gh_A05G1019,Gh_D10G1818,Gh_A05G1089,Gh_D11G1203,Gh_D01G2240,Gh_A12G0132,Gh_D05G0648,Gh_D03G1462,Gh_A06G0329,Gh_D05G0683,Gh_A10G0504,Gh_D13G0415,Gh_D13G0417,Gh_D03G0189,Gh_D06G0479,Gh_D08G0546,Gh_D12G2246,Gh_D12G2247,Gh_A10G0583,Gh_D05G1137,Gh_D11G2087,Gh_D05G2484,Gh_D09G1130,Gh_D05G1182,Gh_D05G1184,Gh_A06G1292,Gh_D09G1582,Gh_A13G0371,Gh_A05G3310,Gh_A05G3304,Gh_…	1.36245e-13
response to wounding	1.22125e-15	3.38556	86	531	2163	45215	Gh_D03G0541,Gh_A01G0009,Gh_A01G0486,Gh_A10G2244,Gh_D12G2746,Gh_A13G1652,Gh_A03G1858,Gh_D13G2126,Gh_A05G1019,Gh_A02G1119,Gh_D11G1203,Gh_D01G0008,Gh_D10G0531,Gh_D10G1845,Gh_D05G1999,Gh_D05G0683,Gh_D10G1429,Gh_A10G0504,Gh_A10G1835,Gh_D05G1551,Gh_A07G1461,Gh_D06G0479,Gh_D10G0590,Gh_D05G1137,Gh_A10G0550,Gh_D05G2484,Gh_A05G3310,Gh_A13G1776,Gh_A04G0620,Gh_A06G0917,Gh_D04G0293,Gh_A05G1155,Gh_A13G0888,Gh_…	1.36245e-13
response to stress	1.22125e-15	1.71642	414	5042	2163	45215	Gh_D03G0541,Gh_A01G0009,Gh_A01G0486,Gh_A03G1807,Gh_A10G2244,Gh_A05G0149,Gh_A08G0477,Gh_D12G2746,Gh_D04G1699,Gh_A13G1652,Gh_A05G2306,Gh_D12G2750,Gh_A04G0797,Gh_D07G1504,Gh_A12G0543,Gh_D10G0933,Gh_D12G0560,Gh_A13G0301,Gh_D01G0906,Gh_A01G1309,Gh_A03G1858,Gh_D07G0223,Gh_A05G1022,Gh_D09G2020,Gh_D13G2126,Gh_A05G1019,Gh_A01G1737,Gh_A01G1739,Gh_D10G1818,Gh_D09G0739,Gh_A05G1089,Gh_A01G1740,Gh_A02G1119,Gh_…	1.36245e-13
carboxylic acid metabolic process	1.22125e-15	1.96269	166	1768	2163	45215	Gh_D07G0214,Gh_A04G0783,Gh_D11G0753,Gh_D03G0562,Gh_D08G2275,Gh_A05G0198,Gh_D07G0223,Gh_A10G0002,Gh_A01G1737,Gh_A01G1739,Gh_A01G1740,Gh_D06G2165,Gh_D10G1856,Gh_D05G1517,Gh_A02G1139,Gh_D05G0683,Gh_A12G0189,Gh_D05G1522,Gh_D09G1569,Gh_A10G0504,Gh_A09G0607,Gh_D02G1553,Gh_D05G2888,Gh_D02G0229,Gh_A07G1461,Gh_D03G0189,Gh_D11G3365,Gh_A01G0086,Gh_D05G2484,Gh_A05G1570,Gh_D09G2442,Gh_A06G1292,Gh_D11G0723,Gh_…	1.36245e-13
response to stimulus	1.33227e-15	1.44971	694	10007	2163	45215	Gh_D03G0541,Gh_A01G0009,Gh_A09G2498,Gh_A04G0783,Gh_A01G0486,Gh_A03G1807,Gh_A10G2244,Gh_A03G0955,Gh_A05G0149,Gh_A03G0969,Gh_A05G1472,Gh_A08G0477,Gh_D12G2746,Gh_D04G1699,Gh_D07G1513,Gh_A13G1652,Gh_A08G0005,Gh_A05G2306,Gh_D12G2750,Gh_A12G0997,Gh_A04G0797,Gh_D07G1504,Gh_D07G0251,Gh_A12G0543,Gh_D10G0933,Gh_A09G2057,Gh_D12G0560,Gh_D07G0243,Gh_D03G1829,Gh_A13G0301,Gh_D01G0906,Gh_A01G1309,Gh_A10G1328,Gh_…	1.18905e-13
