# Supplementary material for: Differential Transcription and Alternative Splicing in Cotton Underly Specialized Defense Responses Against Pests
Source: Front Plant Sci. 2020 Sep 15;11:573131. doi: 10.3389/fpls.2020.573131 (PMC7533563; doi:10.3389/fpls.2020.573131)
Supplement: Supplementary file 5 [file DataSheet_5.xlsx]

## Sheet: HA higher
Class	GO_Name	GO_ID	GO_Level	P_value	EnrichmentScore	HitsGenesCountsInSelectedSet	HitsGenesCountsInBackground	AllGenesCountsInSelectedSet	AllGenesCountsInBackground	GenesOfSelectedSetInGOterm	corrected p-value(BH method)
Biological process	response to oxygen-containing compound	GO:1901700	4	9.46e-13	3.85567	37	2695	161	45215	Gh_D05G2180,Gh_D05G0683,Gh_A12G1953,Gh_A01G1225,Gh_D06G1912,Gh_A05G2675,Gh_D09G1547,Gh_D12G2746,Gh_D07G1877,Gh_D09G1895,Gh_D05G1332,Gh_A04G0629,Gh_A09G1529,Gh_A05G1952,Gh_D10G2305,Gh_D01G1406,Gh_A05G1155,Gh_A12G0319,Gh_D12G2133,Gh_A05G0552,Gh_A05G1642,Gh_D03G0032,Gh_D04G1090,Gh_D05G1137,Gh_A07G1665,Gh_A08G1843,Gh_D08G2201,Gh_A12G0268,Gh_D08G0811,Gh_D10G0531,Gh_A10G1998,Gh_A10G0423,Gh_Sca063419G01…	5.57e-10
Biological process	response to wounding	GO:0009611	4	9.89e-11	8.46218	16	531	161	45215	Gh_D05G0683,Gh_D06G1912,Gh_D12G2746,Gh_D09G1895,Gh_D05G1332,Gh_A05G1155,Gh_D05G2340,Gh_A05G0552,Gh_A05G1642,Gh_D05G1137,Gh_D06G2176,Gh_A12G0268,Gh_D10G0531,Gh_Sca063419G01,Gh_A09G2341,Gh_D08G1374,	1.94e-08
Biological process	response to jasmonic acid	GO:0009753	6	1.41e-09	7.70124	15	547	161	45215	Gh_D05G0683,Gh_A01G1225,Gh_D06G1912,Gh_A05G2675,Gh_D12G2746,Gh_D09G1895,Gh_D05G1332,Gh_D01G1406,Gh_A05G1155,Gh_A05G0552,Gh_A05G1642,Gh_A12G0268,Gh_D10G0531,Gh_A09G2341,Gh_D08G1374,	2.07e-07
Biological process	response to water deprivation	GO:0009414	6	3.25e-09	7.23811	15	582	161	45215	Gh_D05G0683,Gh_D09G1547,Gh_D09G1895,Gh_A04G0629,Gh_A09G1529,Gh_D10G2305,Gh_A05G0552,Gh_D04G1090,Gh_A08G1843,Gh_D08G2201,Gh_D08G0811,Gh_A10G1998,Gh_A09G2341,Gh_A04G1303,Gh_D08G1374,	3.82e-07
Biological process	response to organic substance	GO:0010033	4	1.69e-07	2.79576	31	3114	161	45215	Gh_D05G2180,Gh_D05G0683,Gh_A12G1953,Gh_A01G1225,Gh_D06G1912,Gh_A05G2675,Gh_D12G2746,Gh_D07G1877,Gh_A06G1664,Gh_D09G1895,Gh_D05G1332,Gh_A05G1952,Gh_D10G2305,Gh_D01G1406,Gh_A05G1155,Gh_A12G0319,Gh_D12G2133,Gh_A05G0552,Gh_A05G1642,Gh_D03G0032,Gh_D05G1137,Gh_A07G1665,Gh_A12G0268,Gh_D10G0531,Gh_A10G1998,Gh_A10G0423,Gh_Sca063419G01,Gh_A09G2341,Gh_A04G1303,Gh_D08G1374,Gh_A08G0280,	1.24e-05
Biological process	response to chitin	GO:0010200	6	4.1e-07	7.2859	11	424	161	45215	Gh_A12G1953,Gh_D07G1877,Gh_D09G1895,Gh_A12G0319,Gh_D12G2133,Gh_D03G0032,Gh_D05G1137,Gh_A07G1665,Gh_A09G2341,Gh_D08G1374,Gh_A08G0280,	2.41e-05
Biological process	small molecule metabolic process	GO:0044281	3	0.00123711	2.11954	20	2650	161	45215	Gh_A10G2351,Gh_D05G0683,Gh_A07G0968,Gh_D13G1609,Gh_A07G0166,Gh_A08G0314,Gh_A08G0315,Gh_D07G0223,Gh_A13G0408,Gh_A05G0552,Gh_A05G1642,Gh_A13G0863,Gh_D10G2105,Gh_D09G2006,Gh_D06G2176,Gh_A12G0268,Gh_D08G2552,Gh_A02G0188,Gh_A08G0037,Gh_D06G1958,	0.0121237
Biological process	response to biotic stimulus	GO:0009607	3	0.0439242	1.86356	10	1507	161	45215	Gh_D05G0683,Gh_A08G2407,Gh_A01G1247,Gh_A05G0552,Gh_D05G1137,Gh_D06G2176,Gh_A05G1180,Gh_A03G0901,Gh_A12G0268,Gh_D06G2277,	0.164506
Biological process	isoprenoid biosynthetic process	GO:0008299	7	0.650815	0.955233	1	294	161	45215	Gh_A13G0408,	0.797248
Biological process	ion transport	GO:0006811	5	0.756298	0.762457	3	1105	161	45215	Gh_D08G2126,Gh_A08G1780,Gh_D07G0028,	0.885863
Biological process	response to salicylic acid	GO:0009751	6	0.772359	0.679996	1	413	161	45215	Gh_D05G1137,	0.890485

## Sheet: AL higher
Class	GO_Name	GO_ID	GO_Level	P_value	EnrichmentScore	HitsGenesCountsInSelectedSet	HitsGenesCountsInBackground	AllGenesCountsInSelectedSet	AllGenesCountsInBackground	GenesOfSelectedSetInGOterm	corrected p-value(BH method)
Biological process	isoprenoid biosynthetic process	GO:0008299	7	1.63e-13	9.74019	19	294	300	45215	Gh_A13G1207,Gh_A12G0103,Gh_D02G1963,Gh_D02G1965,Gh_D02G1962,Gh_A01G1712,Gh_A03G1497,Gh_D01G1963,Gh_A03G1496,Gh_D01G0758,Gh_D05G2768,Gh_A12G2052,Gh_D05G3507,Gh_D05G3506,Gh_D05G1687,Gh_A13G0092,Gh_A05G0319,Gh_A05G1516,Gh_D12G2230,	6.53e-11
Biological process	small molecule metabolic process	GO:0044281	3	1.65e-07	2.38872	42	2650	300	45215	Gh_D12G0472,Gh_D07G0571,Gh_A09G2381,Gh_A08G0595,Gh_D04G0497,Gh_D13G2160,Gh_D12G0669,Gh_D09G1084,Gh_D08G2275,Gh_D12G1402,Gh_A04G0526,Gh_A11G1832,Gh_D09G1826,Gh_A12G0211,Gh_A12G0234,Gh_A12G0470,Gh_D11G2205,Gh_D03G1318,Gh_A12G0144,Gh_D01G0186,Gh_A10G1078,Gh_A10G1076,Gh_A12G0499,Gh_D01G1490,Gh_D10G0628,Gh_A11G2641,Gh_D11G2387,Gh_D08G0503,Gh_D11G0080,Gh_A10G1937,Gh_A12G2052,Gh_A12G1195,Gh_D11G3365,Gh_…	2.65e-05
Biological process	terpenoid biosynthetic process	GO:0016114	8	8.78e-07	7.68963	10	196	300	45215	Gh_A13G1207,Gh_A01G1712,Gh_D01G1963,Gh_D01G0758,Gh_D05G2768,Gh_D05G3507,Gh_D05G3506,Gh_D05G1687,Gh_A05G0319,Gh_A05G1516,	0.000117
Biological process	response to biotic stimulus	GO:0009607	3	1.16e-06	2.80031	28	1507	300	45215	Gh_D01G1191,Gh_D04G0497,Gh_A01G1117,Gh_A05G1171,Gh_A05G1172,Gh_D05G0945,Gh_D10G1818,Gh_D09G1826,Gh_D09G0971,Gh_D05G0753,Gh_D07G0502,Gh_D10G0628,Gh_A06G1407,Gh_D09G1420,Gh_D05G0487,Gh_A12G1195,Gh_D13G1816,Gh_A12G2070,Gh_D05G1348,Gh_D06G0479,Gh_A03G2044,Gh_D06G0577,Gh_D09G1130,Gh_A01G2054,Gh_A07G0439,Gh_D05G1182,Gh_D09G1582,Gh_D10G2001,	0.000116
Biological process	ion transport	GO:0006811	5	1.71e-06	3.13709	23	1105	300	45215	Gh_D07G0571,Gh_A03G1923,Gh_A03G0835,Gh_D04G1161,Gh_A01G1418,Gh_D12G1402,Gh_A08G2500,Gh_A01G1436,Gh_D11G1642,Gh_A04G0697,Gh_D07G0502,Gh_D10G0628,Gh_D09G0337,Gh_D08G0503,Gh_D01G1675,Gh_D06G0487,Gh_A04G0606,Gh_D04G0762,Gh_A07G0439,Gh_D02G2362,Gh_D05G1182,Gh_D02G1385,Gh_D09G1582,	0.000137
Biological process	response to salicylic acid	GO:0009751	6	0.000114	4.01425	11	413	300	45215	Gh_D01G1191,Gh_D04G0497,Gh_A01G1117,Gh_A05G1171,Gh_A05G1172,Gh_D07G0502,Gh_D05G0487,Gh_A12G1195,Gh_D05G1348,Gh_A07G0439,Gh_D05G1182,	0.00246533
Biological process	response to jasmonic acid	GO:0009753	6	0.000335	3.3064	12	547	300	45215	Gh_D01G1191,Gh_A01G1117,Gh_A05G1171,Gh_A05G1172,Gh_D10G1818,Gh_D09G1826,Gh_D07G0502,Gh_D11G2387,Gh_D05G0487,Gh_D05G1348,Gh_A07G0439,Gh_D05G1182,	0.00508298
Biological process	response to oxygen-containing compound	GO:1901700	4	0.000548	1.84551	33	2695	300	45215	Gh_D01G1191,Gh_D04G0497,Gh_A01G1117,Gh_A05G1171,Gh_A05G1172,Gh_A10G1448,Gh_A08G2500,Gh_D10G1818,Gh_D09G1826,Gh_D08G0695,Gh_D05G1937,Gh_A12G0144,Gh_D07G0502,Gh_A04G0476,Gh_A11G2641,Gh_D13G0888,Gh_D11G2387,Gh_D02G1573,Gh_D10G1401,Gh_D06G1578,Gh_D05G0487,Gh_A12G1195,Gh_D11G3365,Gh_D05G1348,Gh_A06G0273,Gh_D06G0487,Gh_A06G1257,Gh_A05G1742,Gh_A01G2054,Gh_A07G0439,Gh_D05G1182,Gh_D02G1385,Gh_D09G1582,	0.00687264
Biological process	response to organic substance	GO:0010033	4	0.0160613	1.50039	31	3114	300	45215	Gh_D01G1191,Gh_D04G0497,Gh_A01G1117,Gh_A05G1171,Gh_A05G1172,Gh_A10G1448,Gh_A08G2500,Gh_D10G1818,Gh_D09G1826,Gh_D08G0695,Gh_D05G1937,Gh_D09G0971,Gh_A12G0144,Gh_D07G0502,Gh_A04G0476,Gh_D13G0888,Gh_D11G2387,Gh_D02G1573,Gh_D10G1401,Gh_D06G1578,Gh_D05G0487,Gh_A12G1195,Gh_D13G1816,Gh_D05G1348,Gh_A06G0273,Gh_D06G0479,Gh_A06G1257,Gh_A05G1742,Gh_A01G2054,Gh_A07G0439,Gh_D05G1182,	0.0668248
Biological process	response to water deprivation	GO:0009414	6	0.343859	1.29482	5	582	300	45215	Gh_A08G2500,Gh_D02G1573,Gh_D06G1578,Gh_D06G0487,Gh_A06G1257,	0.526944
Biological process	response to wounding	GO:0009611	4	0.143633	1.70301	6	531	300	45215	Gh_D03G0541,Gh_A13G1652,Gh_A10G1076,Gh_D05G2768,Gh_D06G0479,Gh_A01G2054,	0.300357
Biological process	response to chitin	GO:0010200	6	0.941336	0.355464	1	424	300	45215	Gh_A04G0476,	1
