# Supplementary material for: Differential Transcription and Alternative Splicing in Cotton Underly Specialized Defense Responses Against Pests
Source: Front Plant Sci. 2020 Sep 15;11:573131. doi: 10.3389/fpls.2020.573131 (PMC7533563; doi:10.3389/fpls.2020.573131)
Supplement: Supplementary file 6 [file DataSheet_6.xlsx]

## Sheet: JA-only
	z-score FPKM
Gene	CK	HA	AL
Gh_A01G1225	-0.826403	1.06666	-0.24026
Gh_A03G0249	-0.608902	-0.694865	1.30377
Gh_A05G0260	-1.10058	0.796192	0.30439
Gh_A05G0552	-0.565235	1.29863	-0.733395
Gh_A05G1155	-0.883694	1.2181	-0.334406
Gh_A05G1382	-1.15821	0.770632	0.387574
Gh_A05G1642	-0.611598	1.19326	-0.581664
Gh_A05G2675	-0.557245	1.31973	-0.762486
Gh_A05G3948	-1.13226	1.03719	0.0950669
Gh_A06G0705	-0.737572	1.10647	-0.368897
Gh_A06G1292	-1.06149	-0.0229951	1.08449
Gh_A07G1461	-1.00151	0.887996	0.11351
Gh_A08G0314	-0.860202	1.17887	-0.318668
Gh_A08G0315	-0.821044	1.17748	-0.356433
Gh_A08G0316	-0.922892	1.11419	-0.1913
Gh_A08G1120	-1.05706	1.05551	0.00155793
Gh_A08G2199	-1.13434	0.895593	0.238742
Gh_A09G2341	-0.850754	1.275	-0.424248
Gh_A10G0504	-1.14401	0.896585	0.247427
Gh_A10G1076	-0.754986	-0.501244	1.25623
Gh_A10G1563	-1.12621	0.740907	0.385299
Gh_A10G2244	-0.878001	1.03725	-0.159244
Gh_A11G0333	-1.31678	0.708072	0.608712
Gh_A11G1251	-1.09462	0.0538879	1.04073
Gh_A11G2972	-1.12161	1.09183	0.0297835
Gh_A12G0268	-0.634179	1.2962	-0.662022
Gh_A12G1551	-1.17775	0.544458	0.633291
Gh_A13G0301	-1.23812	1.00572	0.2324
Gh_A13G0888	-1.04651	-0.130199	1.17671
Gh_D01G0196	-1.13555	1.06317	0.0723724
Gh_D01G1406	-0.658962	1.12218	-0.463215
Gh_D02G0989	-1.12881	0.951109	0.177703
Gh_D03G1318	-0.792418	-0.525884	1.3183
Gh_D05G0339	-1.17052	0.93485	0.235673
Gh_D05G0352	-1.15948	0.923178	0.236307
Gh_D05G0683	-0.894823	1.28669	-0.391869
Gh_D05G1332	-0.96866	1.2576	-0.28894
Gh_D05G1551	-1.20307	0.170523	1.03255
Gh_D05G2484	-1.17226	0.876995	0.295262
Gh_D05G3613	-1.02093	0.402154	0.618776
Gh_D06G0777	-0.974617	1.04123	-0.0666136
Gh_D06G1912	-0.988236	1.24602	-0.257786
Gh_D06G2176	-0.558468	1.00786	-0.449388
Gh_D07G1491	-1.20751	0.378093	0.829412
Gh_D08G1059	-0.846219	-0.27763	1.12385
Gh_D08G1374	-0.529297	1.09787	-0.56857
Gh_D08G1902	-0.608118	0.989743	-0.381625
Gh_D08G2044	-1.05117	0.203701	0.847468
Gh_D08G2564	-1.07421	1.12452	-0.0503105
Gh_D09G1826	-0.76617	-0.488869	1.25504
Gh_D09G1895	-0.753819	1.31232	-0.558502
Gh_D10G0531	-0.840074	1.21202	-0.371948
Gh_D10G1429	-0.749776	1.00088	-0.251105
Gh_D10G1537	-0.849182	-0.231959	1.08114
Gh_D10G1818	-0.987871	-0.154911	1.14278
Gh_D10G2595	-1.00482	0.975326	0.0294952
Gh_D11G0264	-1.24953	0.942757	0.306777
Gh_D11G1401	-1.08441	0.040683	1.04373
Gh_D11G2387	-1.02342	-0.175793	1.19921
Gh_D12G1488	-1.08578	0.841716	0.244067
Gh_D12G2746	-0.87562	1.17137	-0.29575
Gh_D13G1129	-1.18034	0.170077	1.01026
Gh_D13G1555	-0.926961	0.693072	0.233889
Gh_Sca006892G01	-1.24028	0.251278	0.989003

## Sheet:  both induced by JA and SA
	z-score FPKM
Gene	CK	HA	AL
Gh_A07G0439	-0.79927	-0.44216	1.24143
Gh_D07G0502	-0.778591	-0.510128	1.28872
Gh_A05G2120	-1.10156	0.876021	0.225538
Gh_A05G1172	-0.663632	-0.580788	1.24442
Gh_A04G0460	-1.13544	0.570161	0.565277
Gh_A05G3310	-1.22771	0.74604	0.481668
Gh_D05G1182	-0.674444	-0.599359	1.2738
Gh_A02G0406	-1.15061	1.06537	0.0852441
Gh_D06G1939	-0.973646	0.182508	0.791138
Gh_D02G0459	-1.06827	1.05598	0.0122952
Gh_D08G1467	-1.12444	0.0654617	1.05898
Gh_D13G0071	-1.04116	1.08322	-0.042062
Gh_A08G1183	-1.04038	-0.11182	1.1522
Gh_A07G1385	-1.26666	0.809532	0.45713
Gh_D08G2456	-1.10091	0.0230677	1.07784
Gh_D04G0293	-1.26772	0.798274	0.469444
Gh_A01G1117	-0.922259	-0.340596	1.26286
Gh_A11G1203	-1.27888	0.766077	0.512799
Gh_D05G1184	-1.10448	0.155581	0.948901
Gh_A05G1171	-0.79714	-0.500466	1.29761
Gh_D01G1191	-0.998983	-0.19474	1.19372
Gh_D05G1348	-0.662189	-0.639676	1.30186
Gh_A06G1585	-1.05817	0.304493	0.753674
Gh_A05G3499	-1.23756	0.511405	0.726156
Gh_D04G0112	-1.20121	0.380348	0.820864
Gh_D05G2642	-0.9569	1.09055	-0.133651
Gh_D05G0487	-0.731544	-0.595658	1.3272

## Sheet:  SA-only
	z-score FPKM
Gene	CK	HA	AL
Gh_A11G2749	-0.860058	-0.0299067	0.889965
Gh_A02G0263	-1.25337	0.269885	0.98349
Gh_D06G1966	-0.733851	0.812119	-0.0782674
Gh_A05G0483	-0.879719	0.895767	-0.0160484
Gh_A12G2420	-1.00079	-0.00237259	1.00316
Gh_A05G3304	-1.23137	0.374696	0.856674
Gh_A02G0260	-1.2266	0.252837	0.973762
Gh_D04G0497	-0.685745	-0.425817	1.11156
Gh_D11G2311	-1.13206	0.660194	0.471869
Gh_A06G1812	-1.17031	0.184409	0.985902
Gh_D04G0849	-0.74703	1.03333	-0.286297
Gh_D02G0323	-0.7602	1.06917	-0.308974
Gh_D10G1453	-0.943115	-0.228304	1.17142
Gh_D05G1137	-0.959493	1.23924	-0.279743
Gh_A02G0727	-1.14426	0.862164	0.2821
Gh_A12G0234	-0.947911	-0.306971	1.25488
Gh_D11G2604	-1.00275	0.0918639	0.910881
Gh_A06G1923	-0.88969	1.03853	-0.148835
Gh_D02G0229	-1.02492	1.00474	0.0201782
Gh_D05G0600	-0.804145	0.998003	-0.193859
Gh_A06G0917	-0.90533	0.0590254	0.846304
Gh_D10G0048	-1.07508	0.026537	1.04854
Gh_D06G2165	-1.15517	0.24914	0.906032
Gh_D05G1517	-1.15505	0.138586	1.01647
Gh_A05G1019	-0.941398	1.06406	-0.122657
Gh_D04G0298	-1.13782	0.0799056	1.05792
Gh_D02G0328	-1.20806	0.941023	0.267037
Gh_A12G1195	-0.799538	-0.423089	1.22263
Gh_A11G2032	-1.31155	0.707365	0.604184
Gh_A09G0573	-0.932923	-0.0226173	0.955541
Gh_D02G0315	-1.01373	-0.00256066	1.01629
Gh_A02G0258	-0.91341	0.959128	-0.0457176
