# Supplementary material for: Differential Transcription and Alternative Splicing in Cotton Underly Specialized Defense Responses Against Pests
Source: Front Plant Sci. 2020 Sep 15;11:573131. doi: 10.3389/fpls.2020.573131 (PMC7533563; doi:10.3389/fpls.2020.573131)
Supplement: Supplementary file 7 [file DataSheet_7.xlsx]

## Sheet: PR1 Genes
	Gene expression lg(FPKM+1)
PR1 Genes	CK	HA	AL
Gh_A12G0274	0.746917	2.03215	1.23006
Gh_D12G2819	0.0955052	0.296696	0.238723
Gh_D09G0971	2.37597	3.3112	3.71576
Gh_A01G1514	0	0.123558	0.100029
Gh_D08G1393	0.63541	0.649175	0.440106
Gh_D08G0916	0.574112	0.323307	0.0313198
Gh_A08G0771	0.164283	0.0686747	0.062304
Gh_A01G0372	1.14592	0.484133	0.50522
Gh_A02G0679	0.837219	2.03012	2.3293
Gh_D03G0591	2.33003	2.19014	2.41349
Gh_Sca005179G01	2.33557	2.3533	2.53923

## Sheet: PR2 Genes
		Gene expression lg(FPKM+1)
	PR2 Genes	CK	HA	AL
Corresponds to the marked part of Figure 3B	Gh_A05G0579	0.18501	0.169812	0.0795351
	Gh_D05G0709	0.440478	0.206567	0.161216
	Gh_D09G0637	2.64877	3.01743	3.52139
	Gh_A09G0636	1.89547	2.19841	2.92976
	Gh_D09G0636	2.13167	2.78013	3.34812
	Gh_A09G0635	2.25262	3.16386	3.55146
	Gh_A06G0035	0.105904	0.339686	0.33891
	Gh_D06G2278	0.598276	1.39333	1.32033
	Gh_D06G2277	0.772015	1.94708	1.16547
	Gh_A09G1126	0.0206638	1.04015	1.37421
	Gh_D09G1130	0.103034	1.24763	1.85489
	Gh_A09G1127	0.437311	0.865994	1.25764
	Gh_D09G1131	0.326866	0.621467	0.843028
	Gh_A05G1246	0.0278952	0.168799	0.824526
	Gh_A06G0470	0.349146	0.402987	0.184452
	Gh_A07G0310	0.717695	0.978426	0.884144
	Gh_A07G1004	0.444319	0.700545	0.470791
	Gh_A08G0958	0.18869	0.149653	0.0635169
	Gh_A09G0635	2.25262	3.16386	3.55146
	Gh_A09G0636	1.89547	2.19841	2.92976
	Gh_A10G0385	0.0571478	0.251292	0.165891
	Gh_A11G0157	0.139545	0.251872	0.0684772
	Gh_A12G2182	0.501266	1.03184	0.753115
	Gh_D05G0709	0.440478	0.206567	0.161216
	Gh_D05G0815	0.691869	1.4069	1.61601
	Gh_D05G1409	0.0260412	0.161995	0.793945
	Gh_D06G0512	0.554151	0.493472	0.320299
	Gh_D06G1248	0	0	0.0102387
	Gh_D07G0367	0.782651	0.918667	0.783446
	Gh_D07G1081	0.191904	0.204699	0.0385726
	Gh_D08G1168	0.774422	0.449977	0.254052
	Gh_D09G0636	2.13167	2.78013	3.34812
	Gh_D09G0637	2.64877	3.01743	3.52139
	Gh_D10G0738	0.0265183	0.161477	0.0586897
	Gh_D11G0171	0.0886433	0.340823	0.1473
	Gh_D12G2362	0.563889	0.818787	0.710161
	Gh_A13G1509	0.00409156	0.476403	0.464239
	Gh_A13G1667	0.066868	0.431637	0.0972401
	Gh_A13G2048	0.288816	0.291242	0.131361
	Gh_D01G0668	1.26313	1.25835	1.37834
	Gh_D01G1411	0.245049	0.307187	0.130119
	Gh_D02G1427	0.103176	0.029186	0.0292137
	Gh_A01G0649	0.411051	0.0906125	0.0873289
	Gh_A01G0828	0.0966857	0.285828	0.365045
	Gh_A01G1227	0.480407	0.482232	0.334984
	Gh_A03G1035	0.092989	0.088607	0.0518867
	Gh_A03G2183	1.42512	2.168	1.50625
	Gh_A04G0109	2.01441	1.73672	2.24732
	Gh_A05G0190	0.792061	1.70299	1.45186
	Gh_A05G1462	1.0979	0.937395	0.871942
	Gh_A05G1670	1.2242	1.83718	1.64034
	Gh_A05G3256	0.236624	0.302837	0.130209
	Gh_A05G3538	0.514101	0.490855	0.395437
	Gh_A06G0594	0.969052	0.315124	0.376561
	Gh_A06G0935	0.329467	0.538037	0.339959
	Gh_A06G1946	0.101788	0.270944	0.073887
	Gh_A07G1597	0.435416	0.227816	0.226387
	Gh_A07G1684	1.37986	0.930585	0.907411
	Gh_A07G1802	0.351184	1.03762	0.681359
	Gh_A07G2231	0.307764	0.550667	0.400567
	Gh_A08G0722	0.487436	0.418134	0.346224
	Gh_A08G0738	1.21371	0.838869	0.91043
	Gh_A09G1662	0.0461241	0.0882917	0.0412459
	Gh_A10G0738	0.0964565	0.00824142	0.0500527
	Gh_A11G2336	1.19691	1.34767	1.25047
	Gh_D02G2139	1.36701	2.06708	1.64789
	Gh_D04G0069	0.566706	0.570886	0.356429
	Gh_D04G0353	0.197028	0.250484	0.0757686
	Gh_D05G0264	1.46826	2.16423	2.09214
	Gh_D05G1636	1.30494	1.0747	0.973403
	Gh_D05G1854	0.93504	1.37105	1.11977
	Gh_D05G3612	1.26743	1.51837	2.22031
	Gh_D06G0675	1.12559	0.649556	0.650617
	Gh_D06G0862	0.0364682	0.210924	0.0677186
	Gh_D06G1164	0.643712	0.601151	0.528949
	Gh_D07G1793	0.551033	0.390727	0.16519
	Gh_D07G1895	1.2475	1.00751	0.950683
	Gh_D07G2007	0.21987	0.446009	0.267924
	Gh_D08G0842	0.388268	0.481789	0.406889
	Gh_D08G0877	1.2671	0.921808	0.993742
	Gh_D08G2535	0.337966	0.157947	0.032356
	Gh_D09G1756	0.0144776	0.0798839	0.0268069
	Gh_D11G2650	0.933861	1.20404	1.03704
	Gh_D13G1839	0.187837	0.746314	0.778552
	Gh_D13G2031	0.10329	0.298835	0.0750828
	Gh_D13G2448	0.195527	0.121648	0.0669004

## Sheet: PR3 Genes
		Gene expression lg(FPKM+1)
	PR3 Genes	CK	HA	AL
Clade1	Gh_D09G2016	0.772932	1.99958	1.8165
	Gh_D09G2017	0.329272	0.430797	0.339775
	Gh_A09G2323	0.776775	1.74213	1.56104
	Gh_D09G2019	1.08631	1.68243	2.18702
	Gh_A09G2319	0.175511	0.112579	0.217155
	Gh_A10G1269	0.0854214	0.301271	0.126493
	Gh_D10G1216	0.122533	1.63803	1.85128
	Gh_D09G2020	1.15328	2.08622	2.1957
	Gh_A09G2318	0.607574	1.9395	1.98402
	Gh_A10G1271	0.999253	2.45081	2.48657
	Gh_D10G1214	0.22986	1.85968	2.29583
	Gh_A10G0043	2.17481	2.32072	1.79791
	Gh_D10G0046	2.22979	2.32257	1.84059
	Gh_A10G1518	0.136434	0.656292	0.123259
	Gh_D10G1769	0.140216	0.562107	0.063428
	Gh_D09G0628	0.207661	1.12123	0.193917
	Gh_A09G0630	0.115949	1.01725	0.217873
Clade2	Gh_A06G0439	0.156161	0.935909	2.03788
	Gh_D06G0479	0.746019	2.08703	3.02498
	Gh_A11G0955	0.0701603	1.23344	0.691138
	Gh_D11G1103	0.232416	1.03166	0.86408
	Gh_A01G1443	2.1771	3.03086	3.36082
	Gh_D01G1683	2.32224	3.08029	3.50898
	Gh_A01G1442	0.731838	1.27739	1.18513
	Gh_D01G1682	2.01423	2.60394	2.30711
	Gh_A11G1569	0.145945	0.580166	0.582505
	Gh_Sca008922G01	0.146578	0	0.213798
	Gh_D02G2286	0.010636	0.900906	1.21704
	Gh_D02G2284	0.241593	0.627561	0.354317
	Gh_D02G2285	0.00554387	0.162504	0.0260025
Clade3	Gh_D07G0249	0.236672	0.273773	0.861823
	Gh_A07G0195	0.0684404	0.111538	0.76069
	Gh_A07G0194	0.0183527	0.137818	0.103164
	Gh_A07G0192	0.711984	0.656248	0.661757
	Gh_D07G0246	1.80755	2.01728	2.11524
	Gh_D05G0520	0.00943665	0	0.0391459
	Gh_A13G1629	0.988495	1.20407	1.3555
	Gh_D12G1158	0.0257917	0.160523	0.0421222
	Gh_A12G1039	0.0136763	0.560623	0.235184
	Gh_A08G1134	0.56671	0.919683	0.887366
	Gh_A03G0434	0.0360369	0.325913	0.122792
	Gh_D08G1418	0.0377131	0.105721	0.130977
	Gh_D12G2670	1.2387	2.34222	1.8992
	Gh_A12G2714	1.51694	2.45611	2.27134
	Gh_D12G2669	1.07065	2.32898	2.32119

## Sheet: PR4 Genes
	Gene expression lg(FPKM+1)
PR4 Genes	CK	HA	AL
Gh_A13G1467	0.294634	1.27788	1.63057
Gh_D13G1816	0.660258	2.21271	2.57058
Gh_A13G1465	0.577949	1.50817	1.50478
Gh_D13G1817	0.98846	1.7725	2.1362
Gh_D11G2592	0.020139	0.369858	0.171167
Gh_A11G2284	0.0737479	0.276268	0.357954
Gh_D11G2595	2.06579	2.54191	2.87646
Gh_A11G2286	2.25316	2.62946	2.87171

## Sheet: PR5 Genes
		Gene expression lg(FPKM+1)
	PR5 Genes	CK	HA	AL
	Gh_A11G1607	0.434295	0.312647	0.119718
	Gh_D11G1764	0.934753	0.688142	0.493226
	Gh_A12G0546	0.126654	0.244823	0.0555393
	Gh_D11G0457	0.108394	0.268132	0.116079
	Gh_A11G0393	0.472825	0.713826	0.319541
	Gh_D01G1620	0.00515577	0.333035	0.257549
	Gh_D02G2239	0.313778	0.442767	0.123851
	Gh_D02G0980	0.0508584	0.057682	0.0312366
	Gh_D06G2281	0.879821	1.54846	1.30199
	Gh_D05G1773	0.88061	1.72319	1.45883
	Gh_D01G1619	0.0299189	0.0729014	0.0285688
	Gh_D12G0310	0.949991	0.85572	0.683062
	Gh_A12G0352	0.878971	0.723735	0.706975
	Gh_D09G1957	0.00656837	0	0.0178749
	Gh_D02G0272	0.0435527	0.221332	0.0295682
	Gh_D02G0811	0.0331456	0.223593	0.0608121
	Gh_D02G2310	0.0266573	0.185302	0.0384384
	Gh_D12G0374	0.0373578	0.254987	0.141668
	Gh_A12G0292	0.0434604	0.103187	0.0519426
	Gh_D10G0849	0.0862709	0.668177	0.0540556
	Gh_D05G0945	0.18461	0.742126	1.30944
	Gh_D03G1229	0.158974	0.973037	1.00246
	Gh_A12G2428	1.18804	0.749316	0.457859
	Gh_Sca074602G01	0.41884	0.308779	0.191461
	Gh_D11G0029	0.0310405	0.151361	0.0291536
	Gh_D10G2297	0.126676	0.214126	0.158264
The osmotin like genetranscripts	Gh_D12G2247	2.81685	3.60375	3.84877
	Gh_A12G2071	0.94716	2.00058	2.31174
	Gh_A12G2070	0.798194	2.55299	3.08409
	Gh_D12G2246	0.707902	2.20766	2.48325
	Gh_A03G2044	0.926213	2.80648	3.37836
	Gh_D03G1462	1.64025	3.27293	3.66098
	Gh_D11G2998	0.314087	1.16859	1.02858
	Gh_D11G2996	0	0.130254	0.0459768

## Sheet: All the insect-induced PRs
PR genes	geneID	induced in HA	induced in AL	higher in HA	higher in AL
PR1	Gh_A02G0679	YES	YES
	Gh_D09G0971	YES	YES		YES
PR2	Gh_A09G0635	YES	YES		YES
	Gh_A09G0636		YES		YES
	Gh_D06G2277	YES	YES	YES
	Gh_D06G2278	YES	YES
	Gh_D09G0636	YES	YES		YES
	Gh_D09G0637		YES		YES
	Gh_D09G1130	YES	YES		YES
PR3	Gh_A01G1442	YES	YES
	Gh_A01G1443	YES	YES
	Gh_A09G2318	YES	YES
	Gh_A09G2323	YES	YES
	Gh_A10G1271	YES	YES
	Gh_A12G2714	YES	YES
	Gh_D01G1682	YES
	Gh_D01G1683	YES	YES
	Gh_D06G0479	YES	YES		YES
	Gh_D09G2016	YES	YES
	Gh_D09G2019	YES	YES
	Gh_D09G2020	YES	YES
	Gh_D10G1216	YES	YES
	Gh_D11G1103	YES	YES
	Gh_D12G2669	YES	YES
	Gh_D12G2670	YES	YES
PR4	Gh_A11G2286		YES
	Gh_A13G1467	YES	YES
	Gh_D11G2595	YES	YES
	Gh_D13G1816	YES	YES		YES
	Gh_D13G1817	YES	YES
PR5	Gh_A03G2044	YES	YES		YES
	Gh_A12G2070	YES	YES		YES
	Gh_A12G2071	YES	YES
	Gh_D03G1462	YES	YES
	Gh_D12G2246	YES	YES
	Gh_D12G2247	YES	YES
