# Supplementary material for: Differential Transcription and Alternative Splicing in Cotton Underly Specialized Defense Responses Against Pests
Source: Front Plant Sci. 2020 Sep 15;11:573131. doi: 10.3389/fpls.2020.573131 (PMC7533563; doi:10.3389/fpls.2020.573131)
Supplement: Supplementary file 8 [file DataSheet_8.xlsx]

## Sheet: AS events
gene	code	dPSI-CKHA	FDR-CKHA	dPSI-CKAL	FDR-CKAL	dPSI-HAAL	FDR-HAAL	FPKM-CK-AVE	FPKM-HA-AVE	FPKM-AL-AVE	desc	chr	pos1	pos2	pos3	pos4	pos5	pos6	strand	CK_HA_AL_TYPE	TAG	IJC-CK-1	IJC-CK-2	IJC-CK-3	SJC-CK-1	SJC-CK-2	SJC-CK-3	IJC-HA-1	IJC-HA-2	IJC-HA-3	SJC-HA-1	SJC-HA-2	SJC-HA-3	IJC-AL-1	IJC-AL-2	IJC-AL-3	SJC-AL-1	SJC-AL-2	SJC-AL-3	st-ck	st-ha	st-al	PSI-CK-1	PSI-CK-2	PSI-CK-3	PSI-HA-1	PSI-HA-2	PSI-HA-3	PSI-AL-1
Gh_A12G2190	RINu8	-0.025	0.145685	-0.003	1	0.022	0.433037	24.4761	38.0828	50.7275	O-methyltransferase family protein	A12	84678726	84679184	84678726	84679029	84679119	84679184	-	BAAABA	GOOD	8	2	3	128	82	103	7	23	16	213	190	167	4	4	30	289	176	303	0.000156333	0.000673	0.000727	0.038	0.015	0.018	0.02	0.07	0.057	0.009
Gh_D11G1774	RINu29	-0.12	2.86856e-06	-0.097	0.00173366	0.023	0.784851	11.5571	22.8713	27.6277	calcium-dependent protein kinase 28	D11	19770169	19770557	19770169	19770211	19770426	19770557	-	CAAABA	GOOD	2	2	0	28	47	27	18	16	23	65	45	69	3	13	42	109	83	60	0.000294333	0.000224333	0.0163503	0.034	0.021	0	0.122	0.151	0.143	0.014
Gh_A03G2187	RINu39	-0.247	1	-0.05	1	0.197	1	42.1699	12.5334	18.7006	Alanyl-tRNA synthetase, class IIc	scaffold739_A03	21628	22024	21628	21826	21922	22024	-	AABCAA	GOOD	9	17	22	15	13	20	8	2	1	3	0	2	9	7	9	7	10	5	0.00844933	0.146692	0.012927	0.268	0.444	0.402	0.62	1	0.234	0.44
Gh_A11G0382	RINu63	-0.029	0.0738789	-0.076	0.000552042	-0.047	0.259235	15.4828	25.1971	22.3088	Protein phosphatase 2C family protein	A11	3509373	3510319	3509373	3509610	3509951	3510319	-	BAAABA	GOOD	5	1	3	89	61	63	10	12	12	97	131	110	2	23	26	115	66	88	0.000100333	1.63333e-05	0.00568033	0.027	0.008	0.023	0.049	0.044	0.052	0.009
Gh_D05G2879	RINu118	0.095	0.432327	-0.068	1	-0.163	0.585002	6.58597	4.47996	6.8261	F-box family protein	D05	32558990	32560228	32558990	32559996	32560111	32560228	-	AAAAAA	BEST	7	16	17	15	17	17	8	5	5	21	14	7	9	17	18	14	33	6	0.00715433	0.00443333	0.0494443	0.209	0.348	0.362	0.178	0.168	0.288	0.267
Gh_A02G0491	RINu147	-0.027	0.0303637	-0.03	0.00551497	-0.003	1	38.6964	50.5832	84.9799	acyl-CoA dehydrogenase-related	A02	7248916	7249419	7248916	7249102	7249287	7249419	-	BAAAAA	GOOD	3	3	7	171	140	140	15	12	5	242	89	75	12	6	51	279	320	220	6.63333e-05	0.000342333	0.00267633	0.009	0.011	0.024	0.03	0.063	0.032	0.021
Gh_D08G1750	RINu150	0.164	0.292779	0.039	1	-0.125	0.466029	8.44119	7.06838	7.40397	Membrane trafficking VPS53 family protein	D08	53726192	53726520	53726192	53726249	53726425	53726520	-	AABBBB	GOOD	11	35	22	16	26	31	6	0	0	4	2	5	2	36	9	4	32	14	0.00682533	0.061347	0.00685633	0.256	0.402	0.262	0.429	0	0	0.2
Gh_A02G0906	RINu172	-0.204	0.000135794	-0.064	0.205619	0.14	0.239155	7.6979	4.5799	4.90432	Pyridoxamine 5\'-phosphate oxidase family protein	A02	33711539	33712027	33711539	33711635	33711901	33712027	-	BAAABA	GOOD	9	4	1	33	31	30	7	17	19	14	21	20	10	1	14	30	12	27	0.00272033	0.003964	0.00702233	0.12	0.061	0.016	0.2	0.288	0.322	0.143
Gh_D08G0823	RINu210	-0.05	0.853216	0.062	1	0.112	0.549023	9.15732	5.43893	9.11523	glucan synthase-like 12	D08	13353852	13355090	13353852	13353945	13354998	13355090	+	AABBBA	GOOD	10	16	10	34	64	27	18	1	0	17	2	2	5	21	0	54	53	6	0.000516333	0.030172	0.00730033	0.128	0.111	0.156	0.346	0.2	0	0.044
Gh_D10G1102	RINu211	-0.026	1	0.012	1	0.038	1	5.91406	13.4979	10.5304		D10	17628000	17628450	17628000	17628198	17628280	17628450	-	BAAABA	GOOD	0	11	4	20	21	27	12	24	19	47	80	96	5	1	33	36	36	83	0.0164963	0.000604333	0.009013	0	0.253	0.088	0.142	0.163	0.114	0.083
Gh_A09G1533	RINu223	-0.073	0.671572	-0.072	0.511069	0.001	1	15.1419	6.25006	12.1949	Carbohydrate-binding-like fold	A09	68585700	68586783	68585700	68586408	68586743	68586783	+	AAAAAA	BEST	30	16	23	57	40	42	20	15	15	28	20	20	26	12	57	31	31	53	0.000672333	3.33333e-05	0.009343	0.208	0.167	0.215	0.263	0.273	0.273	0.295
Gh_A07G2368	RINu243	-0.099	0.574272	-0.121	0.0627188	-0.022	1	9.87786	9.14395	9.92036	RNA-binding (RRM/RBD/RNP motifs) family protein	scaffold1921_A07	92875	93149	92875	92978	93072	93149	+	AAAAAA	BEST	29	23	25	48	63	62	33	10	21	61	18	16	45	43	17	50	60	19	0.002163	0.0126163	0.000834333	0.271	0.184	0.199	0.25	0.255	0.447	0.357
Gh_A09G2240	RINu257	0.112	0.201074	0.105	0.335333	-0.007	1	5.70386	9.31971	7.65985	Acyl-CoA N-acyltransferase with RING/FYVE/PHD-type zinc finger protein	scaffold2278_A09	36116	36524	36116	36203	36424	36524	+	AABABA	GOOD	11	6	10	17	23	13	4	1	10	22	27	20	2	4	16	38	19	32	0.00739433	0.00850633	0.007677	0.244	0.115	0.278	0.083	0.018	0.2	0.026
Gh_A09G0853	RINu266	0.018	0.33767	0.066	0.0805153	0.048	1	83.9996	164.971	154.392	rotamase CYP 7	A09	56029230	56030340	56029230	56029365	56030222	56030340	+	ACABAA	GOOD	117	45	51	2	2	0	174	237	178	8	11	0	301	146	99	6	10	9	0.00170233	0.00238033	0.003556	0.967	0.918	1	0.916	0.915	1	0.962
Gh_D12G2426	RINu267	-0.13	0.0765353	-0.008	1	0.121	0.250871	15.9515	10.7002	8.51399	Protein phosphatase 2C family protein	D12	57301953	57302663	57301953	57302112	57302576	57302663	+	AAAAAA	BEST	31	49	36	81	91	92	26	38	46	47	50	30	19	13	32	33	51	55	0.000819	0.0126223	0.00414433	0.161	0.212	0.164	0.217	0.275	0.434	0.224
Gh_D04G1233	RINu269	0.022	0.970028	-0.005	1	-0.027	0.0311959	8.70908	29.3501	95.4503	uncoupling protein 2	D04	40311158	40311558	40311158	40311377	40311479	40311558	+	BACAAA	GOOD	5	2	1	51	48	46	2	0	3	186	76	87	16	7	42	542	548	284	0.000474333	0.000105333	0.00158433	0.055	0.024	0.013	0.006	0	0.02	0.017
Gh_A12G2503	RINu273	-0.02	0.17516	-0.014	1	0.006	1	29.3032	18.2372	13.8436	Xanthine/uracil permease family protein	A12	87413181	87413433	87413181	87413240	87413341	87413433	+	AABABA	GOOD	5	5	6	181	182	169	2	8	12	62	136	112	3	0	10	87	118	75	8.33333e-06	0.000430333	0.00146533	0.016	0.016	0.021	0.019	0.034	0.06	0.02
Gh_A05G0850	RINu287	-0.059	1	-0.328	0.634347	-0.268	0.704805	7.78882	4.98295	2.71067	P-loop containing nucleoside triphosphate hydrolases superfamily protein	A05	8485197	8485896	8485197	8485674	8485798	8485896	+	AABBBB	GOOD	10	8	12	49	43	39	3	5	1	27	4	10	2	9	6	14	15	0	0.000772333	0.0411903	0.242769	0.101	0.092	0.144	0.057	0.406	0.052	0.073
Gh_D09G0194	RINu290	0.023	1	-0.074	1	-0.097	1	8.96586	4.45186	5.59483	Phosphoglycerate mutase-like family protein	D09	6185998	6186585	6185998	6186062	6186431	6186585	+	AACBBA	GOOD	13	15	16	26	56	36	3	0	4	5	4	8	11	4	7	9	15	12	0.00185733	0.0157203	0.017199	0.2	0.118	0.182	0.231	0	0.2	0.379
Gh_A09G0731	RINu306	0.155	0.789483	0.083	1	-0.072	1	13.7412	4.79048	8.90229	Leucine-rich repeat receptor-like protein kinase family protein	A09	53217762	53218291	53217762	53217924	53218012	53218291	+	AACCBA	GOOD	5	5	12	5	14	7	0	2	3	2	4	3	2	4	15	6	5	19	0.0286323	0.038163	0.008589	0.387	0.184	0.52	0	0.24	0.387	0.174
Gh_A08G1891	RINu317	-0.023	1	-0.005	1	0.018	1	25.0179	113.786	329.299	glutamate dehydrogenase 3	A08	99632506	99632901	99632506	99632728	99632826	99632901	+	CABAAA	GOOD	0	2	0	193	96	72	2	4	15	1247	117	143	5	5	39	2113	1243	1017	4.8e-05	0.000907	0.000154333	0	0.012	0	0.001	0.02	0.06	0.001
Gh_D10G0791	RINu325	0.008	1	0.018	1	0.01	1	11.6274	5.37373	8.38031		D10	9413509	9413878	9413509	9413634	9413717	9413878	+	AABABA	GOOD	7	5	10	35	41	66	7	0	2	20	12	18	6	4	3	43	33	28	0.000427	0.00867233	8.13333e-05	0.114	0.073	0.089	0.184	0	0.067	0.083
Gh_D01G2044	RINu361	-0.154	0.92057	0.13	0.638055	0.284	0.240365	19.0994	12.1914	24.169	ser/arg-rich protein kinase 4	D01	59478742	59481626	59478742	59479167	59481400	59481626	+	ABABAA	GOOD	31	15	15	9	5	2	26	7	23	10	0	1	45	32	36	27	10	14	0.010191	0.0536083	0.00666133	0.633	0.6	0.789	0.565	1	0.92	0.455
Gh_A10G0432	RINu362	-0.042	0.778734	-0.022	0.918518	0.02	1	11.3806	9.79155	8.55284	Haloacid dehalogenase-like hydrolase (HAD) superfamily protein	A10	4358450	4359079	4358450	4358605	4358998	4359079	-	BAAABA	GOOD	3	8	16	43	45	45	5	13	19	32	52	36	9	3	27	41	26	62	0.003459	0.00498233	0.003952	0.034	0.082	0.151	0.072	0.111	0.209	0.099
Gh_A03G1024	RINu364	-0.108	0.0732669	-0.018	1	0.09	0.253417	13.6197	5.05363	3.912	Brassinosteroid signalling positive regulator (BZR1) family protein	A03	70746332	70747547	70746332	70746572	70746845	70747547	+	AAAABA	GOOD	12	12	16	74	92	84	6	9	9	23	18	15	4	1	6	27	24	13	0.000169333	0.003607	0.00746433	0.075	0.061	0.087	0.115	0.2	0.231	0.069
Gh_D09G1293	RINu372	-0.036	1	0.005	1	0.041	1	10.564	10.2649	11.4237	sorting nexin 1	D09	40081966	40082685	40081966	40082041	40082525	40082685	+	AAAAAA	BEST	30	40	45	44	29	41	34	33	50	50	34	21	48	48	24	44	64	20	0.00610533	0.0225843	0.00288133	0.254	0.408	0.354	0.254	0.327	0.543	0.353
Gh_D11G2414	RINu379	-0.157	0.0990478	-0.042	1	0.115	0.513543	32.1361	14.1399	32.0941	cellulose synthase like E1	D11	48171773	48172755	48171773	48172328	48172407	48172755	-	AAAAAA	BEST	7	17	36	86	119	112	31	6	37	67	43	28	19	21	45	106	177	84	0.00401633	0.0366603	0.0100763	0.051	0.086	0.174	0.233	0.084	0.464	0.105
Gh_A03G1258	RINu385	-0.203	0.462657	-0.154	0.474624	0.049	1	11.9448	7.47903	15.5669	NAD(P)-linked oxidoreductase superfamily protein	A03	88671575	88672426	88671575	88671819	88671932	88672426	+	AAAAAA	BEST	30	12	58	36	30	32	18	52	48	27	20	9	21	19	212	25	9	78	0.026299	0.059151	0.022351	0.322	0.186	0.509	0.276	0.597	0.753	0.324
Gh_A11G0169	RINu399	-0.116	0.559018	0.064	0.528513	0.18	0.0682379	9.00723	7.06704	10.5969	Protein kinase superfamily protein	A11	1596493	1596770	1596493	1596575	1596701	1596770	+	AAAAAA	BEST	21	16	12	29	45	40	14	19	14	37	14	15	14	12	7	34	41	49	0.005929	0.016636	0.00311033	0.283	0.162	0.14	0.171	0.425	0.337	0.183
Gh_A04G1273	RINu400	-0.018	0.382751	-0.019	0.278105	-0.001	1	11.8255	34.0256	43.9481		A04	62778072	62778384	62778072	62778168	62778246	62778384	+	CAAABA	GOOD	2	0	0	59	30	29	6	6	5	165	122	147	3	4	15	222	135	182	0.000161333	2.43333e-05	0.000506333	0.022	0	0	0.023	0.031	0.022	0.009
Gh_A09G0632	RINu411	0.002	1	-0.053	0.328197	-0.055	0.591064	11.1068	4.62503	5.37101	dihydrolipoyl dehydrogenases	A09	49076990	49077457	49076990	49077044	49077385	49077457	-	BAAAAA	GOOD	4	15	8	88	44	44	6	6	8	44	41	31	9	10	12	36	22	46	0.00384433	0.000772	0.001732	0.022	0.146	0.083	0.064	0.068	0.114	0.111
Gh_A05G2247	RINu434	-0.043	0.313578	-0.073	0.0954657	-0.03	1	21.9437	15.616	21.7889	TBP-associated factor 4	A05	26245488	26246481	26245488	26245667	26246219	26246481	-	AAAAAA	BEST	13	5	5	59	45	41	11	23	25	52	79	97	15	18	18	52	41	65	0.000649333	0.000242333	0.00104933	0.099	0.053	0.057	0.096	0.127	0.114	0.126
Gh_D08G2110	RINu458	-0.046	1	0.058	1	0.104	0.237026	12.4166	12.3836	8.39072	Uncharacterised protein family (UPF0497)	D08	60212430	60213655	60212430	60212622	60213522	60213655	-	AAAAAA	BEST	13	7	14	48	23	16	20	16	18	21	34	41	8	6	7	22	20	33	0.010663	0.006373	0.000849333	0.119	0.132	0.304	0.323	0.19	0.18	0.154
Gh_Sca005978G01	RINu461	0.112	0.0199145	0.08	0.667432	-0.032	0.328862	8.56435	37.6321	39.6964	WRKY DNA-binding protein 26	scaffold5978	1586	2416	1586	2128	2218	2416	-	BAAABA	GOOD	4	12	12	26	24	19	6	15	8	158	41	73	3	17	65	91	79	137	0.010425	0.007189	0.0109303	0.088	0.238	0.283	0.023	0.186	0.064	0.02
Gh_A10G0004	RINu487	0.016	1	-0.009	1	-0.025	1	16.069	17.4762	31.9221	nudix hydrolase homolog 3	A10	59969	62680	59969	60047	62614	62680	-	AABAAA	GOOD	9	16	11	39	62	63	13	4	10	50	45	50	20	22	29	72	109	119	0.000301	0.001344	0.000226333	0.103	0.114	0.08	0.115	0.043	0.091	0.122
Gh_A06G1469	RINu504	-0.012	1	-0.014	1	-0.002	1	58.0599	63.8665	53.3488	FKBP-like peptidyl-prolyl cis-trans isomerase family protein	A06	97660268	97660868	97660268	97660348	97660775	97660868	+	CAAABA	GOOD	2	2	2	309	239	306	6	6	11	426	198	224	2	2	23	353	245	245	3.33333e-07	7.23333e-05	0.000574333	0.003	0.004	0.003	0.007	0.015	0.024	0.003
Gh_D04G0193	RINu534	-0.039	0.918567	-0.068	0.243075	-0.03	1	11.9168	9.9836	15.3328	regulatory particle non-ATPase subunit 5B	D04	2838541	2838868	2838541	2838619	2838714	2838868	-	AAAAAA	BEST	10	9	8	39	44	50	22	8	11	48	55	38	18	17	28	46	46	89	0.000553	0.00469233	0.000272333	0.136	0.111	0.089	0.219	0.082	0.151	0.194
Gh_D05G0946	RINu542	-0.02	1	-0.038	0.742594	-0.018	1	8.09023	6.92355	6.49243	ubiquitin carrier protein 7	D05	7933108	7933529	7933108	7933209	7933451	7933529	+	BAAABA	GOOD	3	7	7	37	33	32	7	8	6	46	25	32	8	2	19	36	32	34	0.001143	0.00123633	0.009028	0.039	0.096	0.099	0.071	0.138	0.086	0.1
Gh_A07G1709	RINu575	-0.141	0.837298	0.05	0.292474	0.192	0.172513	16.2385	6.69978	10.1962	fimbrin-like protein 2	A07	69522533	69523128	69522533	69522766	69522957	69523128	-	AABBBA	GOOD	11	29	24	37	53	53	15	8	3	15	4	11	1	0	19	24	29	17	0.00190533	0.0362763	0.040468	0.129	0.215	0.185	0.333	0.5	0.12	0.02
Gh_A08G1453	RINu582	-0.016	0.749585	-0.005	1	0.012	0.909333	10.423	8.46488	10.4545	Membrane trafficking VPS53 family protein	A08	90413801	90414233	90413801	90413952	90414176	90414233	-	AABBAA	GOOD	7	31	27	26	65	41	8	1	1	26	1	3	8	28	12	16	52	31	0.00419033	0.0127	0.000681333	0.119	0.193	0.248	0.133	0.333	0.143	0.2
Gh_D13G2454	RINu584	-0.046	1	-0.003	1	0.043	1	32.4127	10.0896	13.9167	Calcineurin-like metallo-phosphoesterase superfamily protein	D13	60442977	60443380	60442977	60443091	60443279	60443380	-	AABABA	GOOD	25	17	22	91	107	100	5	4	11	23	15	20	3	10	8	21	31	37	0.000553	0.003988	0.00130433	0.121	0.074	0.099	0.098	0.118	0.216	0.067
Gh_D01G0908	RINu595	-0.058	1	-0.12	0.539654	-0.061	1	11.2678	10.2445	16.246	Spc97 / Spc98 family of spindle pole body (SBP) component	D01	15123035	15123335	15123035	15123108	15123182	15123335	+	BABAAA	GOOD	2	10	8	20	54	44	2	4	9	14	18	19	18	9	6	16	37	52	0.000737333	0.00631433	0.036148	0.063	0.111	0.109	0.087	0.13	0.241	0.43
Gh_A13G1274	RINu609	-0.084	0.00305515	-0.057	0.0386109	0.027	1	10.9211	5.99043	6.02923		A13	66992919	66993775	66992919	66993337	66993541	66993775	+	CAAABA	GOOD	3	4	3	63	50	57	8	10	12	56	41	31	6	4	11	33	28	46	6.3e-05	0.00226633	0.000405333	0.023	0.038	0.026	0.067	0.109	0.162	0.083
Gh_D05G0091	RINu619	0.001	1	-0.021	0.723425	-0.022	0.714092	11.8144	13.3794	13.9294	RING/U-box superfamily protein	D05	1067338	1068349	1067338	1067630	1068070	1068349	+	BAAAAA	GOOD	7	8	3	56	49	48	8	11	11	69	115	85	9	6	25	89	44	96	0.000520333	5.7e-05	0.00122433	0.059	0.075	0.03	0.055	0.046	0.061	0.048
Gh_D09G2238	RINu630	-0.127	0.514807	-0.083	1	0.044	1	9.25103	8.20061	9.78535	Transducin family protein / WD-40 repeat family protein	D09	49542729	49543661	49542729	49543472	49543553	49543661	-	AAABAA	GOOD	26	60	34	14	15	10	36	11	20	8	2	3	32	51	43	7	14	9	0.00864633	0.001159	0.000837	0.547	0.722	0.689	0.745	0.782	0.813	0.748
Gh_D02G0376	RINu643	-0.13	0.00713315	-0.031	0.730241	0.099	0.19932	21.9796	22.3133	21.9041		D02	4960885	4962165	4960885	4961301	4961841	4962165	+	AAAAAA	BEST	20	17	17	54	70	89	23	37	31	50	34	61	21	24	29	72	76	65	0.001251	0.00828033	0.000870333	0.156	0.108	0.087	0.187	0.352	0.203	0.127
Gh_D07G0581	RINu645	-0.023	0.553054	-0.057	1	-0.034	1	19.5796	30.0357	43.6606	porphyromonas-type peptidyl-arginine deiminase family protein	D07	6635666	6635875	6635666	6635725	6635796	6635875	+	BAAABA	GOOD	8	3	10	131	108	81	13	9	15	161	100	98	7	1	91	233	208	157	0.000862333	0.000516	0.024643	0.04	0.019	0.077	0.052	0.058	0.094	0.02
Gh_A05G3148	RINu650	0.417	0.00354084	0.024	1	-0.394	0.0029004	6.86143	3.90649	7.87887	SIN3-like 2	A05	81423146	81423987	81423146	81423226	81423375	81423987	-	ABBAAB	CKHA-BEST	10	41	43	3	24	6	7	1	5	6	10	10	13	55	38	4	17	15	0.0256053	0.025779	0.00118033	0.626	0.462	0.782	0.369	0.048	0.201	0.62
Gh_A13G0145	RINu659	0.021	0.588681	-0.011	1	-0.032	0.533467	25.6875	19.5204	34.9781	Alpha/beta hydrolase related protein	A13	1639960	1640557	1639960	1640195	1640282	1640557	+	AAAAAA	BEST	12	16	37	45	76	109	6	11	11	86	34	35	16	14	74	57	103	146	0.000872333	0.005296	0.00675733	0.145	0.118	0.177	0.042	0.17	0.166	0.151
Gh_A09G2432	RINu660	-0.159	0.191194	-0.056	0.758985	0.103	1	6.29648	5.76777	11.0038	AMP deaminase, putative / myoadenylate deaminase, putative	scaffold2302_A09	91659	92127	91659	91773	91986	92127	+	BAAAAA	GOOD	3	13	11	6	33	24	9	15	25	21	9	19	16	18	39	23	48	45	0.000310333	0.0216743	0.00544533	0.2	0.165	0.186	0.176	0.455	0.397	0.258
Gh_D10G2299	RINu662	0	1	-0.002	1	-0.002	1	7870.57	2037.83	1300.07	rubisco activase	D10	61224590	61225048	61224590	61224916	61225003	61225048	-	AAAAAA	BEST	65	50	88	44114	51099	51613	18	14	9	12944	4239	5860	26	16	66	8194	8561	5707	0	3.33333e-07	1.03333e-05	0.001	0.001	0.001	0.001	0.002	0.001	0.002
Gh_D06G0384	RINu673	0.02	1	-0.128	0.750394	-0.148	0.441231	7.43555	4.79522	6.08412	camphor resistance CrcB family protein	D06	5267729	5268264	5267729	5268099	5268189	5268264	+	AACABA	GOOD	6	8	5	29	41	34	3	1	3	17	11	18	2	5	26	26	22	15	0.000270333	0.000608333	0.0644903	0.115	0.109	0.084	0.099	0.054	0.094	0.046
Gh_D09G1200	RINu690	-0.154	0.116794	0.043	0.370751	0.196	0.00983201	22.2218	18.5221	15.6335	DNA-binding bromodomain-containing protein	D09	38911917	38913014	38911917	38912581	38912676	38913014	-	AAAABA	GOOD	10	6	19	42	62	63	7	27	11	31	19	25	4	5	7	44	57	36	0.002647	0.0318253	0.00100933	0.127	0.056	0.156	0.122	0.466	0.212	0.053
Gh_A12G2477	RINu692	0.594	0	0.593	0	-0.001	1	2.06018	950.287	198.187	carbonic anhydrase 2	A12	87232456	87233436	87232456	87232544	87233330	87233436	-	ABAAAA	GOOD	18	12	9	15	2	2	113	73	153	11418	2772	4412	10	15	33	1290	658	671	0.0407463	3.73333e-05	0.000103	0.375	0.75	0.692	0.005	0.013	0.017	0.004
Gh_D05G3876	RINu693	0.064	0.0266613	0.083	0.0543501	0.019	1	2.59604	20.3146	42.7833	mitogen-activated protein kinase 3	scaffold4074_D05	81435	82291	81435	81768	82155	82291	+	ACABAA	GOOD	11	7	16	0	0	0	96	131	180	6	0	8	153	84	810	11	5	7	0	0.00331433	0.003367	1	1	1	0.889	1	0.918	0.874
Gh_D08G0014	RINu697	-0.029	0.919732	0.04	1	0.07	0.413656	2.23401	13.7939	4.77164	related to AP2.7	D08	182761	183167	182761	182872	183036	183167	-	CAAABA	GOOD	2	4	2	11	7	13	9	24	23	18	66	93	4	5	3	22	20	23	0.00704433	0.00202533	0.000628	0.083	0.222	0.071	0.2	0.154	0.11	0.083
Gh_A03G1965	RINu708	0.092	0.471579	0.12	0.139188	0.028	1	6.14882	9.41287	9.92427	Protein kinase superfamily protein	scaffold496_A03	165229	165593	165229	165296	165484	165593	+	AAAAAA	BEST	21	25	26	23	23	54	19	34	26	42	55	67	23	7	40	33	27	137	0.00677433	0.00141233	0.00629233	0.313	0.352	0.194	0.184	0.236	0.163	0.258
Gh_D06G0066	RINu712	-0.08	1	-0.039	0.841448	0.041	1	37.055	8.06947	12.7908	J-domain protein required for chloroplast accumulation response 1	D06	777789	778473	777789	777906	778104	778473	+	AABABA	GOOD	5	16	11	47	89	115	1	1	6	19	8	6	3	3	15	10	32	55	0.000380333	0.0284023	0.00215833	0.051	0.082	0.046	0.026	0.059	0.333	0.13
Gh_D08G2268	RINu718	0.052	0.669897	0.026	1	-0.026	1	20.5181	28.0981	25.9507	Protein prenylyltransferase superfamily protein	D08	62239647	62239912	62239647	62239707	62239826	62239912	-	AAAAAA	BEST	22	42	49	123	72	89	48	32	32	125	137	124	42	51	37	166	96	126	0.00748033	0.001057	0.00317633	0.091	0.246	0.235	0.176	0.115	0.126	0.124
Gh_D02G0470	RINu737	-0.324	0.00314105	-0.1	0.559383	0.225	0.172137	7.08323	7.94359	9.26152	MOS4-associated complex 3A	D02	6148387	6148593	6148387	6148400	6148507	6148593	+	AAAAAA	BEST	14	21	6	18	50	40	25	29	21	23	7	14	20	22	24	30	57	19	0.0133403	0.027787	0.0147203	0.312	0.197	0.081	0.388	0.708	0.467	0.28
Gh_D07G0997	RINu752	-0.214	1	-0.147	0.0137663	0.067	1	15.7937	0.808422	6.91385		D07	13538723	13539060	13538723	13538814	13538905	13539060	+	AACBAA	GOOD	10	17	20	37	88	75	2	3	0	2	1	6	7	10	26	17	16	30	0.000444333	0.107397	0.00540433	0.144	0.107	0.143	0.384	0.652	0	0.204
Gh_D13G1628	RINu758	0.011	1	0.017	1	0.006	1	20.9535	19.0685	14.7167	FAD/NAD(P)-binding oxidoreductase family protein	D13	49489839	49490973	49489839	49489912	49490789	49490973	-	AAAAAA	BEST	38	16	11	72	47	73	27	10	14	79	36	50	12	19	12	59	45	50	0.00484033	0.000184333	0.00190633	0.209	0.145	0.07	0.146	0.122	0.123	0.092
Gh_D10G2628	RINu765	-0.018	1	-0.059	0.0978624	-0.041	0.78496	8.30664	15.0208	22.7621	sphingosine kinase 1	scaffold4482_D10	133274	133577	133274	133345	133499	133577	-	BABAAA	GOOD	7	9	2	38	29	52	19	5	4	62	19	46	23	18	33	86	89	64	0.003325	0.002341	0.00350233	0.084	0.134	0.019	0.133	0.116	0.042	0.118
Gh_A13G0987	RINu767	-0.103	0.976902	-0.149	0.560096	-0.046	1	7.43567	4.11923	6.5484		A13	54927617	54927928	54927617	54927673	54927780	54927928	+	AAAAAA	BEST	21	18	43	30	52	28	16	22	19	12	30	11	20	10	58	11	18	21	0.0235663	0.0106573	0.036948	0.29	0.168	0.473	0.438	0.3	0.502	0.515
Gh_A05G2804	RINu774	-0.034	1	-0.046	1	-0.012	1	5.40732	5.73626	6.84416	protein phosphatase 2A-2	A05	58668186	58668766	58668186	58668360	58668574	58668766	-	BAAABA	GOOD	5	0	10	19	26	17	6	8	5	35	12	19	6	4	22	33	25	23	0.0128843	0.00809433	0.0201103	0.116	0	0.227	0.079	0.25	0.116	0.083
Gh_D13G2365	RINu776	0.013	1	-0.039	0.653939	-0.052	0.538623	11.9878	11.4668	11.4653	sterol 4-alpha-methyl-oxidase 2-1	D13	59802861	59803309	59802861	59802999	59803163	59803309	+	BABAAA	GOOD	4	5	8	20	40	54	5	1	4	24	15	35	11	6	8	32	36	32	0.000268	0.000988	0.00122533	0.091	0.059	0.069	0.094	0.032	0.054	0.147
Gh_A07G2300	RINu816	0.016	0.878712	0.025	0.193091	0.01	1	25.467	23.2405	24.9459	ATP-dependent protease La (LON) domain protein	scaffold1916_A07	246324	247509	246324	246853	247303	247509	+	AAAABA	GOOD	7	9	7	101	84	67	6	5	5	105	84	81	0	2	10	95	104	100	0.000102333	1e-06	0.000641333	0.033	0.051	0.05	0.028	0.029	0.03	0
Gh_A09G1583	RINu835	-0.223	0.0981101	-0.124	0.302871	0.1	1	6.09294	8.91017	15.4476	poly(A) polymerase 1	A09	69224537	69226266	69224537	69224867	69226101	69226266	+	AAAAAA	BEST	6	11	12	15	17	21	24	37	28	23	10	31	21	26	57	28	37	32	0.001573	0.0348173	0.0139823	0.167	0.244	0.222	0.343	0.649	0.311	0.273
Gh_A10G1064	RINu836	0.057	0.60241	0.004	1	-0.052	0.519238	8.63297	7.14216	9.14919	coenzyme F420 hydrogenase family / dehydrogenase, beta subunit family	A10	46023049	46023726	46023049	46023101	46023647	46023726	-	AACABA	GOOD	5	6	5	12	20	19	4	2	3	13	21	20	3	8	13	18	18	38	0.000849333	0.00205633	0.002847	0.172	0.13	0.116	0.133	0.045	0.07	0.077
Gh_D09G2369	RINu843	0.083	0.0239804	0.017	0.959473	-0.066	0.925746	14.1917	8.66347	7.94429	signal peptide peptidase	D09	50653398	50654049	50653398	50653553	50653979	50654049	-	AACABA	GOOD	6	15	11	25	55	29	3	2	1	19	30	15	0	9	2	25	12	15	0.000732333	0.000560333	0.020433	0.107	0.12	0.159	0.073	0.032	0.032	0
Gh_A13G1488	RINu860	-0.01	1	-0.015	0.479516	-0.005	0.523844	3.75081	85.5948	126.255	threonine aldolase 1	A13	73280459	73280696	73280459	73280510	73280624	73280696	+	CABAAA	GOOD	0	0	0	20	18	16	2	7	10	380	275	407	6	6	44	472	562	731	0	4.03333e-05	0.000234333	0	0	0	0.003	0.014	0.014	0.007
Gh_A02G1699	RINu864	-0.064	1	0.013	1	0.076	1	4.55064	6.32094	7.57728	Phosphoinositide phosphatase family protein	A02	83183505	83184184	83183505	83183597	83184126	83184184	+	AABBBA	GOOD	6	12	9	28	19	19	9	6	4	37	3	16	4	13	11	21	55	13	0.005281	0.0508323	0.0134903	0.097	0.24	0.191	0.108	0.5	0.111	0.087
Gh_D08G1232	RINu876	0.171	6.3683e-10	0.11	0.0603462	-0.061	0.812843	41.3561	72.377	33.116	WRKY family transcription factor	D08	39602232	39603060	39602232	39602361	39602441	39603060	+	AAAAAA	BEST	81	71	106	161	105	125	68	39	80	533	134	274	28	33	72	227	117	88	0.00303033	0.00229633	0.019659	0.247	0.306	0.357	0.077	0.16	0.16	0.075
Gh_A05G0196	RINu886	-0.042	0.00230052	-0.034	0.000711518	0.008	1	35.231	26.0698	25.3131	Phosphotyrosine protein phosphatases superfamily protein	A05	2046027	2046693	2046027	2046117	2046429	2046693	+	BAAABA	GOOD	4	5	5	203	155	204	7	7	18	196	71	82	2	7	31	120	137	128	9.33333e-06	0.00168433	0.002863	0.01	0.016	0.012	0.018	0.047	0.099	0.008
Gh_A03G1218	RINu895	-0.027	0.000383812	-0.031	3.22145e-05	-0.005	1	36.6534	38.4662	36.0622	beta carbonic anhydrase 4	A03	86435446	86436144	86435446	86435532	86436038	86436144	+	BAAABA	GOOD	1	7	4	265	172	182	12	23	17	244	216	213	2	9	57	260	180	258	8.1e-05	0.000182333	0.00250833	0.002	0.02	0.011	0.024	0.051	0.038	0.004
Gh_A05G1136	RINu898	-0.034	0.883416	-0.048	1	-0.014	1	26.2236	30.0254	25.2806	homology to ABI1	A05	11509443	11510093	11509443	11509549	11509758	11510093	+	AAAAAA	BEST	38	39	38	75	58	88	45	77	82	100	92	119	30	41	150	89	70	110	0.00142533	0.003171	0.0177823	0.202	0.252	0.178	0.184	0.295	0.256	0.144
Gh_D08G2200	RINu913	0.038	0.00917742	0.007	1	-0.031	0.0811539	18.4749	7.17861	12.2858	TOPLESS-related 3	D08	61555840	61556440	61555840	61556023	61556344	61556440	-	AACABA	GOOD	6	5	15	74	119	87	0	1	1	51	41	35	8	10	1	57	104	77	0.000881333	5.73333e-05	0.000933333	0.039	0.021	0.079	0	0.012	0.014	0.066
Gh_A02G0535	RINu933	-0.019	1	-0.071	0.118055	-0.052	0.428224	4.95396	7.46753	9.74084	Protein phosphatase 2C family protein	A02	8043250	8044429	8043250	8043581	8044058	8044429	+	BAAAAA	GOOD	4	3	5	33	14	26	5	5	5	36	18	20	16	5	16	37	25	35	0.000440333	0.000914333	0.00277633	0.057	0.097	0.088	0.065	0.122	0.111	0.178
Gh_D05G3600	RINu937	0.017	1	0.16	0.792442	0.143	1	10.9988	18.5628	19.405	SWAP (Suppressor-of-White-APricot)/surp domain-containing protein	D05	59653196	59654620	59653196	59653985	59654129	59654620	-	ABABAA	GOOD	14	51	39	9	1	9	8	30	43	6	4	4	8	46	146	15	10	32	0.0676653	0.0579723	0.0788943	0.443	0.963	0.689	0.405	0.793	0.846	0.214
Gh_D13G0693	RINu938	-0.253	0.0697591	-0.161	0.226488	0.092	1	7.47768	3.2889	5.03994	zinc knuckle (CCHC-type) family protein	D13	10272738	10273291	10272738	10272841	10272950	10273291	+	AABBAA	GOOD	8	10	16	30	21	22	11	16	3	10	5	3	8	7	38	11	11	17	0.00664233	0.0247823	0.026409	0.134	0.216	0.297	0.389	0.65	0.367	0.297
Gh_A13G0329	RINu951	-0.032	1	-0.055	1	-0.023	1	9.6733	10.2616	9.64195	oxidoreductases, acting on the aldehyde or oxo group of donors, NAD or NADP as acceptor;copper ion binding	A13	4088740	4089241	4088740	4088812	4089121	4089241	+	AAAABA	GOOD	5	5	9	22	24	24	5	7	10	11	37	23	2	1	25	13	20	17	0.001216	0.003081	0.047803	0.102	0.094	0.158	0.185	0.086	0.179	0.071
Gh_D05G3878	RINu954	0.031	1	-0.081	0.00131843	-0.112	0.0254337	10.3526	7.17509	13.386	C2H2 zinc-finger protein SERRATE (SE)	scaffold4074_D05	133766	134064	133766	133841	134006	134064	-	CACAAA	GOOD	4	1	4	9	67	65	2	3	0	17	20	16	9	11	21	23	66	37	0.009043	0.001372	0.005259	0.182	0.007	0.03	0.056	0.07	0	0.164
Gh_A01G1137	RINu958	-0.076	1	0.008	1	0.084	1	10.7189	15.5802	21.884		A01	47407031	47407664	47407031	47407412	47407562	47407664	-	AAAAAA	BEST	17	10	29	40	47	48	24	8	14	66	9	19	26	35	21	73	106	46	0.00466433	0.00641033	0.000540333	0.175	0.096	0.232	0.154	0.308	0.269	0.151
Gh_A05G0552	RINu999	-0.001	1	-0.002	1	-0.001	1	238.779	873.229	181.539	lipoxygenase 2	A05	5912535	5913027	5912535	5912837	5912916	5913027	-	AAAABA	GOOD	13	18	11	569	872	611	30	48	46	1628	1842	2002	5	2	22	397	528	377	2.33333e-06	6.33333e-06	0.000350333	0.015	0.013	0.012	0.012	0.017	0.015	0.008
Gh_A03G1149	RINu1031	-0.226	0.0378073	-0.152	0.044357	0.073	1	4.39423	5.47238	7.38745	Actin-like ATPase superfamily protein	A03	82289036	82289811	82289036	82289162	82289700	82289811	-	BBAAAA	GOOD	3	2	6	4	19	14	17	7	8	6	8	10	9	14	34	11	22	23	0.0125023	0.028308	0.00908033	0.273	0.05	0.176	0.586	0.304	0.286	0.29
Gh_D13G1465	RINu1068	-0.114	0.274411	-0.075	0.563941	0.039	1	2.23384	5.33377	10.3908	Major facilitator superfamily protein	D13	45766420	45767441	45766420	45766618	45766973	45767441	-	CAAAAA	GOOD	2	0	4	9	6	13	11	10	8	39	22	11	10	7	20	40	53	25	0.00479633	0.005149	0.013867	0.1	0	0.133	0.124	0.185	0.267	0.111
Gh_D11G1152	RINu1073	-0.063	0.615567	-0.055	0.230846	0.008	1	7.83828	7.08467	13.1095	RING/FYVE/PHD zinc finger superfamily protein	D11	10626591	10626929	10626591	10626672	10626790	10626929	-	AAAAAA	BEST	5	5	8	36	32	37	7	6	30	84	19	49	16	10	60	80	59	108	0.000357333	0.011025	0.00686533	0.072	0.08	0.108	0.045	0.15	0.255	0.101
Gh_A09G0003	RINu1075	0.011	1	-0.032	1	-0.044	0.988145	27.1676	22.8034	15.9213	DEAD/DEAH box helicase, putative	A09	14200	15346	14200	14557	15301	15346	-	AAAABA	GOOD	18	15	31	94	82	92	6	22	37	62	83	138	3	11	51	39	44	71	0.001143	0.00170433	0.0134023	0.087	0.084	0.144	0.046	0.117	0.118	0.037
Gh_A08G0597	RINu1080	-0.018	1	-0.026	0.704245	-0.008	0.918531	12.011	6.12611	9.72686	homocysteine methyltransferase 2	A08	10796377	10797594	10796377	10796557	10797537	10797594	+	BACAAA	GOOD	5	9	4	63	78	65	2	3	2	37	13	20	6	11	6	45	71	42	0.000163	0.001573	2.03333e-05	0.038	0.055	0.03	0.026	0.103	0.048	0.063
Gh_D10G2628	RINu1093	-0.03	1	-0.008	1	0.023	1	8.30664	15.0208	22.7621	sphingosine kinase 1	scaffold4482_D10	133674	134202	133674	133761	134129	134202	-	BAAAAA	GOOD	7	4	3	39	39	43	11	5	14	115	20	64	15	6	11	167	102	42	0.000603	0.00119633	0.00218233	0.082	0.049	0.034	0.046	0.111	0.099	0.043
Gh_D08G2195	RINu1097	-0.012	1	-0.025	0.163923	-0.013	0.962455	10.3156	6.67859	7.30983	Drought-responsive family protein	D08	61532426	61533019	61532426	61532690	61532910	61533019	+	BABAAA	GOOD	2	4	5	98	81	130	5	2	5	71	91	54	6	7	9	72	67	117	5.03333e-05	0.000286333	4.63333e-05	0.01	0.024	0.019	0.034	0.011	0.044	0.04
Gh_D11G2661	RINu1099	0.089	0.0586272	0.039	0.959861	-0.05	0.507242	37.5618	42.2827	43.2506	evolutionarily conserved C-terminal region 2	D11	55312578	55313305	55312578	55312655	55313289	55313305	-	AAAAAA	BEST	18	33	44	43	60	77	19	6	8	45	43	34	16	55	16	53	117	38	0.000714333	0.00304033	0.000931	0.173	0.216	0.222	0.174	0.065	0.105	0.131
Gh_D09G1523	RINu1112	-0.117	0.29088	-0.075	0.720155	0.042	1	6.02831	11.7855	14.407	FKBP-type peptidyl-prolyl cis-trans isomerase family protein	D09	42845251	42845604	42845251	42845321	42845506	42845604	+	AAAAAA	BEST	23	17	20	21	56	42	26	20	20	35	15	18	55	52	58	55	124	44	0.013188	0.00431433	0.013312	0.354	0.132	0.192	0.271	0.4	0.357	0.333
Gh_D09G1768	RINu1115	0.018	1	0.03	1	0.012	1	7.87279	10.6457	11.8614	SER/ARG-rich protein 34A	D09	45335970	45336237	45335970	45336045	45336131	45336237	+	AABABA	GOOD	10	6	8	27	37	46	6	10	4	24	40	43	3	4	28	26	28	107	0.00295433	0.002187	0.001575	0.191	0.094	0.1	0.137	0.137	0.056	0.068
Gh_A05G0285	RINu1118	-0.048	0.00274457	-0.054	0.000367705	-0.006	1	10.2196	12.7874	24.1558	G protein alpha subunit 1	A05	3269654	3269912	3269654	3269748	3269852	3269912	+	CABAAA	GOOD	0	1	0	43	52	53	8	4	11	101	75	76	6	16	20	118	106	182	4.03333e-05	0.000609333	0.000712333	0	0.011	0	0.045	0.031	0.079	0.029
Gh_A13G1488	RINu1121	-0.008	0.803217	-0.016	0.167792	-0.008	0.467108	3.75081	85.5948	126.255	threonine aldolase 1	A13	73280045	73280510	73280045	73280157	73280459	73280510	+	CABAAA	GOOD	1	0	0	17	11	14	2	12	16	306	224	331	10	9	48	341	409	441	0.000280333	0.000162333	0.000522333	0.029	0	0	0.003	0.026	0.024	0.014
Gh_A06G0447	RINu1130	-0.008	0.358819	-0.019	0.0109034	-0.011	0.38657	24.5186	46.7471	79.4663	Inorganic H pyrophosphatase family protein	A06	7934631	7935200	7934631	7934691	7934789	7935200	-	CABAAA	GOOD	3	3	0	132	127	96	0	11	23	237	337	418	7	14	61	385	477	620	6.53333e-05	0.000259	0.000597	0.014	0.014	0	0	0.019	0.032	0.011
Gh_A05G1962	RINu1146	-0.062	1	-0.004	1	0.058	1	93.884	47.287	92.7294	Transducin/WD40 repeat-like superfamily protein	A05	20833630	20836285	20833630	20835901	20836198	20836285	-	ABABAA	GOOD	81	166	198	4	11	12	80	18	16	6	0	0	75	138	186	6	5	10	0.000189	0.00563333	0.001237	0.91	0.883	0.892	0.87	1	1	0.862
Gh_A13G1608	RINu1167	-0.074	0.07752	-0.033	0.91604	0.041	0.716631	20.7671	21.9486	28.6282	DEAD/DEAH box RNA helicase family protein	A13	74941262	74941570	74941262	74941407	74941486	74941570	+	AAAAAA	BEST	74	45	40	150	115	117	125	120	111	210	182	196	114	88	75	204	169	187	0.000994333	0.000250333	0.000996333	0.245	0.204	0.183	0.281	0.302	0.271	0.268
Gh_D09G1551	RINu1170	-0.475	1.17249e-06	-0.171	0.0151755	0.304	0.0608408	20.8729	6.69889	16.6096	Carbohydrate-binding-like fold	D09	43129129	43130410	43129129	43129837	43130173	43130410	+	AAABAA	GOOD	24	20	22	50	29	40	40	25	32	14	2	9	20	24	105	25	17	57	0.000988	0.0211773	0.009643	0.194	0.256	0.216	0.588	0.862	0.64	0.286
Gh_A10G0725	RINu1183	0.038	1	-0.01	1	-0.048	1	6.64621	6.821	8.72106	golgin candidate 5	A10	12653146	12654506	12653146	12653261	12654444	12654506	+	AABABA	GOOD	12	25	28	21	42	44	12	0	19	11	12	33	1	26	33	10	26	32	9.23333e-05	0.0319043	0.0277563	0.222	0.229	0.241	0.353	0	0.224	0.048
Gh_A02G0290	RINu1191	0.006	1	0.002	1	-0.005	1	12.4177	10.9723	13.6142	ARM repeat protein interacting with ABF2	A02	3446360	3446883	3446360	3446454	3446758	3446883	-	AAAAAA	BEST	15	19	20	72	53	66	28	16	18	64	72	103	16	23	29	83	54	118	0.000868	0.00274033	0.00211233	0.094	0.152	0.132	0.179	0.1	0.08	0.088
Gh_A02G0417	RINu1198	-0.107	0.787538	0.086	1	0.193	0.0725234	8.17119	8.86519	10.7364	MOS4-associated complex 3A	A02	5377272	5377955	5377272	5377389	5377859	5377955	+	AAAAAA	BEST	36	18	14	16	28	29	28	46	25	29	21	16	18	18	35	48	37	32	0.032737	0.00977233	0.010804	0.529	0.243	0.194	0.326	0.523	0.439	0.158
Gh_D11G0095	RINu1200	0.019	1	-0.003	1	-0.023	1	15.9014	23.6815	20.6727	tripeptidyl peptidase ii	D11	914468	915341	914468	914647	915186	915341	-	AAAAAA	BEST	12	18	20	57	83	86	16	7	7	78	41	49	16	17	7	58	71	41	2.1e-05	0.000169333	0.000457333	0.095	0.098	0.104	0.093	0.079	0.067	0.121
Gh_A02G0609	RINu1216	-0.366	0.00166621	-0.103	0.11834	0.263	0.24513	4.7485	2.3209	8.53432	calcium-dependent protein kinase 2	A02	9500455	9501799	9500455	9501008	9501655	9501799	+	BAABBA	CKHA-BEST	0	2	6	17	8	14	10	6	8	8	2	6	13	4	18	20	18	27	0.00792033	0.0144083	0.00725833	0	0.111	0.176	0.385	0.6	0.4	0.245
Gh_D09G0647	RINu1229	-0.111	0.174652	-0.118	0.0884977	-0.007	1	17.5754	20.7894	45.4608	Glycosyl hydrolase superfamily protein	D09	29664216	29665037	29664216	29664383	29664898	29665037	-	BAAAAA	GOOD	7	12	2	14	42	20	18	7	16	39	11	21	22	26	76	52	61	63	0.00577633	0.001963	0.0134003	0.2	0.125	0.048	0.188	0.241	0.276	0.175
Gh_D03G1644	RINu1249	-0.121	0.13752	0.007	1	0.128	0.271986	6.79873	7.84405	6.85064	heat shock transcription factor A1D	D03	46514663	46517519	46514663	46514972	46516280	46517519	+	BAAABA	GOOD	8	7	4	12	34	26	11	11	9	11	17	18	8	7	4	26	24	13	0.009529	0.004591	1.2e-05	0.25	0.093	0.071	0.333	0.244	0.2	0.133
Gh_A01G1818	RINu1255	-0.07	1.48793e-05	-0.039	0.00369928	0.031	0.49979	15.582	28.74	28.5044	Ankyrin repeat family protein	A01	98026948	98027207	98026948	98027043	98027128	98027207	-	CAAABA	GOOD	0	0	2	62	76	78	13	6	15	97	89	81	4	8	16	128	115	136	8.53333e-05	0.00106633	0.000626333	0	0	0.016	0.079	0.041	0.106	0.02
Gh_A12G2481	RINu1270	-0.17	0.568742	-0.184	0.173833	-0.014	1	11.7228	8.55616	10.9723	pantothenate kinase 2	A12	87266154	87266774	87266154	87266286	87266661	87266774	+	AAAAAA	BEST	32	19	25	14	48	49	24	29	31	34	17	7	44	42	72	20	35	29	0.0409613	0.045871	0.00919033	0.533	0.165	0.203	0.261	0.46	0.689	0.524
Gh_D06G1178	RINu1280	-0.088	1	-0.076	0.848825	0.012	1	5.08249	5.42343	6.70291	ETHYLENE-INSENSITIVE3-like 3	D06	29244231	29246749	29244231	29244266	29244723	29246749	+	BACBAA	GOOD	0	3	6	5	12	21	2	0	4	3	7	6	8	7	6	19	23	16	0.00469033	0.0208333	0.000449333	0	0.111	0.125	0.25	0	0.25	0.174
Gh_D10G2457	RINu1311	-0.019	0.874404	-0.007	1	0.012	1	78.5325	128.29	81.0835	fatty acid desaturase 8	scaffold4395_D10	146106	146344	146106	146199	146277	146344	-	AAAABA	GOOD	10	7	10	244	159	239	7	25	36	716	229	342	4	8	31	316	224	269	1e-06	0.001201	0.001083	0.026	0.028	0.027	0.006	0.067	0.065	0.008
Gh_A12G2227	RINu1312	-0.072	0.0194263	0.181	0.269554	0.253	0.0396846	4.09291	77.5268	107.922	O-methyltransferase 1	A12	84976715	84978012	84976715	84977200	84977701	84978012	+	CBABAA	GOOD	1	0	0	0	7	1	15	41	40	3	55	67	9	10	54	13	231	125	0.333333	0.0718973	0.014431	1	0	0	0.714	0.272	0.23	0.257
Gh_D08G2548	RINu1327	-0.001	1	0.022	1	0.022	1	9.70027	4.5788	4.86708	Protein of unknown function (DUF3531)	D08	65185620	65185837	65185620	65185699	65185777	65185837	+	AABABA	GOOD	9	11	12	54	57	72	3	5	5	30	24	22	5	4	2	30	25	24	6.53333e-05	0.00136433	0.000679	0.099	0.113	0.099	0.062	0.121	0.13	0.099
Gh_D05G0170	RINu1330	-0.122	0.521853	-0.058	1	0.064	1	8.20196	10.3436	11.0158	RNA polymerase II transcription mediators	D05	1641442	1642079	1641442	1641528	1641685	1642079	+	BAAABA	GOOD	3	10	9	16	36	36	6	9	11	25	7	24	9	3	25	30	39	26	0.000340333	0.021487	0.021603	0.086	0.122	0.111	0.107	0.391	0.186	0.13
Gh_Sca005213G01	RINu1333	-0.067	0.00150542	-0.053	0.00803392	0.014	1	17.8385	10.8676	16.2412	CRT (chloroquine-resistance transporter)-like transporter 2	scaffold5213	5240	5557	5240	5340	5419	5557	+	CAAABA	GOOD	2	1	4	77	83	73	6	13	9	83	60	59	4	2	24	84	74	76	0.000189	0.001612	0.007393	0.017	0.008	0.035	0.045	0.125	0.091	0.03
Gh_A05G1359	RINu1339	0.021	1	0.171	0.286393	0.15	0.703631	43.0392	20.0195	15.6455	Dof-type zinc finger DNA-binding family protein	A05	13940440	13941687	13940440	13940497	13940703	13941687	+	AAABAA	GOOD	57	163	125	22	7	23	18	22	29	6	2	6	26	44	25	23	13	5	0.0319063	0.0152143	0.033943	0.564	0.921	0.731	0.6	0.846	0.707	0.361
Gh_D12G0059	RINu1346	-0.031	0.0598206	-0.045	0.000552042	-0.015	0.887397	21.5595	35.0809	56.8733	Major facilitator superfamily protein	D12	726852	727128	726852	726933	727035	727128	-	CAAAAA	GOOD	0	0	0	55	62	81	5	7	7	89	115	160	13	7	23	228	188	156	0	2.63333e-05	0.000984333	0	0	0	0.032	0.035	0.025	0.033
Gh_A10G1568	RINu1347	-0.13	0.0937515	0.022	0.889024	0.151	0.0162164	6.27841	3.5819	5.61623	signal responsive 1	A10	85541136	85542597	85541136	85541710	85541956	85542597	-	BAAACA	GOOD	1	1	10	29	21	36	5	6	9	20	17	11	3	0	3	30	13	29	0.003477	0.00886033	0.000784333	0.017	0.023	0.122	0.111	0.15	0.29	0.048
Gh_D05G1348	RINu1354	0.246	1	0.315	1	0.069	1	1.71557	2.73863	90.9703	GDSL-motif lipase 2	D05	11882701	11883346	11882701	11882937	11883090	11883346	-	BCBAAA	GOOD	2	5	0	4	0	2	3	2	5	24	13	5	24	30	128	296	269	329	0.28	0.0239773	0.004612	0.2	1	0	0.059	0.071	0.333	0.039
Gh_D03G0104	RINu1365	0.085	0.730141	0.077	0.644784	-0.008	1	5.98401	14.4991	17.271	DNA binding;zinc ion binding;nucleic acid binding;nucleic acid binding	D03	769502	770259	769502	769630	770196	770259	+	AAAAAA	BEST	9	17	25	10	20	27	38	9	11	56	15	24	35	29	28	59	56	40	8.4e-05	0.00116633	0.000706333	0.31	0.298	0.316	0.253	0.231	0.186	0.229
Gh_A09G1434	RINu1371	-0.056	0.0460995	-0.071	0.00403522	-0.015	1	13.1107	8.5772	9.70179	NAD(P)-linked oxidoreductase superfamily protein	A09	67640459	67640658	67640459	67640507	67640602	67640658	-	BAAABA	GOOD	5	1	4	83	58	54	6	10	10	54	84	43	2	6	29	44	44	72	0.000302333	0.00116433	0.00773033	0.036	0.01	0.043	0.064	0.068	0.125	0.027
Gh_A12G0926	RINu1381	-0.127	0.315301	-0.173	0.595576	-0.046	1	8.34234	5.30464	6.46627	DHHC-type zinc finger family protein	A12	59475578	59475966	59475578	59475670	59475746	59475966	-	AAAABA	GOOD	10	8	17	47	48	27	8	13	20	30	18	18	18	2	40	21	25	16	0.011307	0.0192253	0.082299	0.124	0.1	0.295	0.151	0.325	0.425	0.363
Gh_D01G1706	RINu1386	0.215	0.00115145	0.105	0.310811	-0.11	0.301686	6.96373	4.70751	9.63223	Patched family protein	D01	53583821	53584055	53583821	53583890	53583971	53584055	-	AABAAA	GOOD	10	18	14	25	25	19	7	1	1	28	18	22	9	23	5	33	30	60	0.00437633	0.003897	0.0204413	0.207	0.319	0.324	0.14	0.035	0.029	0.151
Gh_D04G1683	RINu1397	-0.12	0.0669458	-0.133	0.0867982	-0.012	1	2.41058	3.72628	14.2985	Inositol monophosphatase family protein	D04	48982913	48983189	48982913	48982975	48983122	48983189	+	CAAAAA	GOOD	4	1	2	20	23	6	5	9	9	19	23	9	19	8	73	78	52	41	0.00381233	0.013251	0.0490023	0.092	0.021	0.144	0.117	0.165	0.336	0.11
Gh_D03G1295	RINu1403	0.204	0.333204	0.156	0.844896	-0.047	1	3.58131	5.54073	6.24509	tyrosylprotein sulfotransferase	D03	41071806	41072643	41071806	41071944	41072508	41072643	-	ABAAAA	GOOD	19	14	8	25	4	18	14	10	24	34	40	48	19	14	30	31	33	55	0.0575143	0.00206033	0.000927	0.275	0.636	0.182	0.171	0.111	0.2	0.235
Gh_A01G1553	RINu1408	-0.036	1	0.004	1	0.04	1	3.81031	8.39821	13.9517	MAC/Perforin domain-containing protein	A01	92166062	92166527	92166062	92166229	92166334	92166527	-	AAAAAA	BEST	9	10	12	16	12	14	19	20	17	20	23	21	25	10	57	34	39	38	0.00230533	0.000325333	0.0285623	0.249	0.329	0.335	0.359	0.339	0.323	0.302
Gh_D01G0424	RINu1416	-0.151	2.34432e-07	-0.129	0.181523	0.022	1	34.9794	31.5383	61.5289	homogentisate 1,2-dioxygenase	D01	5082759	5083095	5082759	5082914	5083025	5083095	-	AAAAAA	BEST	12	16	24	161	144	142	46	31	63	162	71	84	25	27	272	270	190	192	0.000584333	0.006607	0.049693	0.041	0.06	0.089	0.14	0.201	0.301	0.051
Gh_A01G0525	RINu1422	-0.062	0.00625254	-0.069	0.000787851	-0.007	1	8.10926	18.1315	32.281	diacylglycerol kinase 5	A01	8347521	8348127	8347521	8347596	8348056	8348127	-	CAAAAA	GOOD	1	0	2	24	25	40	7	13	8	102	55	40	7	13	60	110	135	141	0.000165333	0.00148633	0.006267	0.02	0	0.024	0.033	0.106	0.091	0.031
Gh_A02G0580	RINu1445	-0.019	0.330634	-0.019	0.0260032	0	1	13.357	11.6099	16.0779	Protein kinase superfamily protein	A02	8907789	8908098	8907789	8907922	8908011	8908098	+	CAAABA	GOOD	2	4	3	118	59	79	5	8	6	71	96	90	2	1	34	99	53	178	0.000228	2.8e-05	0.002977	0.011	0.041	0.023	0.042	0.05	0.04	0.013
Gh_D04G1115	RINu1453	-0.1	0.0687891	-0.105	0.000640806	-0.006	1	8.43251	4.70789	10.2729	ubiquitin-protein ligase 4	D04	36694679	36696176	36694679	36695924	36696080	36696176	-	BABAAA	GOOD	0	2	5	21	55	44	7	0	3	17	7	6	7	11	19	31	55	39	0.000756	0.0116803	0.00335833	0	0.018	0.054	0.171	0	0.2	0.101
Gh_D05G2239	RINu1458	-0.072	1	-0.073	0.521854	-0.001	1	3.62853	4.96439	6.7806	Sec23/Sec24 protein transport family protein	D05	21492546	21493762	21492546	21492627	21493684	21493762	+	BAAAAA	GOOD	4	12	3	20	20	16	8	9	7	33	11	12	15	26	12	33	37	27	0.006775	0.008524	0.001953	0.091	0.231	0.086	0.108	0.29	0.226	0.185
Gh_A05G1399	RINu1474	-0.049	0.0109483	-0.038	0.0309745	0.011	1	32.5311	32.0663	44.8618	endonuclease 4	A05	14475942	14476629	14475942	14476061	14476555	14476629	-	AAAAAA	BEST	5	6	6	118	56	57	11	22	21	106	92	82	18	16	26	126	105	119	0.000290333	0.001273	0.000284333	0.021	0.051	0.05	0.049	0.107	0.114	0.067
Gh_A02G1428	RINu1500	0.03	1	-0.006	1	-0.036	1	9.85486	12.8275	19.1717	Homeobox-leucine zipper protein family	A02	80067662	80068185	80067662	80067742	80067831	80068185	-	AABAAA	GOOD	5	15	14	48	38	80	8	1	23	74	33	63	6	17	56	79	63	154	0.00508133	0.007563	0.00518033	0.061	0.199	0.099	0.064	0.019	0.187	0.046
Gh_D08G1630	RINu1512	0.042	0.674282	0.041	0.926661	-0.001	1	57.6826	115.01	125.188	Pectinacetylesterase family protein	D08	51189465	51189765	51189465	51189595	51189685	51189765	+	AAAAAA	BEST	30	27	47	59	59	78	48	28	44	145	72	85	59	81	310	240	179	549	0.000669	0.00138433	0.004288	0.241	0.223	0.274	0.172	0.196	0.245	0.133
Gh_D11G2568	RINu1524	-0.129	9.08555e-05	-0.117	0.000594728	0.012	1	10.2564	27.0482	19.9625	TPX2 (targeting protein for Xklp2) protein family	D11	53204335	53204697	53204335	53204429	53204623	53204697	-	CAAABA	GOOD	0	2	2	27	20	20	10	12	25	41	32	45	3	10	53	32	37	67	0.000768	0.00292433	0.014836	0	0.048	0.048	0.109	0.158	0.217	0.045
Gh_D12G0275	RINu1566	-0.13	8.46493e-06	-0.026	0.250814	0.104	0.0593431	11.5209	10.6475	8.45902	BEL1-like homeodomain 6	D12	3716799	3717934	3716799	3717501	3717873	3717934	-	CAAABA	GOOD	0	1	3	40	22	64	6	7	13	15	26	37	1	1	7	21	20	42	0.000169	0.000588	0.000954333	0	0.022	0.023	0.167	0.119	0.149	0.023
Gh_A02G0721	RINu1604	-0.1	0.00510099	-0.022	0.685806	0.078	0.511282	24.8505	12.5242	15.4883		A02	12236300	12236738	12236300	12236459	12236591	12236738	+	AAAABA	GOOD	13	9	21	66	73	109	11	28	28	45	53	54	4	5	40	37	39	86	0.000342333	0.00350433	0.00646533	0.095	0.062	0.093	0.115	0.219	0.216	0.054
Gh_D08G2259	RINu1612	-0.03	0.565601	-0.015	1	0.015	1	10.9747	8.20131	8.63167	TATA binding protein 2	D08	62156445	62157131	62156445	62156538	62157029	62157131	+	AAAABA	GOOD	7	5	8	73	63	55	5	5	15	45	42	49	2	6	16	54	38	67	0.000241333	0.00205633	0.002017	0.046	0.038	0.068	0.053	0.056	0.133	0.018
Gh_A10G1516	RINu1627	-0.035	1	-0.02	0.363133	0.015	1	124.673	139.69	963.324	beta-xylosidase 1	A10	83416635	83417488	83416635	83417049	83417140	83417488	-	BAAAAA	GOOD	8	3	27	438	429	328	20	7	20	1104	61	124	43	55	486	3275	3339	2558	0.000586333	0.00168533	0.00313733	0.011	0.004	0.049	0.011	0.067	0.091	0.008
Gh_D10G1628	RINu1656	0.06	1	-0.003	1	-0.063	0.650672	9.30443	16.837	17.6663	inosine-uridine preferring nucleoside hydrolase family protein	D10	45077806	45078280	45077806	45077860	45078108	45078280	-	AAAAAA	BEST	16	13	10	31	16	40	10	18	22	44	52	52	11	24	31	33	31	65	0.00792933	0.00136233	0.004732	0.205	0.289	0.111	0.102	0.148	0.175	0.143
Gh_A13G0367	RINu1712	-0.121	0.487628	-0.003	1	0.119	1	8.60558	3.295	2.50861		A13	4922181	4922408	4922181	4922256	4922365	4922408	+	AAAABA	GOOD	26	21	37	30	50	52	13	8	11	10	8	10	0	4	29	8	8	11	0.005004	0.00102233	0.0935083	0.334	0.196	0.292	0.43	0.367	0.389	0
Gh_A10G0246	RINu1721	-0.053	0.813661	0.011	1	0.064	0.568808	16.7116	15.8551	14.0846	thioredoxin family protein	A10	2138736	2139052	2138736	2138814	2139008	2139052	+	BAAAAA	GOOD	18	2	7	20	16	34	28	31	21	51	58	43	10	6	27	46	40	38	0.018541	0.000100333	0.0107573	0.31	0.059	0.093	0.215	0.211	0.196	0.098
Gh_A13G0241	RINu1723	-0.194	0.0493813	-0.085	0.11158	0.108	1	5.5665	4.80513	5.77627	tobamovirus multiplication protein 3	A13	2826141	2826515	2826141	2826195	2826437	2826515	+	BABAAA	GOOD	0	6	5	21	23	23	0	35	26	19	25	21	10	7	20	29	21	46	0.003853	0.0527613	0.000389333	0	0.115	0.098	0	0.412	0.382	0.147
Gh_A10G1648	RINu1736	-0.022	0.0892601	-0.035	0.0014512	-0.013	0.668974	20.9796	27.2162	61.0246	Protein kinase superfamily protein	A10	88034725	88036076	88034725	88035092	88035947	88036076	+	CABAAA	GOOD	1	1	1	61	45	83	9	2	11	204	42	114	7	14	45	276	216	237	6.33333e-06	0.000184333	0.00148933	0.008	0.011	0.006	0.022	0.023	0.046	0.013
Gh_A04G0750	RINu1741	-0.065	0.157357	-0.046	0.286809	0.019	1	23.2056	19.5532	26.5372	chaperone protein dnaJ-related	A04	50948159	50948671	50948159	50948226	50948470	50948671	-	AABAAA	GOOD	10	12	10	123	126	112	9	20	3	84	32	43	6	6	48	124	99	89	9.33333e-06	0.0128123	0.0114763	0.039	0.045	0.043	0.051	0.238	0.034	0.024
Gh_A12G2481	RINu1749	-0.028	1	-0.114	0.233791	-0.086	0.503309	11.7228	8.55616	10.9723	pantothenate kinase 2	A12	87269616	87269948	87269616	87269680	87269801	87269948	+	AAAAAA	BEST	31	15	18	29	48	32	23	27	30	37	39	37	42	40	60	35	40	63	0.0127053	0.000741	0.000814333	0.372	0.148	0.238	0.256	0.277	0.31	0.399
Gh_A01G2161	RINu1767	-0.003	1	-0.011	0.0433236	-0.008	0.549596	83.0454	111.346	110.535	RNA-binding protein	scaffold190_A01	59485	59852	59485	59565	59780	59852	-	BABAAA	GOOD	8	4	3	195	263	295	3	11	9	198	302	253	7	7	36	247	329	421	6.3e-05	3.03333e-05	0.000273	0.02	0.008	0.005	0.008	0.018	0.017	0.014
Gh_D09G2037	RINu1774	0.04	1	0.031	1	-0.009	1	10.7467	4.81373	5.44076	Rhodanese/Cell cycle control phosphatase superfamily protein	D09	47735070	47736221	47735070	47735133	47736122	47736221	-	AAAAAA	BEST	31	22	25	39	45	38	16	12	10	26	35	17	11	10	26	22	19	44	0.00195733	0.00242433	0.000208	0.284	0.196	0.248	0.235	0.146	0.227	0.2
Gh_A04G1274	RINu1779	0.002	1	-0.005	1	-0.007	1	7.48773	7.07963	12.9449	ATP/GTP-binding protein family	A04	62788719	62788957	62788719	62788775	62788864	62788957	-	ABBAAA	CKHA-BEST	6	15	7	4	19	22	11	1	5	5	11	6	9	46	13	16	27	29	0.025293	0.069412	0.0259043	0.485	0.332	0.167	0.58	0.054	0.344	0.261
Gh_A13G1608	RINu1804	-0.234	2.23845e-06	-0.056	0.478437	0.178	0.00310039	20.7671	21.9486	28.6282	DEAD/DEAH box RNA helicase family protein	A13	74939890	74940643	74939890	74940009	74940586	74940643	+	AAAAAA	BEST	86	56	57	114	97	99	151	150	143	119	76	61	125	104	118	141	165	113	0.000833333	0.006139	0.00273233	0.274	0.224	0.224	0.388	0.497	0.54	0.307
Gh_A04G0680	RINu1807	0.219	0.000857182	0.077	0.977419	-0.142	0.0226733	3.9728	3.74593	6.27918	FUS3-complementing gene 1	A04	45531941	45532224	45531941	45532056	45532175	45532224	-	BACAAA	GOOD	5	4	13	8	14	12	2	0	2	25	11	14	5	6	14	31	22	16	0.014281	0.001381	0.016807	0.259	0.138	0.377	0.043	0	0.074	0.083
Gh_A02G0057	RINu1810	-0.022	0.0163726	-0.014	0.03678	0.008	1	83.6348	80.9988	108.948	ENTH/VHS/GAT family protein	A02	403228	403480	403228	403314	403398	403480	-	CAAABA	GOOD	4	3	2	231	364	312	11	7	9	251	156	186	1	14	29	330	479	428	1.43333e-05	2.33333e-06	0.000405333	0.011	0.005	0.004	0.027	0.028	0.03	0.002
Gh_A05G3564	RINu1823	-0.022	0.163862	-0.028	0.0197172	-0.006	1	40.7301	39.3845	41.0468	SERINE CARBOXYPEPTIDASE-LIKE 49	A05	91412240	91412728	91412240	91412374	91412469	91412728	-	CAAAAA	GOOD	1	1	0	169	121	96	6	7	7	162	177	146	5	7	12	164	132	163	7e-06	1.3e-05	0.000156333	0.004	0.005	0	0.022	0.024	0.029	0.018
Gh_D13G0734	RINu1829	0.101	0.521153	0.085	1	-0.016	1	7.28531	5.59986	3.83078	protein phosphatase 2A subunit A2	D13	11572276	11573121	11572276	11572369	11572938	11573121	-	AAAABA	GOOD	17	16	18	21	44	15	11	12	13	37	23	30	13	8	3	16	18	15	0.0123943	0.00155433	0.00982233	0.288	0.154	0.375	0.129	0.207	0.178	0.289
Gh_A12G1438	RINu1849	-0.028	1	-0.036	0.99675	-0.009	1	21.5799	19.6527	22.9819	tobamovirus multiplication protein 3	A12	73180564	73182159	73180564	73180637	73182087	73182159	-	BAAAAA	GOOD	17	3	31	103	60	53	10	17	19	87	35	50	6	22	41	80	58	65	0.0110013	0.00539033	0.010551	0.076	0.024	0.226	0.054	0.195	0.16	0.036
Gh_A09G0879	RINu1865	-0.026	0.70443	-0.033	1	-0.007	1	140.834	117.157	107.902		A09	56730544	56731222	56730544	56730717	56730837	56731222	-	AAAAAA	BEST	324	160	285	727	461	557	273	227	306	513	543	529	244	104	445	541	317	512	0.000889	0.000777	0.00792933	0.199	0.162	0.221	0.228	0.189	0.243	0.2
Gh_A03G0275	RINu1868	-0.061	0.00280189	-0.041	0.0101692	0.02	1	21.8059	14.031	21.9273	SIT4 phosphatase-associated family protein	A03	4472367	4472849	4472367	4472438	4472819	4472849	-	CABAAA	GOOD	2	3	4	49	86	90	7	16	2	47	45	42	5	14	14	64	83	97	6.33333e-06	0.004204	0.000427	0.02	0.017	0.022	0.069	0.151	0.023	0.038
Gh_A07G0187	RINu1871	-0.071	0.998297	-0.068	0.998051	0.003	1	10.9108	11.1293	8.41599	pyrroline-5- carboxylate (P5C) reductase	A07	2334096	2334551	2334096	2334202	2334286	2334551	-	CAAABA	GOOD	4	1	4	5	10	8	5	8	7	8	10	15	9	2	30	7	8	56	0.020091	0.00291633	0.025156	0.339	0.06	0.243	0.286	0.339	0.231	0.452
Gh_A07G2047	RINu1875	-0.044	0.800909	-0.035	0.822152	0.009	1	15.831	13.7536	17.8009	pescadillo-related	A07	76888202	76888779	76888202	76888313	76888685	76888779	+	AAAAAA	BEST	10	9	5	64	83	80	5	9	10	80	30	35	8	6	19	86	80	44	0.000441	0.003175	0.006364	0.072	0.051	0.03	0.03	0.13	0.125	0.044
Gh_A07G2336	RINu1877	-0.046	1	-0.136	0.310131	-0.09	0.948242	6.3529	6.77219	8.83607	hydroxyproline-rich glycoprotein family protein	scaffold1918_A07	140509	143212	140509	141333	143160	143212	+	BABAAA	GOOD	0	1	10	16	21	25	3	1	8	30	8	14	6	6	11	42	9	14	0.00819233	0.00949433	0.0134563	0	0.023	0.167	0.048	0.059	0.222	0.067
Gh_D01G1468	RINu1888	-0.035	0.185498	-0.016	0.563368	0.019	1	17.3704	16.4193	18.4619	MAP kinase 17	D01	43955229	43955656	43955229	43955328	43955403	43955656	+	AABABA	GOOD	7	5	7	60	63	74	1	30	21	51	106	108	1	6	44	57	76	146	0.000122333	0.00560933	0.00661733	0.072	0.05	0.059	0.013	0.159	0.115	0.012
Gh_D12G1402	RINu1895	0.095	0.98776	0.079	1	-0.016	1	4.50978	6.07476	12.8277	aminophospholipid ATPase 2	D12	43168143	43168521	43168143	43168195	43168347	43168521	-	AAAAAA	BEST	5	14	14	12	18	7	11	12	7	14	17	25	15	11	46	23	59	37	0.0279413	0.007461	0.022249	0.172	0.28	0.5	0.282	0.261	0.123	0.246
Gh_D04G1086	RINu1909	-0.107	0.107271	-0.175	0.00537175	-0.068	0.873499	7.12439	6.92937	4.33883	Uncharacterised protein family (UPF0497)	D04	36051409	36052431	36051409	36051542	36052239	36052431	+	BAAABA	GOOD	4	2	7	32	26	38	15	10	5	18	29	40	12	4	22	25	15	17	0.000553	0.0140963	0.020167	0.059	0.037	0.084	0.294	0.147	0.059	0.194
Gh_Sca029133G01	RINu1912	-0.035	0.00298929	-0.032	0.0174637	0.003	1	57.0907	71.4532	34.407	Tetratricopeptide repeat (TPR)-like superfamily protein	scaffold29133	12	1141	12	253	830	1141	-	AAAAAA	BEST	10	18	15	280	168	190	24	45	39	241	299	184	16	12	30	119	101	162	0.000276333	0.000601	0.000229	0.018	0.051	0.038	0.047	0.07	0.096	0.063
Gh_A10G1241	RINu1913	-0.214	0.268305	-0.135	0.489702	0.078	1	3.15599	4.61889	19.9382	electron-transfer flavoprotein:ubiquinone oxidoreductase	A10	64601190	64601421	64601190	64601237	64601346	64601421	+	BAABAA	CKHA-BEST	5	1	5	9	11	10	21	5	8	33	3	7	19	15	107	55	35	49	0.011437	0.0123243	0.0473813	0.244	0.05	0.225	0.27	0.491	0.399	0.167
Gh_A09G0596	RINu1929	-0.302	0.0803366	-0.335	0.0187039	-0.033	1	29.7605	15.0777	23.7716	tubby like protein 3	A09	48110184	48111342	48110184	48111059	48111254	48111342	+	AAABAB	GOOD	46	50	60	28	31	74	34	21	15	18	4	1	35	8	142	1	6	13	0.008593	0.0397373	0.0843903	0.451	0.446	0.288	0.486	0.724	0.882	0.946
Gh_D12G0592	RINu1942	-0.007	1	-0.061	1	-0.053	1	5.65045	6.20409	8.21457	HOPZ-ACTIVATED RESISTANCE 1	D12	11038944	11039242	11038944	11039087	11039194	11039242	-	AAAAAA	BEST	8	27	22	16	45	40	24	20	6	37	24	20	7	17	48	23	33	25	0.000289	0.00837733	0.0396813	0.226	0.26	0.243	0.275	0.327	0.149	0.151
Gh_D13G1761	RINu1972	0.105	2.46694e-05	0.072	0.0476405	-0.034	0.121198	31.4711	32.4877	49.0015	apyrase 2	D13	52403814	52404840	52403814	52404020	52404747	52404840	-	AABAAA	GOOD	19	30	15	97	57	54	11	6	2	127	61	71	22	25	5	139	106	95	0.00377433	0.000316333	0.001579	0.089	0.208	0.122	0.042	0.047	0.014	0.073
Gh_A03G0651	RINu1981	0.098	0.776536	-0.034	1	-0.132	0.66442	20.3077	23.1569	44.2732	acyl-activating enzyme 17	A03	19468445	19469378	19468445	19468987	19469252	19469378	-	AAAAAA	BEST	17	9	25	8	9	17	9	13	11	21	8	10	10	24	48	11	8	28	0.008281	0.0191123	0.020748	0.515	0.333	0.424	0.176	0.448	0.355	0.312
Gh_A11G1869	RINu1985	-0.157	0.163435	-0.144	0.833439	0.014	1	4.96483	19.955	35.8322	nicotinamidase 1	A11	47113244	47113672	47113244	47113428	47113531	47113672	-	AAAAAA	BEST	10	11	18	25	17	24	59	74	76	93	42	52	61	53	480	128	102	94	0.00362533	0.0157943	0.091407	0.192	0.278	0.308	0.274	0.511	0.465	0.221
Gh_A08G2566	RINu1995	0.117	1	0.135	1	0.019	1	3.89237	16.3762	9.48167	related to AP2.7	scaffold2273_A08	93700	94106	93700	93811	93975	94106	-	AAAAAA	BEST	7	8	20	30	9	6	23	37	44	36	59	85	10	14	64	45	33	58	0.0689243	0.000399	0.0173203	0.104	0.308	0.625	0.242	0.239	0.206	0.1
Gh_A09G0111	RINu2002	-0.073	0.0964691	-0.07	1	0.002	1	104.399	133.603	124.016	Cyclic nucleotide-regulated ion channel family protein	A09	2578739	2579579	2578739	2578955	2579262	2579579	+	AAAAAA	BEST	41	54	62	196	284	290	32	71	94	188	91	294	26	42	188	224	318	158	2.8e-05	0.0108763	0.0329823	0.095	0.087	0.097	0.078	0.281	0.138	0.055
Gh_A08G1250	RINu2010	0.008	1	-0.009	0.998365	-0.017	0.250305	91.6448	109.774	93.9327	Hyaluronan / mRNA binding family	A08	83852413	83852921	83852413	83852470	83852741	83852921	+	AAAAAA	BEST	7	7	28	200	165	166	11	14	19	168	317	249	19	13	34	212	204	228	0.00116433	5.83333e-05	0.000377333	0.017	0.021	0.078	0.032	0.022	0.037	0.043
Gh_D11G0838	RINu2053	-0.094	0.00617711	-0.026	0.197616	0.069	0.648122	16.7303	10.3633	14.1357	Flavin-binding monooxygenase family protein	D11	7244926	7245541	7244926	7245062	7245367	7245541	+	AAAAAA	BEST	8	7	8	87	40	75	8	19	30	55	63	43	6	5	38	68	35	114	0.000364333	0.00947233	0.002767	0.044	0.08	0.051	0.068	0.131	0.259	0.042
Gh_D11G0084	RINu2061	-0.014	1	-0.053	0.839358	-0.04	1	5.13838	7.47604	5.60357	Per1-like family protein	D11	775338	775897	775338	775535	775709	775897	+	BABAAA	GOOD	9	2	7	27	23	14	11	3	15	26	28	30	9	10	11	25	18	26	0.00640233	0.006367	0.00105733	0.143	0.042	0.2	0.175	0.051	0.2	0.153
Gh_D12G2025	RINu2067	-0.191	0.000127054	-0.015	1	0.176	0.0040582	29.0406	16.045	20.4218	NB-ARC domain-containing disease resistance protein	D12	53237105	53242230	53237105	53237301	53239942	53242230	+	BAAABA	GOOD	12	4	8	85	131	101	11	8	10	45	8	15	6	4	7	65	83	33	0.000652333	0.0128243	0.00138133	0.066	0.015	0.038	0.109	0.333	0.25	0.044
Gh_A02G1697	RINu2075	-0.089	1	-0.059	0.385331	0.031	1	7.43084	4.54492	5.10282	ubiquitin family protein	A02	83176491	83176878	83176491	83176520	83176791	83176878	+	AABABA	GOOD	8	7	5	23	17	31	1	6	21	11	25	10	5	3	28	13	12	33	0.00251233	0.0646803	0.009373	0.148	0.171	0.075	0.043	0.107	0.512	0.161
Gh_D05G2189	RINu2079	-0.076	0.0530356	-0.036	0.219195	0.04	1	19.5339	12.2987	21.5881	Transducin/WD40 repeat-like superfamily protein	D05	20713416	20713700	20713416	20713522	20713608	20713700	-	AABAAA	GOOD	5	7	5	70	61	80	4	9	23	72	45	49	11	7	23	65	69	134	0.000252	0.00972433	0.000457333	0.044	0.068	0.038	0.034	0.113	0.23	0.097
Gh_A08G0964	RINu2092	-0.001	1	-0.007	1	-0.006	1	16.7408	12.9005	14.0098	Tetratricopeptide repeat (TPR)-like superfamily protein	A08	65599385	65599773	65599385	65599511	65599737	65599773	+	AAAAAA	BEST	7	12	21	80	63	82	12	7	12	59	70	50	7	22	11	59	74	63	0.001323	0.000940333	0.00138433	0.042	0.087	0.114	0.092	0.048	0.107	0.056
Gh_A01G0853	RINu2096	-0.174	0.804727	0.026	1	0.199	0.804811	12.0575	12.289	14.5276		A01	19621020	19621322	19621020	19621098	19621190	19621322	+	AAABAA	GOOD	12	18	24	15	21	15	8	14	39	16	4	7	8	22	20	18	18	15	0.00843033	0.083251	0.0171463	0.332	0.347	0.498	0.237	0.685	0.776	0.216
Gh_D09G2354	RINu2100	0.178	0.00832286	0.091	0.422496	-0.087	0.281137	5.3687	6.61835	6.88367	Leucine-rich repeat (LRR) family protein	D09	50523347	50524658	50523347	50523434	50524572	50524658	-	AAAAAA	BEST	40	37	30	30	35	51	33	14	8	53	50	46	35	38	28	49	57	61	0.00783433	0.00658233	0.00165233	0.4	0.346	0.227	0.237	0.123	0.08	0.263
Gh_A11G1025	RINu2115	-0.029	0.0500028	-0.025	0.113714	0.004	1	20.37	42.4992	40.6134	ethylene response sensor 1	A11	11610505	11611178	11610505	11610772	11611059	11611178	+	AAAAAA	BEST	6	8	6	93	95	120	16	26	45	223	228	219	13	7	72	245	183	252	6.43333e-05	0.000874333	0.00351433	0.031	0.04	0.024	0.035	0.054	0.093	0.026
Gh_D06G0207	RINu2121	0.018	1	-0.015	1	-0.033	1	12.0205	11.4604	19.8525	pre-mRNA-processing protein 40A	D06	2051163	2051496	2051163	2051232	2051397	2051496	-	AABAAA	GOOD	16	33	34	43	59	46	29	1	9	24	21	19	18	35	47	37	45	86	0.00320233	0.031356	0.00194033	0.157	0.219	0.27	0.377	0.023	0.191	0.196
Gh_D10G1219	RINu2129	-0.032	0.0194606	-0.017	0.281556	0.014	1	38.1784	18.3161	18.4597	plastid transcriptionally active 4	D10	21369385	21370016	21369385	21369505	21369941	21370016	-	BAAABA	GOOD	4	1	7	155	119	152	6	12	6	100	86	71	2	5	11	89	70	111	9.03333e-05	0.000336	0.000332333	0.013	0.004	0.023	0.029	0.065	0.041	0.011
Gh_D09G0972	RINu2130	-0.007	0.596227	-0.004	1	0.003	1	17.5821	29.3926	24.3209	Thioredoxin superfamily protein	D09	35374531	35375142	35374531	35374676	35374882	35375142	+	BAAAAA	GOOD	6	9	1	186	114	175	12	11	15	234	261	221	9	6	16	299	170	203	0.000313	3.73333e-05	0.000162333	0.016	0.038	0.003	0.025	0.021	0.033	0.015
Gh_D01G1468	RINu2132	0.096	0.419903	0.026	1	-0.071	1	17.3704	16.4193	18.4619	MAP kinase 17	D01	43954093	43954533	43954093	43954243	43954377	43954533	+	AAAAAA	BEST	50	58	63	49	37	46	24	57	30	29	44	55	35	21	147	37	49	46	0.00276633	0.00832133	0.050863	0.35	0.453	0.42	0.304	0.406	0.224	0.333
Gh_A08G1146	RINu2142	0.071	1	0.103	0.698015	0.031	1	8.79876	11.5481	12.3497	galacturonosyltransferase 1	A08	80398463	80398772	80398463	80398592	80398712	80398772	-	AAAAAA	BEST	18	14	26	21	22	19	8	19	9	16	19	17	7	9	46	24	38	31	0.00749433	0.00605033	0.035136	0.323	0.261	0.432	0.218	0.357	0.227	0.14
Gh_A09G1996	RINu2188	0.004	1	0.006	1	0.003	1	15.5823	21.1773	21.3717	isopropyl malate isomerase large subunit 1	A09	73184486	73184907	73184486	73184536	73184852	73184907	+	BAAABA	GOOD	6	2	4	56	74	56	5	6	5	80	93	92	3	0	8	47	71	79	0.000362333	7e-06	0.000592333	0.051	0.013	0.034	0.03	0.031	0.026	0.031
Gh_D04G0785	RINu2198	-0.141	4.67067e-09	-0.044	0.0183958	0.098	0.0249325	30.0648	45.2204	49.5553	arginine/serine-rich zinc knuckle-containing protein 33	D04	16706699	16707086	16706699	16706896	16706999	16707086	+	AAAAAA	BEST	11	11	9	204	86	93	50	57	77	242	121	136	19	11	96	219	112	254	0.000403	0.00560633	0.00572933	0.031	0.071	0.054	0.109	0.219	0.252	0.049
Gh_A09G0700	RINu2199	-0.095	0.450216	0	1	0.095	0.56424	8.09472	17.0338	12.7049	Drought-responsive family protein	A09	52590298	52590627	52590298	52590438	52590542	52590627	-	BAAABA	GOOD	2	7	10	24	31	36	7	11	5	26	16	15	5	1	9	22	24	27	0.002401	0.006544	0.00515433	0.047	0.118	0.141	0.137	0.289	0.165	0.118
Gh_D10G1798	RINu2202	-0.032	1	-0.11	0.222605	-0.078	1	5.6675	6.57915	7.39081	RNA binding;abscisic acid binding	D10	50714579	50714762	50714579	50714624	50714699	50714762	-	BABAAA	GOOD	2	7	3	21	21	29	3	4	11	22	24	26	5	10	11	16	16	36	0.00476633	0.00552533	0.00508633	0.06	0.182	0.065	0.084	0.1	0.22	0.173
Gh_A01G2151	RINu2207	-0.299	0.0632347	-0.24	0.209934	0.059	1	9.45189	13.7209	14.0579	arginine/serine-rich zinc knuckle-containing protein 33	scaffold188_A01	62661	62846	62661	62757	62822	62846	-	AAAAAB	GOOD	16	7	15	21	19	13	23	21	27	22	5	7	15	12	63	15	3	33	0.0148023	0.0333493	0.0264083	0.348	0.205	0.447	0.422	0.746	0.73	0.412
Gh_D11G2475	RINu2210	-0.089	0.0128615	-0.073	0.161868	0.016	1	37.8116	29.0808	27.2665		D11	50351853	50352207	50351853	50351957	50352122	50352207	-	AAAAAA	BEST	25	14	22	120	96	83	26	32	32	93	67	54	23	9	69	82	55	81	0.000601	0.00290533	0.013819	0.094	0.068	0.117	0.123	0.193	0.229	0.123
Gh_A02G0949	RINu2229	-0.084	0.017973	-0.059	0.0888325	0.025	1	17.3637	8.45952	11.8084	NIN like protein 7	A02	39456871	39459094	39456871	39457805	39457961	39459094	+	BABAAA	GOOD	4	9	17	99	101	99	12	4	19	51	35	31	11	5	23	73	50	46	0.000884333	0.00871033	0.006748	0.02	0.043	0.079	0.105	0.054	0.235	0.07
Gh_D10G0753	RINu2231	0.08	0.0678871	0.018	1	-0.062	0.602592	31.9173	17.5187	29.9357	Leucine-rich repeat family protein	D10	8933282	8934733	8933282	8933354	8934183	8934733	-	AAAAAA	BEST	70	142	134	86	193	146	57	38	37	94	87	65	63	138	132	108	118	227	0.000532	0.000814333	0.00686433	0.289	0.269	0.315	0.233	0.179	0.222	0.226
Gh_D09G0776	RINu2244	-0.111	0.824248	-0.021	1	0.09	1	21.6215	23.1914	45.366	oxidative stress 3	D09	32241970	32242956	32241970	32242239	32242679	32242956	+	AABAAA	GOOD	10	12	28	43	49	121	20	4	57	195	10	37	15	19	119	114	129	179	8.33333e-06	0.039124	0.0112363	0.104	0.109	0.104	0.049	0.167	0.435	0.062
Gh_D10G0773	RINu2245	-0.037	0.217139	-0.028	0.0301866	0.009	0.809655	12.5525	58.9598	41.3565	senescence-related gene 3	D10	9201596	9202062	9201596	9201692	9201780	9202062	-	CAAABA	GOOD	1	2	2	24	27	59	6	8	19	231	51	113	2	12	45	86	123	248	0.000160333	0.00198533	0.00198033	0.026	0.045	0.021	0.016	0.09	0.096	0.014
Gh_A02G1713	RINu2249	-0.006	1	-0.005	1	0.001	1	36.0473	29.3073	24.414	glutamate receptor 3.6	A02	83287597	83288627	83287597	83288038	83288120	83288627	+	AABABA	GOOD	5	11	6	143	151	145	2	13	19	127	195	191	2	3	18	104	128	130	0.000151	0.000660333	0.00156633	0.022	0.045	0.026	0.01	0.041	0.061	0.012
Gh_D12G0620	RINu2255	0.008	1	0.053	1	0.045	1	7.27138	8.11501	6.84926		D12	11942873	11943690	11942873	11943281	11943359	11943690	-	BAAAAA	GOOD	6	3	9	30	18	12	18	5	9	23	63	39	6	5	11	41	21	37	0.016723	0.022348	0.00147733	0.116	0.099	0.331	0.34	0.05	0.132	0.088
Gh_A13G0987	RINu2263	-0.104	0.853127	-0.07	1	0.034	1	7.43567	4.11923	6.5484		A13	54927385	54927673	54927385	54927532	54927617	54927673	+	AAAAAA	BEST	11	14	32	27	53	44	17	9	16	21	26	12	11	8	57	21	32	38	0.007588	0.0196003	0.032299	0.207	0.145	0.317	0.341	0.181	0.46	0.251
Gh_A05G1148	RINu2267	-0.167	0.00477873	-0.05	0.874756	0.116	0.668974	42.4532	17.4467	36.8869	Dormancy/auxin associated family protein	A05	11634740	11634973	11634740	11634821	11634945	11634973	+	AAAAAA	BEST	121	119	105	44	30	34	165	47	77	20	10	6	115	65	516	44	24	39	0.001839	0.00616033	0.0272813	0.601	0.685	0.628	0.819	0.72	0.875	0.589
Gh_A07G0774	RINu2272	0.196	0.182554	0.251	0.639563	0.055	0.302873	21.9865	1162.19	1338.43	ethylene-forming enzyme	A07	12772814	12773973	12772814	12772916	12773001	12773973	+	CCAABA	GOOD	1	0	0	0	1	1	14	7	8	80	21	33	6	2	16	132	84	40	0.333333	0.001413	0.0111443	1	0	0	0.101	0.176	0.134	0.028
Gh_D09G2226	RINu2281	0.012	1	-0.015	1	-0.027	0.656978	19.558	6.90156	8.03485	Peptidase S41 family protein	D09	49451569	49451976	49451569	49451688	49451907	49451976	-	AABABA	GOOD	5	9	13	99	61	68	0	3	7	37	23	38	2	5	15	39	28	55	0.00101733	0.00188433	0.00228633	0.025	0.069	0.087	0	0.061	0.084	0.025
Gh_D05G0732	RINu2285	-0.1	0.0929592	-0.311	0.01256	-0.211	1	17.2888	15.0299	26.221	CBL-interacting protein kinase 3	D05	6021086	6022125	6021086	6021594	6022002	6022125	+	CABBAB	CKAL-BEST	2	2	0	14	12	7	0	2	11	1	8	11	6	7	9	4	3	36	0.001753	0.028749	0.0492223	0.067	0.077	0	0	0.111	0.333	0.429
Gh_A09G0760	RINu2302	-0.058	0.766145	0.073	1	0.13	0.461089	7.1292	4.03623	2.96874	trehalose-6-phosphate synthase	A09	53687466	53687766	53687466	53687565	53687635	53687766	-	BAAABA	GOOD	1	7	10	34	28	10	5	9	18	9	33	27	0	1	8	9	16	12	0.0387453	0.00661733	0.028939	0.02	0.146	0.406	0.275	0.157	0.313	0
Gh_D04G1115	RINu2312	0.099	1	0.104	0.178404	0.006	1	8.43251	4.70789	10.2729	ubiquitin-protein ligase 4	D04	36698917	36699792	36698917	36699028	36699153	36699792	-	AACBBA	GOOD	8	15	6	18	25	14	3	0	0	13	0	0	10	3	2	29	29	9	0.000996333	0.00418133	0.00275833	0.195	0.247	0.19	0.112	NA	NA	0.158
Gh_A13G0069	RINu2314	0.308	0.0805308	-0.031	1	-0.339	0.15891	28.1976	13.2784	12.2049	alpha/beta-Hydrolases superfamily protein	A13	697392	697814	697392	697513	697656	697814	+	ACBAAC	CKHA-BEST	39	23	26	1	2	3	3	25	49	9	5	5	16	11	37	1	0	4	0.00490433	0.135816	0.00773033	0.952	0.855	0.816	0.146	0.719	0.834	0.891
Gh_D09G1805	RINu2328	0.057	0.00341222	0.028	0.542155	-0.029	0.168838	72.0119	40.8045	61.1129		D09	45671119	45672853	45671119	45672575	45672713	45672853	-	AABAAA	GOOD	13	14	42	120	73	112	3	2	8	108	26	46	12	14	21	110	73	128	0.00312133	0.00122033	0.000356333	0.053	0.091	0.163	0.014	0.039	0.083	0.054
Gh_D02G2186	RINu2333	0.01	1	0.078	0.00604357	0.068	0.649927	51.2951	25.9943	32.8968	GATA transcription factor 5	D02	65915690	65917053	65915690	65915999	65916381	65917053	+	AAAAAA	BEST	38	86	56	115	169	168	12	32	21	95	42	74	6	28	24	71	116	102	0.00122033	0.012403	0.00143233	0.142	0.203	0.143	0.059	0.276	0.124	0.041
Gh_D10G1302	RINu2345	-0.014	1	-0.04	0.907353	-0.026	1	10.6766	21.7406	29.4442	inositol transporter 1	D10	24132670	24133855	24132670	24133006	24133784	24133855	-	BABAAA	GOOD	4	3	10	18	32	43	11	0	3	23	10	14	11	8	16	30	61	45	0.001087	0.00931233	0.00276433	0.1	0.045	0.104	0.193	0	0.097	0.155
Gh_D05G0771	RINu2382	-0.342	0.0693199	-0.042	1	0.3	0.257842	15.5631	4.49821	10.9977	abscisic aldehyde oxidase 3	D05	6364168	6365800	6364168	6364387	6364834	6365800	+	AAABAA	GOOD	35	17	58	53	65	60	23	22	26	35	3	6	47	21	30	50	40	37	0.011268	0.0819823	0.003328	0.248	0.116	0.326	0.247	0.786	0.684	0.32
Gh_A09G0336	RINu2384	0.024	1	0.041	0.903181	0.017	1	13.0309	10.3026	23.0458	global transcription factor group E8	A09	14188110	14188381	14188110	14188242	14188332	14188381	-	AAAAAA	BEST	7	29	16	40	57	76	12	13	8	48	48	43	16	6	56	71	112	162	0.00610233	0.000457	0.00544933	0.099	0.242	0.116	0.135	0.145	0.104	0.124
Gh_D01G0842	RINu2385	-0.069	0.932026	-0.079	0.743126	-0.01	1	8.89396	5.01324	8.84216	RNA-binding (RRM/RBD/RNP motifs) family protein	D01	13739204	13739821	13739204	13739435	13739676	13739821	+	AAAAAA	BEST	19	25	34	77	75	55	27	15	11	68	20	16	19	49	37	81	78	30	0.004269	0.00330633	0.0190493	0.11	0.143	0.236	0.166	0.273	0.256	0.105
Gh_A08G2175	RINu2398	0.016	0.678641	0.012	1	-0.004	1	24.8808	20.4405	22.0117	Zn-dependent exopeptidases superfamily protein	A08	102795430	102795776	102795430	102795633	102795697	102795776	-	AACACA	GOOD	6	6	5	62	81	68	0	4	2	46	33	39	2	4	4	41	78	45	7.5e-05	0.001567	0.000209333	0.064	0.049	0.049	0	0.079	0.035	0.033
Gh_A01G1324	RINu2401	0.088	1.84153e-08	0.029	0.520512	-0.058	0.000209307	18.5794	43.1745	21.1641	Pyruvate phosphate dikinase, PEP/pyruvate binding domain	A01	81969490	81969887	81969490	81969594	81969673	81969887	-	BABAAA	GOOD	4	30	14	66	114	59	5	2	10	124	255	245	8	14	17	116	87	109	0.00357233	0.000147	0.000886333	0.038	0.147	0.135	0.026	0.005	0.026	0.043
Gh_A09G2071	RINu2414	-0.105	0.198481	0.039	1	0.144	0.087988	36.9523	29.3895	20.6749	Drought-responsive family protein	A09	73738250	73738578	73738250	73738335	73738429	73738578	+	AAAAAA	BEST	213	170	168	155	277	272	171	121	105	121	79	109	139	54	64	124	151	91	0.011164	0.00363633	0.0130173	0.458	0.274	0.276	0.465	0.485	0.372	0.408
Gh_A06G1923	RINu2426	0.011	1	0.014	1	0.003	1	5.26723	30.2789	14.8772	WRKY DNA-binding protein 40	scaffold1286_A06	149314	149874	149314	149431	149526	149874	+	BAAABA	GOOD	8	3	5	21	22	22	8	30	35	193	74	142	5	4	38	38	50	81	0.00317633	0.00768933	0.008944	0.189	0.077	0.122	0.025	0.199	0.131	0.075
Gh_A10G1991	RINu2440	-0.001	1	-0.001	1	-0.001	1	4795.49	1081.62	685.763	rubisco activase	A10	97699467	97700512	97699467	97699940	97700426	97700512	-	AABABA	GOOD	10	25	8	11867	16866	16154	2	10	1	3126	1837	2224	1	1	19	1974	2516	1802	3.33333e-07	3e-06	8.33333e-06	0	0.001	0	0	0.003	0	0
Gh_D12G2011	RINu2442	-0.077	8.81229e-06	-0.043	0.00070536	0.033	0.829231	27.2286	12.5727	23.4882		D12	53132063	53132401	53132063	53132223	53132308	53132401	-	BAAABA	GOOD	0	0	6	83	114	107	6	9	16	52	65	79	3	8	23	81	70	183	0.000408333	0.000569333	0.000777	0	0	0.035	0.069	0.081	0.115	0.023
Gh_D03G0087	RINu2445	-0.142	1	0.065	0.897591	0.207	0.139398	9.88411	21.218	24.2952	calcium-dependent protein kinase 28	D03	614764	615649	614764	614891	615493	615649	-	BCACAA	GOOD	3	17	4	1	3	1	24	15	22	2	2	3	23	21	34	8	8	9	0.00483233	0.00161233	0.001996	0.6	0.739	0.667	0.857	0.789	0.786	0.59
Gh_A13G1907	RINu2449	-0.021	0.717263	0.016	1	0.037	0.0864612	24.5902	34.6088	38.918	alpha/beta-Hydrolases superfamily protein	A13	78721619	78722845	78721619	78721852	78722656	78722845	+	BAAABA	GOOD	7	1	5	52	72	85	8	5	12	118	83	54	5	4	9	124	172	207	0.000796	0.001591	3.03333e-05	0.063	0.007	0.029	0.033	0.029	0.1	0.02
Gh_D11G0170	RINu2451	-0.011	0.171382	-0.046	0.00644981	-0.035	0.0715525	5.6796	37.0871	24.1763	Polyketide cyclase/dehydrase and lipid transport superfamily protein	D11	1497095	1497734	1497095	1497177	1497291	1497734	+	CABAAA	GOOD	0	2	0	47	20	15	3	7	28	314	118	308	8	6	30	153	113	111	0.000972	0.000496	0.00360533	0	0.054	0	0.005	0.033	0.049	0.029
Gh_A06G1838	RINu2464	-0.203	0.00798809	-0.101	0.559779	0.102	0.573306	8.23494	6.24476	4.60724	purple acid phosphatase 10	scaffold1251_A06	41185	41594	41185	41307	41395	41594	+	BAAABA	GOOD	2	0	5	21	10	23	5	24	6	8	26	24	4	1	6	8	15	15	0.00366433	0.0137763	0.0112813	0.057	0	0.121	0.283	0.368	0.136	0.24
Gh_A08G0924	RINu2467	-0.016	0.00547005	-0.007	1	0.009	0.496519	212.967	97.5157	99.148	30S ribosomal protein, putative	A08	58634337	58634664	58634337	58634468	58634555	58634664	-	BAAABA	GOOD	16	4	12	1311	679	673	9	8	45	627	637	509	6	3	21	589	373	407	1.23333e-05	0.000660333	0.000234333	0.008	0.004	0.011	0.009	0.008	0.053	0.006
Gh_A02G0679	RINu2482	0.077	0.0222964	0.133	0.00654945	0.056	0.88079	5.87415	106.182	212.45	pathogenesis-related family protein	A02	11343537	11344069	11343537	11343839	11343964	11344069	-	ACABAA	GOOD	10	5	13	1	0	0	49	63	89	6	5	4	186	162	188	10	10	58	0.00800833	0.00286433	0.0234443	0.845	1	1	0.817	0.873	0.924	0.91
Gh_A05G1798	RINu2531	-0.005	1	-0.058	0.977252	-0.053	0.893334	19.249	8.3012	13.7985	cytochrome P450, family 81, subfamily D, polypeptide 3	A05	18906578	18908282	18906578	18907586	18907661	18908282	+	AABABA	GOOD	17	5	8	45	56	79	2	1	9	47	14	17	2	7	40	35	47	46	0.006781	0.0168063	0.031332	0.202	0.056	0.063	0.028	0.046	0.261	0.037
Gh_D05G0262	RINu2573	-0.078	0.665024	-0.039	0.65773	0.039	1	17.2574	13.7558	19.4467	Arginyl-tRNA synthetase, class Ic	D05	2342031	2342333	2342031	2342106	2342193	2342333	+	AAAAAA	BEST	13	19	11	75	92	92	6	12	14	70	23	32	9	18	27	64	91	65	0.000541	0.0111763	0.00435433	0.099	0.116	0.07	0.052	0.249	0.217	0.082
Gh_A06G1328	RINu2580	-0.051	0.508856	-0.071	0.0414492	-0.019	0.953882	30.7491	6.18858	10.4961	tRNA synthetase class I (I, L, M and V) family protein	A06	94237255	94237971	94237255	94237387	94237893	94237971	-	AAAABA	GOOD	7	15	15	67	121	96	10	9	10	26	63	42	3	7	34	21	39	53	0.000124	0.00223033	0.00952033	0.05	0.058	0.072	0.161	0.067	0.106	0.067
Gh_D05G3680	RINu2590	-0.014	0.304189	-0.007	1	0.007	1	122.209	103.448	112.995	DEK domain-containing chromatin associated protein	D05	61368467	61369215	61368467	61368960	61369102	61369215	+	BABAAA	GOOD	5	2	5	421	442	417	1	15	18	308	344	287	6	7	19	342	424	548	5.33333e-06	0.000220333	3.03333e-05	0.006	0.002	0.006	0.002	0.022	0.031	0.009
Gh_A09G2219	RINu2592	0.021	0.428426	0.027	0.506858	0.006	1	2.66149	28.8529	52.8957	Peroxisomal membrane 22 kDa (Mpv17/PMP22) family protein	scaffold2276_A09	42043	42288	42043	42129	42217	42288	-	CAAAAA	GOOD	0	2	0	9	6	5	8	9	9	153	166	117	7	6	22	220	202	236	0.010092	6.1e-05	0.000457333	0	0.174	0	0.032	0.033	0.046	0.02
Gh_A08G1112	RINu2617	-0.03	1	-0.013	1	0.017	1	32.7095	12.9625	28.306	Tetratricopeptide repeat (TPR)-like superfamily protein	A08	78919109	78919411	78919109	78919211	78919318	78919411	-	AABABA	GOOD	6	9	19	66	122	118	8	1	3	69	10	10	6	3	15	42	82	65	0.000567	0.002716	0.00241733	0.05	0.041	0.086	0.063	0.055	0.149	0.077
Gh_D06G0467	RINu2623	-0.228	1	-0.071	1	0.157	1	24.7721	14.1535	19.9238	Ubiquitin-like superfamily protein	D06	6677326	6677908	6677326	6677488	6677836	6677908	-	AACBBA	GOOD	5	5	11	17	13	10	1	3	4	6	0	6	3	4	14	20	5	7	0.0150423	0.240726	0.0462253	0.128	0.161	0.355	0.077	1	0.25	0.07
Gh_D04G2008	RINu2645	-0.057	0.00303879	-0.029	0.139983	0.028	0.86344	28.0228	17.955	24.5339	ARID/BRIGHT DNA-binding domain-containing protein	scaffold3980_D04	25062	25386	25062	25115	25346	25386	-	CAAABA	GOOD	1	3	2	84	104	113	5	6	6	62	31	38	6	1	7	54	80	58	1.63333e-05	0.000630333	0.000804333	0.006	0.014	0.009	0.039	0.088	0.073	0.053
Gh_D03G0103	RINu2651	-0.022	1	0.007	1	0.029	0.422277	14.9242	22.6819	21.1436		D03	759356	759634	759356	759424	759559	759634	-	BAAABA	GOOD	2	8	7	64	90	75	10	6	6	143	36	52	2	2	11	102	145	78	0.000301	0.000507	0.00122233	0.016	0.045	0.047	0.036	0.081	0.057	0.01
Gh_A05G0231	RINu2655	-0.003	1	-0.049	0.000836642	-0.046	0.0153638	32.1296	23.3743	23.5994	nucleosome assembly protein 1;3	A05	2616317	2616725	2616317	2616528	2616681	2616725	-	AAAAAA	BEST	13	9	11	106	167	201	8	17	5	106	121	134	9	17	47	81	132	139	0.000331	0.000588	0.002623	0.058	0.026	0.027	0.036	0.066	0.018	0.053
Gh_D01G0322	RINu2685	0.042	1	0.128	1	0.086	1	7.53372	12.5515	10.723	protein serine/threonine kinases;protein kinases;ATP binding;sugar binding;kinases;carbohydrate binding	D01	3380912	3381146	3380912	3380942	3381075	3381146	-	BAAAAA	GOOD	3	21	14	11	8	6	17	12	21	20	9	16	14	14	15	15	20	21	0.0651843	0.00340433	0.00112533	0.126	0.582	0.553	0.311	0.414	0.41	0.331
Gh_D08G0224	RINu2687	0.224	2.79246e-06	0.088	0.373749	-0.136	0.182035	33.0898	21.1121	32.6789	valyl-tRNA synthetase / valine--tRNA ligase (VALRS)	D08	2156368	2157120	2156368	2156475	2156619	2157120	-	AAAAAA	BEST	149	209	159	120	140	147	98	22	43	116	138	151	129	170	65	99	141	218	0.001456	0.0140093	0.022269	0.388	0.432	0.356	0.301	0.075	0.127	0.399
Gh_D10G2321	RINu2696	0.051	0.701835	-0.035	1	-0.085	0.381177	10.5767	4.4841	7.08407	delta 1-pyrroline-5-carboxylate synthase 2	D10	61420675	61421379	61420675	61420757	61421308	61421379	-	AAAAAA	BEST	17	21	42	49	45	53	18	20	11	46	49	35	19	22	52	49	40	49	0.004867	0.000316333	0.00905033	0.148	0.189	0.284	0.164	0.169	0.136	0.162
Gh_D12G2275	RINu2720	0.031	1	-0.005	1	-0.037	1	11.127	8.86688	14.1362	ubiquitin-conjugating enzyme 5	D12	55914511	55915657	55914511	55914645	55915528	55915657	-	AAAAAA	BEST	35	27	37	81	57	112	24	18	9	62	48	42	25	30	27	58	47	111	0.000644333	0.001327	0.00449033	0.178	0.191	0.142	0.162	0.158	0.097	0.177
Gh_D10G1821	RINu2730	-0.249	0.0394642	-0.138	0.0485077	0.112	1	4.23433	4.65289	11.6244	ubiquitin protein ligase 6	D10	51231907	51232309	51231907	51232004	51232165	51232309	+	CABBAA	GOOD	0	4	1	5	11	18	5	4	13	15	10	4	13	8	23	14	29	62	0.00676233	0.0719093	0.010927	0	0.154	0.027	0.143	0.167	0.619	0.317
Gh_D07G0982	RINu2744	-0.004	1	-0.033	0.405901	-0.028	0.914016	15.3598	9.78814	16.3877	pumilio 1	D07	13339281	13340150	13339281	13339476	13339975	13340150	+	AAAAAA	BEST	6	6	12	30	64	32	9	12	16	43	66	54	7	13	42	43	60	75	0.003229	0.000569333	0.00598433	0.091	0.045	0.158	0.095	0.083	0.129	0.075
Gh_A02G0750	RINu2756	-0.023	0.373872	-0.083	0.0139202	-0.06	0.377066	3.42206	12.6635	12.5306	Eukaryotic aspartyl protease family protein	A02	13972387	13972974	13972387	13972609	13972744	13972974	-	CABAAA	GOOD	1	1	1	13	19	10	4	0	8	37	29	28	10	9	7	38	29	32	0.000132333	0.00433433	0.000342333	0.039	0.027	0.05	0.054	0	0.131	0.122
Gh_A11G0202	RINu2765	-0.116	1	-0.053	1	0.063	0.0686995	0.638071	51.9283	34.7034	basic helix-loop-helix (bHLH) DNA-binding superfamily protein	A11	1937163	1937454	1937163	1937260	1937382	1937454	+	CCAABA	GOOD	0	0	0	0	3	0	8	16	22	41	59	88	1	7	19	73	94	84	0	0.000291	0.00279233	NA	0	NA	0.097	0.13	0.121	0.008
Gh_D07G0017	RINu2774	-0.027	0.116545	-0.061	4.96728e-06	-0.034	0.130609	27.7707	16.3614	26.2318		D07	193763	194270	193763	193860	193942	194270	+	BABAAA	GOOD	6	1	0	134	120	114	6	5	4	98	70	80	8	5	42	111	121	160	0.000223	4.23333e-05	0.004087	0.028	0.005	0	0.038	0.044	0.031	0.045
Gh_A06G0214	RINu2783	0.123	5.94915e-05	0.01	1	-0.113	0.00142063	8.02908	11.5669	14.2063	pre-mRNA-processing protein 40A	A06	2392200	2392454	2392200	2392265	2392346	2392454	-	AABAAA	GOOD	5	16	15	31	45	40	7	2	2	55	74	70	8	48	17	59	77	127	0.00315233	0.001141	0.014491	0.095	0.188	0.196	0.076	0.017	0.018	0.081
Gh_D05G3109	RINu2785	-0.132	0.00504914	-0.091	0.107791	0.041	1	8.83225	10.19	9.7704	protein phosphatase 2A-2	D05	44725369	44725949	44725369	44725543	44725757	44725949	-	BAAAAA	GOOD	6	2	10	32	35	34	16	21	16	35	32	31	9	9	28	41	30	35	0.00252133	0.000974333	0.0100443	0.086	0.028	0.128	0.186	0.247	0.205	0.099
Gh_A10G2190	RINu2793	-0.086	0.655105	-0.045	0.704668	0.041	1	14.8222	5.53723	7.37871	ATP binding;valine-tRNA ligases;aminoacyl-tRNA ligases;nucleotide binding;ATP binding;aminoacyl-tRNA ligases	A10	100826388	100826736	100826388	100826506	100826619	100826736	+	AAAABA	GOOD	14	7	25	59	70	59	10	12	7	27	14	29	4	15	21	22	30	52	0.00498033	0.0116493	0.00437633	0.119	0.054	0.195	0.175	0.329	0.121	0.094
Gh_D05G1215	RINu2821	-0.141	0.00777849	-0.13	0.0879635	0.011	1	5.37561	6.79597	13.5926	P-loop containing nucleoside triphosphate hydrolases superfamily protein	D05	10433140	10433312	10433140	10433172	10433243	10433312	+	AAAAAA	BEST	7	10	13	50	29	49	22	26	32	36	48	53	28	21	101	81	22	223	0.00272233	0.000186333	0.0114493	0.087	0.19	0.153	0.294	0.269	0.291	0.19
Gh_D02G2145	RINu2837	-0.238	0.00167348	-0.024	1	0.214	0.0174754	5.50206	6.94162	12.852	Leucine-rich repeat protein kinase family protein	D02	65552166	65552933	65552166	65552714	65552907	65552933	-	BAAABA	GOOD	5	2	7	15	14	23	16	10	23	12	11	22	3	6	34	31	49	38	0.001687	0.00199233	0.0220523	0.143	0.067	0.132	0.4	0.312	0.343	0.046
Gh_A05G1533	RINu2864	-0.035	0.551481	-0.01	1	0.025	1	213.361	184.89	175.782	high mobility group B2	A05	15600166	15600359	15600166	15600224	15600314	15600359	+	AAAAAA	BEST	889	552	692	2136	1390	1537	706	546	469	1957	971	733	587	456	822	1789	1121	1309	0.000112333	0.00280933	0.00331233	0.207	0.199	0.22	0.184	0.26	0.286	0.17
Gh_A10G1999	RINu2865	0.052	1	-0.015	1	-0.067	0.468897	12.8097	12.5619	16.6015	Nucleotidyltransferase family protein	A10	97783692	97784094	97783692	97783762	97783963	97784094	+	AABABA	GOOD	5	13	6	16	22	28	1	10	6	15	24	27	4	7	45	23	17	66	0.00454233	0.00490133	0.00757433	0.135	0.228	0.097	0.032	0.172	0.1	0.08
Gh_Sca005596G01	RINu2881	-0.024	0.31293	-0.025	0.82715	-0.001	1	65.9426	53.072	44.0933	beta-amylase 1	scaffold5596	8335	9831	8335	8546	9196	9831	-	AAAAAA	BEST	31	10	21	340	303	190	27	16	18	290	87	154	17	8	25	215	195	85	0.000357333	0.000427	0.003348	0.044	0.016	0.052	0.044	0.084	0.055	0.038
Gh_D12G2549	RINu2884	-0.398	0.0153566	-0.289	0.00257221	0.11	1	7.01059	3.60653	5.02299	protein tyrosine kinase family protein	D12	58366090	58367870	58366090	58366585	58367432	58367870	+	BAABAA	CKHA-BEST	3	3	12	28	24	22	9	6	8	11	4	1	10	12	10	9	12	5	0.008443	0.0695103	0.00815233	0.051	0.059	0.214	0.29	0.429	0.8	0.357
Gh_D01G0138	RINu2913	-0.065	0.027257	-0.057	0.337209	0.008	1	5.24704	9.41742	6.35882	translocase of the outer mitochondrial membrane 40	D01	1015670	1016639	1015670	1015806	1016557	1016639	+	CAAABA	GOOD	4	2	4	41	19	17	5	31	29	24	75	96	14	4	5	47	26	12	0.00106633	0.001483	0.00257433	0.047	0.05	0.105	0.094	0.171	0.131	0.13
Gh_D01G0347	RINu2940	-0.077	1	0.035	0.795991	0.112	0.568147	9.52169	3.80411	2.29216	trehalose-6-phosphate synthase	D01	3775834	3776432	3775834	3776011	3776314	3776432	-	AABABA	GOOD	5	15	15	13	49	33	1	8	14	11	7	16	0	0	6	5	8	5	0.000677333	0.029127	0.046875	0.161	0.133	0.185	0.043	0.364	0.304	0
Gh_A09G2069	RINu2946	-0.02	0.861117	-0.058	0.413121	-0.038	1	33.3766	18.9779	20.8253	response regulator 1	A09	73722581	73723150	73722581	73722658	73722769	73723150	-	AAAABA	GOOD	7	7	7	186	155	121	7	5	6	120	52	60	2	5	13	101	92	28	3.1e-05	0.000148	0.012187	0.021	0.025	0.032	0.032	0.052	0.054	0.011
Gh_A05G1172	RINu2972	-0.122	0.884223	0.013	1	0.136	0.560699	4.60653	8.94022	104.42	GDSL-motif lipase 2	A05	11817091	11817539	11817091	11817322	11817417	11817539	-	BABAAA	GOOD	5	1	7	26	8	17	14	4	27	90	16	15	33	31	200	373	355	397	0.004621	0.0579373	0.0114083	0.105	0.071	0.202	0.087	0.133	0.525	0.051
Gh_A04G1274	RINu2976	0.087	0.0184318	0.016	1	-0.071	0.0552651	7.48773	7.07963	12.9449	ATP/GTP-binding protein family	A04	62782990	62783234	62782990	62783063	62783171	62783234	-	AABAAA	GOOD	6	15	8	35	29	39	11	1	6	46	79	83	9	47	16	69	82	147	0.005872	0.00350633	0.011377	0.091	0.231	0.107	0.122	0.007	0.04	0.071
Gh_A02G0841	RINu2981	-0.025	0.0114187	-0.044	0.142738	-0.019	1	142.469	1288.65	398.544	cytochrome B5 isoform D	A02	20864283	20864788	20864283	20864622	20864704	20864788	-	AAAAAA	BEST	31	30	59	565	410	520	98	483	414	1012	3806	2845	118	54	572	1381	1113	1514	0.000301	0.000186333	0.008233	0.034	0.045	0.068	0.059	0.076	0.086	0.052
Gh_A13G2342	RINu2990	0.036	0.28827	0.039	0.307877	0.002	1	9.30649	229.338	440.223	2-oxoglutarate (2OG) and Fe(II)-dependent oxygenase superfamily protein	scaffold3704_A13	37429	40524	37429	37702	40205	40524	-	BABAAA	GOOD	0	6	4	53	40	31	4	23	16	355	1411	1036	5	18	31	2119	2290	1507	0.00145033	1.33333e-06	2.1e-05	0	0.07	0.061	0.006	0.008	0.008	0.001
Gh_D09G1409	RINu3020	-0.011	1	-0.008	1	0.003	1	3.4187	59.5029	41.9703	plasma membrane intrinsic protein 2A	D09	41655425	41656182	41655425	41655726	41655886	41656182	+	CAAABA	GOOD	0	0	0	36	44	22	6	6	8	633	180	318	4	3	6	421	481	177	0	3.1e-05	5.73333e-05	0	0	0	0.005	0.016	0.012	0.005
Gh_D09G1556	RINu3039	-0.01	0.00751838	-0.008	0.0748317	0.002	1	428.544	259.575	194.212	cation exchanger 3	D09	43149782	43150091	43149782	43149873	43149974	43150091	-	AAAABA	GOOD	8	16	29	1274	1681	1592	6	72	32	393	1493	1504	3	2	78	721	853	1066	1.3e-05	0.000100333	0.000547	0.004	0.006	0.011	0.009	0.028	0.013	0.002
Gh_D02G1788	RINu3057	0.11	0.0123547	0.077	0.00984495	-0.033	1	9.117	27.8041	53.7302	related to AP2 6l	D02	60596526	60598811	60596526	60597766	60598236	60598811	+	ACACAA	GOOD	14	30	21	0	0	0	40	43	95	3	3	4	155	171	345	9	7	9	0	0.000784	0.000729333	1	1	1	0.87	0.878	0.922	0.896
Gh_D09G1768	RINu3070	0.022	1	0.035	1	0.013	1	7.87279	10.6457	11.8614	SER/ARG-rich protein 34A	D09	45335821	45336045	45335821	45335887	45335970	45336045	+	AABABA	GOOD	10	6	8	26	34	47	6	10	4	30	36	36	2	4	31	23	34	97	0.00323633	0.001813	0.00404133	0.199	0.102	0.099	0.114	0.152	0.067	0.053
Gh_A04G1093	RINu3095	-0.221	0.488382	0.124	1	0.345	0.340259	93.595	48.5674	50.0071	FAD/NAD(P)-binding oxidoreductase family protein	A04	61046363	61047197	61046363	61046820	61046918	61047197	+	ABBBAA	GOOD	16	19	25	13	3	7	1	50	36	0	5	9	5	10	58	9	6	10	0.0353143	0.0213213	0.0692253	0.427	0.793	0.684	1	0.858	0.708	0.252
Gh_A10G2054	RINu3116	-0.113	0.000364446	-0.044	0.0778862	0.069	0.0226467	3.26861	23.0663	25.1625	proline transporter 2	A10	98649799	98650164	98649799	98649894	98649974	98650164	+	CAAABA	GOOD	0	0	0	14	6	16	11	10	14	62	41	85	3	2	11	96	97	66	0	0.000456333	0.00222633	0	0	0	0.104	0.137	0.097	0.02
Gh_D06G1282	RINu3125	0.052	0.569552	0.012	1	-0.04	1	16.4923	22.0689	29.7222	nucleic acid binding;RNA binding	D06	37248745	37249565	37248745	37248814	37249463	37249565	+	AAAAAA	BEST	20	29	45	36	56	53	28	15	23	71	35	40	30	16	110	101	77	64	0.00252433	0.000949	0.0412563	0.217	0.206	0.298	0.165	0.176	0.223	0.129
Gh_D07G1217	RINu3133	0.013	1	0.253	0.26089	0.241	0.511263	10.879	3.19244	3.83473	Saccharopine dehydrogenase	D07	18556873	18557463	18556873	18556997	18557361	18557463	+	AAABBA	HAAL-BEST	30	34	27	21	5	21	8	19	8	8	8	2	3	5	13	7	6	12	0.045556	0.0285053	0.00796633	0.417	0.773	0.391	0.333	0.543	0.667	0.176
Gh_D02G1670	RINu3138	-0.046	0.0166457	-0.035	0.0560095	0.011	1	44.9913	54.0209	78.3082	trehalose-phosphatase/synthase 9	D02	57312413	57314767	57312413	57314401	57314493	57314767	+	AAAAAA	BEST	6	8	15	240	150	140	18	11	72	479	112	222	14	13	125	376	292	393	0.000566333	0.00575033	0.00653733	0.015	0.032	0.062	0.023	0.057	0.168	0.023
Gh_A05G1260	RINu3139	-0.003	1	-0.061	0.121995	-0.058	0.408668	18.4004	16.7901	13.8078	conserved peptide upstream open reading frame 37	A05	12796822	12797623	12796822	12796861	12797455	12797623	-	AABAAA	GOOD	5	10	11	58	63	44	1	14	18	50	55	72	10	10	26	50	39	51	0.00122633	0.003469	0.003499	0.041	0.074	0.111	0.01	0.113	0.111	0.091
Gh_D05G2360	RINu3141	-0.009	1	0.017	0.97598	0.026	1	36.931	29.6127	46.1341	Regulator of Vps4 activity in the MVB pathway protein	D05	23435743	23436206	23435743	23435847	23436073	23436206	-	AAAAAA	BEST	13	41	8	111	123	130	6	15	6	94	38	49	6	12	31	140	125	126	0.003523	0.00502233	0.002107	0.055	0.143	0.03	0.031	0.165	0.058	0.021
Gh_A11G0911	RINu3144	0.025	0.179576	0.024	1	-0.002	1	22.0766	42.6383	27.7333	CBL-interacting protein kinase 9	A11	9651731	9652144	9651731	9651839	9652027	9652144	+	AAAABA	GOOD	19	21	37	125	113	142	18	36	45	355	204	229	1	11	91	147	99	271	0.000505333	0.001216	0.00511033	0.071	0.085	0.115	0.025	0.081	0.089	0.003
Gh_D07G2299	RINu3188	0.003	1	-0.043	1	-0.047	1	9.60618	10.2324	16.0956	global transcription factor group E8	D07	54271313	54271606	54271313	54271391	54271533	54271606	-	AAAAAA	BEST	22	7	20	23	24	30	16	13	19	21	25	36	23	30	49	21	36	111	0.0102083	0.001588	0.00790833	0.33	0.13	0.255	0.281	0.211	0.213	0.36
Gh_D10G0791	RINu3201	-0.004	1	-0.265	0.579864	-0.26	0.991788	11.6274	5.37373	8.38031		D10	9413509	9413878	9413509	9413634	9413727	9413878	+	AABBBB	GOOD	7	5	10	18	7	8	8	0	4	5	4	3	9	7	4	1	2	10	0.014668	0.0755563	0.114265	0.194	0.306	0.436	0.497	0	0.452	0.848
Gh_D13G1134	RINu3225	0.064	1	0.169	0.0530935	0.105	0.491619	8.39686	11.1257	12.8482	acyl-CoA binding protein 4	D13	33647432	33648131	33647432	33647783	33648059	33648131	-	AABABA	GOOD	9	12	17	12	29	13	4	8	15	21	15	14	7	1	13	25	34	27	0.0125773	0.0171773	0.00822033	0.273	0.171	0.395	0.087	0.211	0.349	0.123
Gh_D05G1759	RINu3228	-0.076	0.549295	-0.071	0.31626	0.004	1	9.73922	9.51906	9.36551	Subtilisin-like serine endopeptidase family protein	D05	15866483	15867020	15866483	15866671	15866772	15867020	+	AAAAAA	BEST	10	10	6	50	55	28	8	8	7	25	26	14	10	14	12	38	35	28	6.43333e-05	0.001737	0.00133233	0.107	0.098	0.114	0.161	0.155	0.23	0.136
Gh_D12G2176	RINu3238	0.007	1	-0.031	1	-0.038	1	10.6716	3.36616	2.74545	adenine phosphoribosyl transferase 4	D12	54898452	54899161	54898452	54898534	54899050	54899161	+	AABABA	GOOD	11	13	8	108	79	114	0	7	1	12	29	17	2	3	7	17	18	26	0.000457333	0.00312433	0.001029	0.048	0.076	0.034	0	0.108	0.029	0.056
Gh_D08G0074	RINu3246	-0.129	0.279972	0.015	1	0.144	0.48873	4.49295	4.48971	6.49395	vacuolar protein sorting 41	D08	581002	582027	581002	581203	581949	582027	+	AAAAAA	BEST	9	10	6	5	38	25	13	7	16	13	9	9	14	5	42	15	25	65	0.0438223	0.00972233	0.0134023	0.474	0.116	0.107	0.333	0.28	0.471	0.318
Gh_A12G0670	RINu3252	-0.018	1	-0.004	1	0.014	1	6.10671	8.53271	6.71828	Integrase-type DNA-binding superfamily protein	A12	22939531	22939803	22939531	22939626	22939758	22939803	-	AAAAAA	BEST	20	24	32	29	30	45	18	28	37	30	35	36	20	14	37	21	15	87	0.000264333	0.00313633	0.00740433	0.268	0.299	0.275	0.242	0.299	0.354	0.336
Gh_A02G1463	RINu3255	0	1	-0.029	0.131517	-0.029	0.234046	24.1201	23.7464	28.151	Protein kinase superfamily protein	A02	80727452	80727899	80727452	80727543	80727741	80727899	-	BAAAAA	GOOD	4	4	6	60	94	57	8	5	5	76	92	89	7	16	22	88	84	160	0.000214333	0.000184333	0.000601	0.032	0.021	0.05	0.05	0.026	0.027	0.038
Gh_A07G1887	RINu3259	-0.017	1	-0.074	0.160589	-0.057	0.288309	17.8916	19.2162	22.0256	Vesicle transport v-SNARE family protein	A07	74306547	74307123	74306547	74306718	74306970	74307123	+	BAAAAA	GOOD	11	1	17	87	36	57	13	7	18	114	60	53	12	11	71	95	50	98	0.00342033	0.00273033	0.0120563	0.059	0.014	0.13	0.054	0.055	0.145	0.059
Gh_A13G0241	RINu3264	-0.334	0.000779666	-0.096	0.150364	0.237	0.243216	5.5665	4.80513	5.77627	tobamovirus multiplication protein 3	A13	2825290	2826046	2825290	2825336	2825982	2826046	+	BAAABA	GOOD	1	5	6	23	19	23	7	33	34	17	10	20	10	3	29	36	16	29	0.002977	0.0523573	0.0178043	0.021	0.116	0.115	0.171	0.623	0.459	0.122
Gh_A05G0229	RINu3278	-0.063	0.000187503	-0.043	0.00135461	0.02	1	48.3888	9.97729	15.022	Lycopene beta/epsilon cyclase protein	A05	2571436	2572243	2571436	2571565	2572110	2572243	+	BAAABA	GOOD	2	7	7	156	196	189	6	6	13	64	38	51	2	9	16	60	56	89	4.8e-05	0.001168	0.00129733	0.006	0.018	0.018	0.045	0.073	0.113	0.016
Gh_D01G0631	RINu3305	-0.125	0.0930084	-0.055	1	0.07	0.547498	25.7169	21.6195	26.9113	RNA-binding (RRM/RBD/RNP motifs) family protein	D01	8820332	8822817	8820332	8821248	8822761	8822817	+	CAAABA	GOOD	1	1	4	17	9	19	7	5	5	11	20	10	3	8	2	10	17	47	0.001116	0.004417	0.00734033	0.029	0.053	0.095	0.241	0.111	0.2	0.13
Gh_A08G1757	RINu3313	0.033	1	0.015	1	-0.018	1	93.0766	89.1243	85.181	4-hydroxy-3-methylbut-2-enyl diphosphate synthase	A08	97625174	97625459	97625174	97625309	97625384	97625459	+	AAAAAA	BEST	26	22	32	44	45	58	23	15	23	53	35	46	22	14	31	43	70	34	0.000349	0.000226333	0.0170443	0.283	0.246	0.269	0.225	0.223	0.25	0.255
Gh_A01G0624	RINu3326	-0.016	0.21063	0.005	1	0.02	0.031361	25.0597	22.0374	32.1191		A01	11165893	11166969	11165893	11166256	11166369	11166969	-	BAAABA	GOOD	6	3	0	154	92	84	7	11	21	232	273	238	5	2	2	249	176	122	0.000137333	0.000277	6.33333e-06	0.022	0.018	0	0.017	0.022	0.048	0.011
Gh_D10G0505	RINu3353	-0.082	0.0663531	-0.049	1	0.033	0.912793	17.2099	11.947	10.3997	Chaperone DnaJ-domain superfamily protein	D10	4793136	4793638	4793136	4793241	4793544	4793638	+	AAAAAA	BEST	21	18	39	117	78	63	27	38	37	48	67	63	6	13	52	82	35	43	0.00697433	1.43333e-05	0.0300413	0.082	0.103	0.236	0.22	0.221	0.227	0.035
Gh_D01G0656	RINu3361	-0.028	0.369476	-0.057	0.225045	-0.029	1	43.7185	96.0284	94.378	aspartic proteinase A1	D01	9159880	9160402	9159880	9159941	9160036	9160402	-	AAAAAA	BEST	17	6	14	133	134	134	19	14	21	121	107	144	21	24	79	237	340	156	0.000562333	4.93333e-05	0.012127	0.073	0.027	0.06	0.088	0.074	0.082	0.052
Gh_A05G0285	RINu3380	-0.061	0.153002	-0.046	0.262408	0.015	1	10.2196	12.7874	24.1558	G protein alpha subunit 1	A05	3269852	3270074	3269852	3269912	3269994	3270074	+	BAAAAA	GOOD	8	4	3	33	39	51	10	18	26	84	75	63	10	16	63	107	109	137	0.00265033	0.00484433	0.00854633	0.136	0.062	0.037	0.072	0.135	0.211	0.057
Gh_D10G0824	RINu3392	-0.186	0.30223	-0.095	0.317209	0.091	1	6.14403	5.3796	7.71813	hydrolases, acting on ester bonds	D10	10245790	10246509	10245790	10245910	10246398	10246509	-	BABBAA	GOOD	1	2	8	11	31	21	10	6	2	16	3	18	6	7	13	21	35	15	0.005079	0.0504463	0.0128343	0.043	0.031	0.16	0.238	0.5	0.053	0.125
Gh_D01G0925	RINu3396	-0.031	1	-0.084	1	-0.053	1	5.58069	7.37755	7.26355	winged-helix DNA-binding transcription factor family protein	D01	15458030	15458789	15458030	15458586	15458656	15458789	+	AAAAAA	BEST	6	8	17	25	17	17	9	18	30	34	24	32	11	5	44	32	15	15	0.0178663	0.0156573	0.0764843	0.141	0.243	0.406	0.153	0.339	0.391	0.19
Gh_D09G0194	RINu3397	0.041	1	-0.05	1	-0.091	1	8.96586	4.45186	5.59483	Phosphoglycerate mutase-like family protein	D09	6183596	6183912	6183596	6183689	6183852	6183912	+	AABBAB	GOOD	13	15	17	8	14	6	3	2	6	7	2	1	11	5	7	2	5	4	0.014169	0.0880023	0.041452	0.448	0.349	0.586	0.176	0.333	0.75	0.733
Gh_A07G1806	RINu3406	-0.022	1	-0.024	1	-0.002	1	8.04913	5.56344	8.51358	Protein kinase superfamily protein	A07	72971051	72972307	72971051	72971118	72972198	72972307	+	AAAAAA	BEST	48	27	32	37	52	39	30	39	26	36	37	28	28	22	73	34	31	53	0.00876633	0.000652333	0.00594533	0.393	0.206	0.291	0.294	0.345	0.317	0.292
Gh_D04G1093	RINu3411	0.024	1	0.077	0.531288	0.053	0.721196	8.70889	12.1636	15.5218	Transducin/WD40 repeat-like superfamily protein	D04	36197009	36197375	36197009	36197115	36197287	36197375	-	AAAAAA	BEST	27	20	10	25	40	31	22	18	23	42	33	47	18	18	38	52	47	108	0.011911	7.43333e-05	4.9e-05	0.351	0.2	0.139	0.208	0.214	0.197	0.148
Gh_A09G2328	RINu3439	0.035	1	0.067	1	0.032	1	7.09852	6.48227	10.514	sacI homology domain-containing protein / WW domain-containing protein	scaffold2287_A09	27399	28878	27399	27639	28443	28878	+	AABBAA	GOOD	9	12	15	13	15	13	13	1	5	17	3	4	6	15	22	20	41	15	0.003187	0.0146973	0.026383	0.257	0.286	0.366	0.277	0.143	0.385	0.13
Gh_A09G1438	RINu3451	-0.087	1	-0.031	1	0.056	1	24.5929	16.5894	32.8661	basic helix-loop-helix (bHLH) DNA-binding superfamily protein	A09	67667796	67668417	67667796	67668000	67668323	67668417	+	AABBBA	GOOD	8	17	22	30	49	53	10	4	3	37	2	17	4	25	38	39	53	46	0.000732	0.0536943	0.0149023	0.118	0.148	0.172	0.119	0.5	0.081	0.049
Gh_D05G1918	RINu3453	-0.009	1	-0.012	1	-0.002	1	127.898	42.2265	20.4172	serine carboxypeptidase-like 40	D05	17602742	17603079	17602742	17602848	17602926	17603079	+	BAAABA	GOOD	7	0	10	706	372	434	5	9	5	133	382	311	1	0	9	116	67	112	5.7e-05	5.03333e-05	0.000745333	0.006	0	0.015	0.024	0.015	0.01	0.006
Gh_A08G1453	RINu3457	0.201	0.0005937	0.112	0.555376	-0.089	0.0277863	10.423	8.46488	10.4545	Membrane trafficking VPS53 family protein	A08	90406011	90406790	90406011	90406080	90406727	90406790	-	AABAAA	GOOD	7	34	28	56	43	20	8	2	3	36	50	46	9	30	14	67	44	62	0.0319043	0.00186133	0.0102223	0.059	0.283	0.412	0.1	0.02	0.032	0.063
Gh_D12G2282	RINu3460	0.002	1	-0.002	1	-0.003	1	7.07278	34.0864	13.8913	Phosphoglycerate mutase family protein	D12	55982057	55982440	55982057	55982138	55982226	55982440	-	CAAABA	GOOD	2	1	2	50	17	32	9	12	8	182	173	220	2	1	13	94	54	96	4.9e-05	0.000101333	0.00147433	0.025	0.036	0.038	0.03	0.042	0.022	0.013
Gh_A11G3100	RINu3475	-0.068	1	0.044	1	0.112	1	12.5578	16.0485	26.3145		scaffold2758_A11	7696	8270	7696	7900	8168	8270	+	AAAAAA	BEST	55	31	96	17	14	16	29	111	106	13	18	12	55	25	419	21	20	49	0.012783	0.023088	0.0454663	0.618	0.525	0.75	0.527	0.755	0.815	0.567
Gh_A09G1167	RINu3477	-0.06	0.00152951	-0.242	0	-0.182	4.303e-06	20.3266	28.9772	67.9046	NIMA-related kinase 5	A09	63167626	63168574	63167626	63167692	63168507	63168574	-	CABAAA	GOOD	2	0	0	58	104	76	0	15	3	63	40	37	40	63	146	96	100	148	9.63333e-05	0.00677433	0.00628133	0.017	0	0	0	0.158	0.039	0.172
Gh_A09G0111	RINu3478	-0.111	0.274314	-0.049	0.574836	0.063	1	104.399	133.603	124.016	Cyclic nucleotide-regulated ion channel family protein	A09	2578739	2579579	2578739	2578955	2579253	2579579	+	AAABAB	GOOD	37	52	67	5	11	9	35	64	89	3	2	10	26	38	179	3	11	2	0.00238033	0.00405233	0.029775	0.787	0.703	0.788	0.854	0.941	0.817	0.813
Gh_A03G0025	RINu3508	-0.142	0.329251	-0.07	0.98061	0.072	1	4.54988	7.38459	8.41894	ubiquitin family protein	A03	380854	381196	380854	380925	381063	381196	-	BAAAAA	GOOD	8	4	29	19	21	19	20	26	30	19	22	23	12	5	96	15	14	56	0.0336463	0.000651	0.0249463	0.18	0.09	0.443	0.354	0.381	0.405	0.294
Gh_D01G0452	RINu3512	-0.085	1	-0.172	0.493423	-0.087	1	6.15873	8.79149	14.221		D01	5397920	5400157	5397920	5397971	5398438	5400157	+	BABBAA	GOOD	2	16	9	6	17	14	2	2	6	8	3	2	6	17	45	6	21	15	0.00787633	0.0634903	0.028443	0.143	0.32	0.243	0.111	0.25	0.6	0.333
Gh_A10G2247	RINu3521	0.006	1	-0.003	1	-0.01	1	6.90381	5.89309	4.94505	Aldolase-type TIM barrel family protein	scaffold2455_A10	65164	65362	65164	65242	65315	65362	-	AABABA	GOOD	5	7	5	17	12	23	4	8	2	25	11	9	2	2	19	8	17	22	0.00646233	0.0157523	0.023707	0.165	0.282	0.128	0.097	0.329	0.13	0.144
Gh_D05G2909	RINu3524	0.029	0.363252	-0.065	1	-0.094	0.856057	45.7964	52.6698	41.768	proline transporter 2	D05	33771051	33771582	33771051	33771146	33771392	33771582	+	AAAAAA	BEST	52	59	68	167	186	138	18	29	38	156	55	140	21	30	106	108	138	58	0.00128233	0.00598533	0.0490443	0.135	0.137	0.198	0.055	0.209	0.119	0.089
Gh_D06G0120	RINu3528	-0.031	0.425459	-0.018	0.464248	0.013	1	15.2412	15.2522	17.5414	RNA-binding protein 47C	D06	1232128	1232444	1232128	1232225	1232313	1232444	-	BAAABA	GOOD	7	2	3	80	49	82	6	10	8	95	80	57	3	1	23	75	73	108	0.000262333	0.000523	0.003532	0.052	0.025	0.023	0.038	0.073	0.081	0.025
Gh_D11G0010	RINu3530	-0.037	0.00201651	-0.037	0.00347462	0	1	46.3236	18.0955	14.8143	Phosphoglycerate mutase family protein	D11	158731	159139	158731	158852	158924	159139	-	BAAABA	GOOD	5	8	4	267	123	208	6	22	7	111	138	96	4	3	21	82	52	116	0.000280333	0.00108133	0.00183433	0.013	0.042	0.013	0.035	0.097	0.047	0.032
Gh_D09G0875	RINu3539	0.019	1	-0.011	1	-0.03	0.359941	9.93804	18.9035	17.7456	pfkB-like carbohydrate kinase family protein	D09	33845808	33848041	33845808	33846063	33847180	33848041	-	BABAAA	GOOD	5	4	6	75	47	36	7	3	14	134	82	135	12	11	21	178	86	107	0.000567	0.000264333	0.000784333	0.032	0.041	0.077	0.025	0.018	0.049	0.033
Gh_A05G0988	RINu3554	-0.508	0.0192159	0.049	0.795893	0.557	0.00914859	11.0054	8.05929	9.60606	pleiotropic drug resistance 11	A05	9821779	9822609	9821779	9821900	9822247	9822609	-	AABBBA	GOOD	6	13	8	13	49	36	12	4	4	8	0	2	6	4	2	18	25	23	0.002179	0.096847	0.00266433	0.188	0.117	0.1	0.429	1	0.5	0.143
Gh_A03G1160	RINu3590	-0.268	0.000815929	-0.146	0.157662	0.121	0.633214	7.56525	4.67769	6.17475	Melibiase family protein	A03	83266868	83267658	83266868	83266924	83267498	83267658	+	AAAAAA	BEST	18	14	14	35	46	42	14	13	16	11	10	8	18	19	23	18	47	16	0.001549	0.00393033	0.0161583	0.205	0.132	0.143	0.389	0.394	0.5	0.333
Gh_A09G1167	RINu3600	-0.001	1	0.006	1	0.007	1	20.3266	28.9772	67.9046	NIMA-related kinase 5	A09	63166159	63166509	63166159	63166241	63166459	63166509	-	AABAAA	GOOD	5	10	8	88	67	71	2	11	17	120	75	103	8	15	43	246	152	294	0.000427	0.00138133	0.000684333	0.028	0.069	0.053	0.008	0.068	0.076	0.016
Gh_A10G1070	RINu3629	-0.024	1	-0.057	1	-0.033	1	10.1045	4.94625	7.25678		A10	47320406	47320705	47320406	47320469	47320583	47320705	-	AAAAAA	BEST	56	26	54	47	38	60	24	20	10	19	28	9	35	20	59	33	11	75	0.003847	0.00453433	0.0102523	0.404	0.28	0.339	0.418	0.289	0.387	0.376
Gh_D08G1630	RINu3646	0.01	1	0.021	1	0.011	1	57.6826	115.01	125.188	Pectinacetylesterase family protein	D08	51190067	51190356	51190067	51190154	51190231	51190356	+	BABAAA	GOOD	4	11	2	40	42	55	7	3	14	73	49	79	5	13	68	128	106	588	0.004036	0.001137	0.000772	0.062	0.148	0.024	0.06	0.039	0.105	0.025
Gh_A10G1648	RINu3655	0.007	1	-0.016	0.227482	-0.023	0.0958196	20.9796	27.2162	61.0246	Protein kinase superfamily protein	A10	88034255	88035092	88034255	88034442	88034725	88035092	+	BACAAA	GOOD	1	3	6	82	92	88	4	0	3	142	21	74	9	13	29	206	297	228	0.000186333	0.000105333	0.000507	0.006	0.016	0.033	0.014	0	0.02	0.021
Gh_D13G0171	RINu3659	0.063	0.946951	0.07	1	0.007	1	7.84651	2.08989	5.38834	Transmembrane amino acid transporter family protein	D13	1582328	1582920	1582328	1582535	1582662	1582920	-	AAAAAA	BEST	46	32	39	47	27	35	17	6	10	16	23	7	36	10	28	18	33	47	0.000500333	0.0267443	0.0384043	0.347	0.391	0.376	0.365	0.124	0.436	0.52
Gh_D06G0058	RINu3691	0.07	0.0911593	0.083	0.0316013	0.013	1	7.04333	14.1765	9.16513	Protein of unknown function (DUF1195)	D06	688817	690510	688817	689033	690231	690510	-	AABABA	GOOD	5	7	19	18	42	39	5	4	13	67	48	53	2	6	7	23	61	58	0.00361033	0.00168433	5.83333e-05	0.122	0.077	0.196	0.036	0.04	0.109	0.042
Gh_A05G1117	RINu3694	-0.204	0.266874	0.004	1	0.208	0.0667742	33.9755	29.8744	28.6561	indeterminate(ID)-domain 2	A05	11326492	11328951	11326492	11327283	11327804	11328951	+	AAAAAA	BEST	36	38	51	6	50	45	24	49	56	7	9	16	23	50	26	8	46	17	0.0639563	0.00314033	0.0146423	0.75	0.275	0.362	0.632	0.731	0.636	0.59
Gh_A03G0742	RINu3698	-0.055	1	-0.018	1	0.037	1	9.3973	15.346	11.5419		A03	31387681	31388326	31387681	31387855	31388173	31388326	-	AAAAAA	BEST	8	18	7	21	25	35	14	13	17	49	17	22	10	18	20	33	30	38	0.007677	0.007804	0.00268433	0.16	0.265	0.091	0.125	0.277	0.279	0.132
Gh_Sca006237G01	RINu3711	-0.03	0.391041	0.011	1	0.041	0.360054	16.272	21.5579	25.0036	alpha/beta-Hydrolases superfamily protein	scaffold6237	3463	4439	3463	3718	4181	4439	+	BABAAA	GOOD	4	2	21	104	64	56	4	35	32	137	122	97	5	10	34	142	112	154	0.006631	0.00483233	0.001756	0.019	0.015	0.158	0.014	0.125	0.142	0.017
Gh_A01G0016	RINu3713	0.084	0.791374	0.052	1	-0.032	1	5.35356	4.62428	6.71716	transportin 1	A01	105383	105582	105383	105452	105530	105582	-	BABAAA	GOOD	1	11	8	22	16	14	9	7	3	28	28	40	6	12	10	27	27	56	0.023593	0.00441633	0.00420233	0.029	0.312	0.274	0.175	0.142	0.047	0.128
Gh_A03G0854	RINu3720	0.016	1	-0.042	1	-0.058	1	31.1492	24.3571	22.6793	PAS/LOV protein B	A03	47805024	47805310	47805024	47805065	47805245	47805310	-	AAAAAA	BEST	25	42	79	35	43	47	16	35	39	31	29	27	22	16	78	19	18	39	0.00975033	0.0128143	0.00967233	0.263	0.328	0.457	0.205	0.376	0.419	0.367
Gh_A02G0013	RINu3721	-0.115	0.0181253	-0.072	0.140768	0.043	1	5.03106	5.5089	4.89731	RNA-binding KH domain-containing protein	A02	90520	91307	90520	90664	91160	91307	+	BAAABA	GOOD	6	5	1	30	29	26	14	13	14	42	21	38	4	5	23	23	29	35	0.001488	0.00253633	0.00935233	0.091	0.079	0.019	0.143	0.236	0.156	0.08
Gh_A08G2222	RINu3771	0.009	1	-0.022	0.961043	-0.031	0.864413	12.9906	28.0407	35.5151	ferrochelatase 1	A08	103160739	103161345	103160739	103160843	103161243	103161345	-	BAAAAA	GOOD	6	4	13	26	49	39	11	8	24	80	71	74	20	16	54	112	108	109	0.002752	0.00224433	0.00512633	0.103	0.039	0.143	0.064	0.053	0.14	0.082
Gh_A05G0019	RINu3777	-0.089	0.00137727	-0.018	1	0.07	0.000374052	0.541335	10.7815	5.51951	basic helix-loop-helix (bHLH) DNA-binding superfamily protein	A05	276520	276855	276520	276594	276686	276855	+	CAAACA	GOOD	0	0	0	11	6	13	8	12	21	104	64	99	0	2	3	69	74	47	0	0.00140133	0.000362333	0	0	0	0.046	0.104	0.116	0
Gh_D12G0207	RINu3786	-0.002	1	-0.06	0.251412	-0.058	0.552846	7.92884	8.6733	10.9893	RING/U-box superfamily protein	D12	2756497	2756817	2756497	2756596	2756673	2756817	+	AABAAA	GOOD	5	5	7	38	33	34	1	10	21	31	92	53	7	11	33	43	32	94	0.000427	0.00949433	0.002704	0.08	0.091	0.12	0.021	0.067	0.208	0.097
Gh_D08G0428	RINu3791	-0.068	0.0290267	-0.065	0.0584076	0.003	1	2.34892	16.9362	14.0525	polyamine oxidase 4	D08	4389620	4391100	4389620	4390050	4391002	4391100	-	CAAAAA	GOOD	2	1	2	12	8	23	6	26	33	32	84	86	13	21	28	51	69	96	0.000306333	0.001443	9.7e-05	0.077	0.059	0.042	0.086	0.134	0.161	0.113
Gh_A11G2237	RINu3793	-0.036	0.0812442	0	1	0.035	0.170712	7.30166	12.3903	10.9269	RNA-binding (RRM/RBD/RNP motifs) family protein	A11	76904724	76905918	76904724	76904821	76905820	76905918	-	BAAABA	GOOD	3	5	2	75	43	30	6	19	18	100	82	102	3	3	11	103	45	83	0.000316333	0.00147633	0.000588	0.02	0.055	0.032	0.029	0.104	0.081	0.014
Gh_D01G1319	RINu3823	-0.219	0.264855	-0.162	0.822619	0.057	1	5.41571	10.6632	8.2341		D01	37615065	37615853	37615065	37615407	37615483	37615853	-	BBAAAA	GOOD	5	0	3	11	2	6	11	22	18	14	25	16	6	6	11	15	6	13	0.0194413	0.001897	0.009957	0.232	0	0.25	0.343	0.369	0.428	0.21
Gh_D02G1101	RINu3834	-0.121	0.0311378	-0.039	0.848617	0.082	1	40.4229	15.3363	11.5468	FKBP-like peptidyl-prolyl cis-trans isomerase family protein	D02	30935891	30936614	30935891	30935966	30936451	30936614	+	BAAABA	GOOD	20	4	21	100	43	71	9	16	20	31	31	24	6	0	25	24	11	34	0.001813	0.00698233	0.0182743	0.091	0.044	0.129	0.127	0.205	0.294	0.111
Gh_A12G1061	RINu3840	0.014	0.249155	-0.005	1	-0.019	0.202219	47.461	26.8282	55.4969	Homeodomain-like superfamily protein	A12	63063850	63066901	63063850	63064072	63066839	63066901	-	AABAAA	GOOD	7	48	37	95	121	139	8	6	3	89	15	21	11	18	60	67	99	141	0.00431033	0.00432533	0.00305233	0.036	0.166	0.117	0.043	0.167	0.067	0.076
Gh_D09G1080	RINu3849	-0.06	0.140879	-0.062	0.28942	-0.002	1	9.47585	16.557	17.6371	MATE efflux family protein	D09	37034267	37034572	37034267	37034367	37034455	37034572	-	BAAAAA	GOOD	5	11	4	51	41	37	20	15	56	106	74	120	16	12	48	96	75	83	0.002361	0.004693	0.0100363	0.058	0.145	0.064	0.106	0.113	0.228	0.095
Gh_A05G1865	RINu3864	-0.206	0.000797973	-0.139	0.013869	0.067	0.941267	5.17825	14.9585	12.6003	Inositol 1,3,4-trisphosphate 5/6-kinase family protein	A05	19508548	19508832	19508548	19508637	19508747	19508832	-	CAAABA	GOOD	0	0	3	9	7	17	9	24	56	52	41	56	3	10	42	57	29	53	0.00282133	0.0191063	0.0203163	0	0	0.092	0.091	0.253	0.366	0.029
Gh_A11G0621	RINu3870	-0.06	0.215111	-0.1	0.0155946	-0.039	0.985622	9.454	8.78925	11.6484	Protein kinase superfamily protein	A11	5977143	5977844	5977143	5977235	5977583	5977844	-	BAAAAA	GOOD	9	5	3	53	41	25	6	7	17	21	37	44	5	11	32	29	23	57	0.000147	0.00144433	0.00554533	0.078	0.057	0.057	0.125	0.086	0.162	0.079
Gh_D11G3467	RINu3880	-0.032	1	-0.032	1	0	1	9.81639	13.0245	22.8982		scaffold4549_D11	107404	107880	107404	107687	107770	107880	+	BAAABA	GOOD	11	2	1	56	33	38	7	8	10	66	64	45	11	4	20	42	37	225	0.00249033	0.001057	0.002467	0.112	0.038	0.017	0.064	0.075	0.125	0.145
Gh_A09G0383	RINu3881	-0.016	1	-0.214	0.256542	-0.199	0.621022	10.7959	5.12609	5.8745	TraB family protein	A09	22946608	22946960	22946608	22946683	22946849	22946960	+	AAAAAA	BEST	27	23	47	44	28	37	7	12	23	15	17	11	26	12	44	5	7	37	0.00599233	0.0285613	0.032887	0.235	0.291	0.388	0.189	0.261	0.511	0.722
Gh_A08G1344	RINu3883	-0.066	0.138632	-0.05	0.79428	0.016	1	11.8843	6.01017	4.53443	cytochrome P450, family 707, subfamily A, polypeptide 3	A08	87235842	87236182	87235842	87235936	87236063	87236182	-	BAAABA	GOOD	3	6	2	19	36	53	10	8	5	26	26	39	0	3	9	15	7	29	0.00124433	0.00306233	0.00966933	0.079	0.083	0.02	0.172	0.143	0.065	0
Gh_D04G0278	RINu3913	-0.443	1	-0.14	0.290569	0.303	1	7.71916	2.49032	8.74097	xylem NAC domain 1	D04	4180517	4181052	4180517	4180682	4180777	4181052	-	BABBAA	GOOD	8	3	7	27	13	18	11	1	0	27	0	0	9	15	20	32	14	23	0.001197	0.28	0.017451	0.154	0.124	0.193	0.2	1	NA	0.147
Gh_D04G0021	RINu3928	-0.063	0.376321	-0.04	0.446768	0.024	1	34.5246	12.1968	17.5071	FTSH protease 11	D04	381102	381678	381102	381226	381558	381678	+	AAAAAA	BEST	16	18	13	112	129	105	5	6	16	53	20	31	12	9	19	46	75	60	2.23333e-05	0.00640833	0.001708	0.067	0.065	0.058	0.045	0.13	0.205	0.115
Gh_D01G1433	RINu3954	-0.017	0.391569	-0.041	0.00404226	-0.024	0.615305	43.164	35.5098	39.78	Phosphoglucomutase/phosphomannomutase family protein	D01	42404104	42404894	42404104	42404171	42404798	42404894	-	BABAAA	GOOD	6	4	6	146	168	122	0	3	19	120	80	96	6	11	26	115	155	95	3.73333e-05	0.002268	0.00275033	0.02	0.012	0.024	0	0.018	0.09	0.025
Gh_D13G0170	RINu3957	-0.161	0.012156	-0.089	0.310437	0.072	1	11.7621	7.78536	14.8869	Yippee family putative zinc-binding protein	D13	1577639	1578203	1577639	1577683	1578094	1578203	+	AAAAAA	BEST	29	19	31	97	59	64	23	34	45	48	34	31	33	20	175	71	63	129	0.00124033	0.0132213	0.0200363	0.13	0.139	0.195	0.193	0.333	0.421	0.189
Gh_A06G1467	RINu3970	-0.022	0.318746	0.002	1	0.025	0.759766	9.45114	11.1981	11.1253	telomeric DNA binding protein 1	A06	97648786	97649523	97648786	97648850	97649290	97649523	+	BAAAAA	GOOD	5	8	0	53	24	56	5	15	19	82	62	72	6	5	9	43	32	97	0.00534633	0.002289	0.000212333	0.045	0.143	0	0.03	0.108	0.117	0.065
Gh_D02G1986	RINu3975	0.002	1	-0.095	0.0303042	-0.097	0.0723868	19.9125	32.4997	20.835	beta-D-xylosidase 4	D02	63824186	63824746	63824186	63824356	63824458	63824746	-	BABAAA	GOOD	0	5	8	85	58	57	5	0	11	65	78	81	10	11	19	96	96	28	0.001519	0.00142033	0.0171853	0	0.049	0.077	0.044	0	0.075	0.058
Gh_D11G1475	RINu3981	-0.053	0.895372	0.071	0.300048	0.124	0.0491522	6.29559	7.20173	6.13034	FAD-dependent oxidoreductase family protein	D11	14749951	14750472	14749951	14750101	14750257	14750472	+	AAAABA	GOOD	12	12	14	33	27	26	14	16	20	22	28	31	5	11	4	43	23	21	0.000841333	0.000142333	0.00521733	0.154	0.182	0.212	0.241	0.222	0.244	0.055
Gh_A05G3482	RINu3988	-0.025	1	-0.007	1	0.018	1	12.7561	15.0247	14.9189	SKP1/ASK-interacting protein 5	A05	90366586	90367287	90366586	90366872	90367228	90367287	-	AAAAAA	BEST	19	12	32	47	56	53	11	26	22	94	33	36	18	5	54	77	21	61	0.00456033	0.0144043	0.0135343	0.168	0.097	0.232	0.055	0.283	0.234	0.105
Gh_D01G0186	RINu3990	-0.009	1	-0.012	1	-0.003	1	39.5105	43.246	125.522	acyl-CoA oxidase 3	D01	1528851	1529204	1528851	1528951	1529031	1529204	-	CABAAA	GOOD	1	0	0	197	155	154	5	1	1	340	55	93	9	8	9	651	522	283	3e-06	6.33333e-06	3.7e-05	0.003	0	0	0.01	0.012	0.007	0.009
Gh_A10G1348	RINu4021	-0.03	0.482097	-0.025	0.601622	0.005	1	7.41791	16.0479	12.1653	Auxin efflux carrier family protein	A10	71798246	71798492	71798246	71798299	71798391	71798492	-	CAAAAA	GOOD	4	3	3	37	43	42	7	9	13	53	81	76	10	13	6	85	75	61	0.000147	0.000247	0.000410333	0.063	0.042	0.042	0.076	0.065	0.096	0.068
Gh_D11G1673	RINu4022	-0.005	1	0.01	1	0.015	0.491428	24.934	50.3163	49.4832		D11	18052058	18052804	18052058	18052358	18052740	18052804	-	BAAABA	GOOD	7	3	13	158	158	133	7	29	14	373	216	307	3	2	21	291	192	263	0.000373	0.000794333	0.000363	0.022	0.009	0.047	0.009	0.063	0.022	0.005
Gh_A08G1794	RINu4033	-0.191	0.71042	0.069	1	0.26	0.398719	9.3729	3.55521	4.08935	potassium transporter 1	A08	98266141	98266431	98266141	98266194	98266316	98266431	+	AABCBB	GOOD	9	10	41	11	28	18	4	8	7	4	2	3	1	5	11	11	13	4	0.0392493	0.0281163	0.0845563	0.311	0.165	0.557	0.356	0.688	0.563	0.048
Gh_D07G0704	RINu4040	0.017	1	0	1	-0.017	1	6.2022	7.3216	8.78753	zinc finger (C3HC4-type RING finger) family protein	D07	8433538	8434140	8433538	8433599	8433962	8434140	+	BAAAAA	GOOD	19	7	4	16	15	24	10	5	8	24	7	22	5	5	14	8	13	22	0.022336	0.00341433	0.00205633	0.373	0.189	0.077	0.172	0.263	0.154	0.238
Gh_D11G2784	RINu4048	0.521	0.0612818	0.453	0.180495	-0.068	1	10.8594	13.6208	18.6202	RING/U-box protein	D11	57595739	57597179	57595739	57596706	57596894	57597179	+	BBAAAA	GOOD	5	3	15	10	0	1	8	7	11	31	17	18	5	19	18	29	15	26	0.186508	0.003603	0.0240543	0.2	1	0.882	0.114	0.171	0.234	0.079
Gh_A13G2297	RINu4058	-0.258	1	-0.156	0.413495	0.102	1	13.0858	9.50891	11.907	D111/G-patch domain-containing protein	scaffold3698_A13	13123	13665	13123	13278	13521	13665	+	AABBAA	GOOD	5	15	5	13	24	19	3	4	5	19	0	9	6	6	39	10	13	15	0.00380633	0.248859	0.042589	0.161	0.238	0.116	0.073	1	0.217	0.231
Gh_D07G2276	RINu4066	-0.036	1	-0.046	0.422243	-0.01	1	7.558	5.18017	12.3779	Protein of unknown function (DUF707)	D07	54002216	54002467	54002216	54002273	54002350	54002467	-	BABAAA	GOOD	8	2	9	48	37	52	12	1	8	32	38	36	16	12	24	77	63	96	0.001456	0.00841433	0.000237	0.099	0.035	0.103	0.199	0.017	0.128	0.121
Gh_D06G1946	RINu4067	0.022	0.401203	-0.018	1	-0.04	0.0933426	14.1115	9.62784	7.88239	acetyl-CoA synthetase	D06	60629759	60630053	60629759	60629858	60629962	60630053	-	AABABA	GOOD	5	10	9	101	94	89	3	5	6	66	122	123	3	7	16	74	59	78	0.000292333	4e-06	0.00180633	0.028	0.059	0.056	0.026	0.024	0.028	0.023
Gh_D05G3715	RINu4081	0.261	1.7435e-05	0.228	1.54771e-05	-0.033	1	5.8571	7.40472	7.39971	proteasome activating protein 200	D05	61751385	61752094	61751385	61751554	61751923	61752094	-	AACBCA	GOOD	5	12	18	8	19	17	1	0	0	12	4	5	2	3	1	23	38	8	0.00381733	0.000533333	0.000124333	0.238	0.24	0.346	0.04	0	0	0.042
Gh_A09G1748	RINu4087	0.032	0.987598	0.013	1	-0.019	1	28.7407	13.8472	11.051	Aldolase superfamily protein	A09	70855031	70855287	70855031	70855101	70855222	70855287	-	AAAAAA	BEST	52	89	61	115	132	96	17	16	25	51	48	29	35	29	20	59	42	55	0.001488	0.00929633	0.00317033	0.2	0.272	0.26	0.156	0.156	0.323	0.247
Gh_A04G1100	RINu4088	-0.025	0.412802	-0.045	0.0412378	-0.02	0.490618	0.167539	13.8349	7.61451	hemoglobin 1	A04	61159993	61160575	61159993	61160106	61160460	61160575	+	CBBAAA	GOOD	0	0	0	2	5	10	3	8	6	61	113	164	5	8	12	61	104	95	0	6.53333e-05	0.000148	0	0	0	0.024	0.034	0.018	0.039
Gh_D03G0032	RINu4090	-0.065	0.00293177	-0.113	0.00171713	-0.047	1	2.08957	38.8441	6.02367	NAC domain containing protein 36	D03	230440	231074	230440	230683	230802	231074	-	CAAABA	GOOD	0	0	0	12	8	10	11	37	41	132	355	214	7	4	10	37	44	23	0	0.000782333	0.00563633	0	0	0	0.044	0.055	0.097	0.095
Gh_D08G2539	RINu4107	0.001	1	0.009	0.785661	0.008	0.717593	50.369	48.0067	47.8684	Insulinase (Peptidase family M16) protein	D08	65117795	65118158	65117795	65117893	65118091	65118158	-	AAAABA	GOOD	10	8	7	282	255	167	7	8	19	342	277	356	10	4	1	394	278	100	9.33333e-06	6.93333e-05	1.73333e-05	0.017	0.015	0.021	0.01	0.014	0.026	0.013
Gh_D09G1114	RINu4124	-0.023	0.786481	-0.058	0.13799	-0.035	0.94451	35.616	31.7123	41.2036		D09	37550867	37551273	37550867	37551011	37551204	37551273	-	AAAAAA	BEST	30	14	16	152	52	59	27	40	38	135	98	119	32	18	55	131	46	92	0.000280333	0.00154233	0.00367033	0.09	0.119	0.119	0.091	0.169	0.138	0.109
Gh_D07G0021	RINu4127	-0.054	0.269704	-0.042	0.0395361	0.011	1	27.0038	23.8359	42.0223	RING/U-box superfamily protein	D07	206495	206715	206495	206594	206664	206715	-	BAAAAA	GOOD	1	11	8	45	98	123	7	12	12	98	50	72	7	19	60	89	138	304	0.000784	0.00223033	0.00115633	0.015	0.071	0.043	0.047	0.141	0.102	0.051
Gh_A06G0214	RINu4134	0.089	0.405676	-0.036	1	-0.125	0.16874	8.02908	11.5669	14.2063	pre-mRNA-processing protein 40A	A06	2395480	2395898	2395480	2395579	2395825	2395898	-	AABAAA	GOOD	5	16	15	21	28	24	7	2	0	19	6	8	8	48	17	15	59	40	0.00518933	0.00749233	0.003396	0.106	0.222	0.238	0.156	0.143	0	0.211
Gh_A07G2366	RINu4136	-0.006	1	-0.023	0.640466	-0.018	0.812369	59.9495	15.2254	15.2115	photosystem I light harvesting complex gene 6	scaffold1921_A07	78334	80186	78334	78927	80148	80186	-	AACABA	GOOD	6	8	5	576	447	507	2	1	3	154	48	75	2	1	14	185	137	80	5.33333e-06	5.2e-05	0.00190033	0.005	0.009	0.005	0.006	0.01	0.02	0.005
Gh_A04G1274	RINu4171	0.065	0.147439	-0.008	1	-0.073	0.123811	7.48773	7.07963	12.9449	ATP/GTP-binding protein family	A04	62784631	62785933	62784631	62784706	62784839	62785933	-	AABAAA	GOOD	6	15	7	33	31	33	11	1	5	34	39	66	9	46	12	63	67	72	0.004039	0.004969	0.0122543	0.088	0.204	0.101	0.146	0.013	0.039	0.07
Gh_D11G0437	RINu4181	-0.103	1	0.001	1	0.104	1	9.66423	8.37189	12.3363	P-loop containing nucleoside triphosphate hydrolases superfamily protein	D11	3677992	3679331	3677992	3678767	3679097	3679331	+	BAABBA	CKHA-BEST	7	7	4	11	16	6	5	5	14	2	15	18	4	5	30	15	9	30	0.00149433	0.0442523	0.0115803	0.241	0.179	0.25	0.556	0.143	0.28	0.118
Gh_A07G1481	RINu4185	0.059	1	0.048	1	-0.011	1	23.6692	19.2873	24.0394	cytochrome P450, family 82, subfamily C, polypeptide 4	A07	44249710	44251621	44249710	44250269	44250661	44251621	-	ABAAAA	GOOD	52	54	59	9	3	7	65	55	69	6	17	8	75	60	59	10	8	11	0.006223	0.014956	0.00124033	0.743	0.9	0.808	0.844	0.618	0.812	0.789
Gh_D11G0686	RINu4193	-0.173	0.0530485	-0.095	0.0104034	0.079	1	11.9385	21.227	55.5738	Uncharacterised protein family (UPF0041)	D11	5947544	5947802	5947544	5947637	5947747	5947802	+	AAAAAA	BEST	42	51	95	161	177	224	234	34	115	345	92	58	285	272	1002	589	631	1135	0.001236	0.0338663	0.00568033	0.131	0.143	0.197	0.281	0.176	0.534	0.218
Gh_A11G0926	RINu4202	0.055	0.0164148	-0.078	0.0960076	-0.133	0.000496775	23.4107	10.4288	28.8886	Homeodomain-like superfamily protein	A11	9890805	9891190	9890805	9890835	9891164	9891190	+	AACBAA	GOOD	9	23	22	65	45	88	2	1	1	36	6	4	17	31	25	39	51	49	0.00501433	0.00178533	0.000732	0.065	0.204	0.111	0.027	0.077	0.111	0.179
Gh_A02G1126	RINu4222	-0.029	1	-0.097	0.963027	-0.068	1	7.56856	6.36069	7.23229	Protein phosphatase 2A, regulatory subunit PR55	A02	61208275	61209166	61208275	61208485	61209074	61209166	+	AAAAAA	BEST	12	9	8	12	19	25	8	10	5	7	15	16	9	17	10	14	25	6	0.0101663	0.0131103	0.0142443	0.333	0.191	0.138	0.364	0.25	0.135	0.243
Gh_A13G1244	RINu4224	-0.303	0.0219975	-0.119	0.139574	0.184	0.982827	16.24	6.4553	12.3868	RNA-binding S4 domain-containing protein	A13	66329747	66330094	66329747	66329853	66330025	66330094	+	BAABAA	CKHA-BEST	10	4	11	13	36	42	7	7	11	9	2	7	5	9	46	7	28	34	0.013473	0.031792	0.0177103	0.278	0.053	0.116	0.28	0.636	0.44	0.263
Gh_A07G2334	RINu4235	-0.009	1	0.01	1	0.019	1	20.101	19.8985	18.4962	Protein of unknown function (DUF1639)	scaffold1918_A07	124462	124679	124462	124540	124622	124679	+	AAAAAA	BEST	56	50	55	18	27	55	69	62	65	57	38	20	42	23	84	24	15	45	0.0189763	0.014836	0.000624333	0.668	0.545	0.393	0.44	0.514	0.678	0.531
Gh_D08G2179	RINu4251	-0.173	0.0347533	-0.121	0.393296	0.052	1	17.913	10.1884	15.7719	iron-regulated protein 3	D08	61329972	61330472	61329972	61330074	61330354	61330472	+	AAAAAA	BEST	9	20	28	18	59	61	9	21	28	6	22	33	9	30	67	28	46	32	0.000826333	0.004837	0.0368363	0.2	0.145	0.187	0.429	0.323	0.298	0.138
Gh_D07G1714	RINu4253	-0.023	0.428801	-0.123	0.604214	-0.1	1	4.67377	7.20807	5.75461	Acid phosphatase/vanadium-dependent haloperoxidase-related protein	D07	37463497	37464657	37463497	37463626	37464606	37464657	+	BAAABA	GOOD	0	3	7	29	5	8	6	18	7	14	24	19	1	6	41	21	9	12	0.0251843	0.00391633	0.0943923	0	0.231	0.304	0.176	0.273	0.156	0.023
Gh_D13G2207	RINu4260	0.087	1	0	1	-0.087	1	6.81911	5.27449	7.27279	AP2/B3-like transcriptional factor family protein	D13	58191968	58192634	58191968	58192262	58192354	58192634	-	AAABAA	GOOD	16	29	33	10	11	39	7	6	11	16	9	3	14	22	48	11	15	25	0.0192623	0.0665343	0.00273233	0.498	0.621	0.344	0.214	0.293	0.695	0.441
Gh_A03G0428	RINu4292	-0.022	0.0214869	-0.039	0.0101696	-0.017	1	99.2466	90.905	38.0543	Tetratricopeptide repeat (TPR)-like superfamily protein	A03	8978720	8980960	8978720	8978961	8979560	8980960	-	AAAAAA	BEST	9	6	17	229	217	222	9	41	18	128	282	248	5	12	20	101	76	101	0.000146333	0.000374333	0.00117433	0.019	0.014	0.037	0.034	0.068	0.035	0.024
Gh_A11G3187	RINu4318	-0.121	1	-0.076	0.321141	0.045	1	7.92386	4.69987	5.26982	ferrochelatase 2	scaffold2939_A11	368669	369349	368669	368770	369147	369349	+	AAABAC	GOOD	22	41	38	6	9	7	8	30	26	0	6	5	14	9	79	3	2	4	0.001776	0.026524	0.0149973	0.647	0.695	0.731	1	0.714	0.722	0.7
Gh_D02G0205	RINu4343	-0.112	0.00110046	-0.166	0.000206294	-0.054	1	21.1613	5.34813	6.94724	basic helix-loop-helix (bHLH) DNA-binding superfamily protein	D02	2310736	2311112	2310736	2310989	2311074	2311112	+	AABABA	GOOD	6	6	7	73	93	83	2	20	7	12	40	28	13	4	10	23	17	20	3.7e-05	0.00564933	0.00513433	0.05	0.04	0.051	0.096	0.242	0.138	0.265
Gh_A01G1272	RINu4354	0.17	0.344885	0.164	0.350664	-0.006	1	4.75174	12.5269	22.977	dihydrosphingosine phosphate lyase	A01	75458783	75459062	75458783	75458930	75459007	75459062	-	AAAAAA	BEST	5	16	14	32	12	15	5	17	44	69	73	85	19	33	40	110	94	139	0.038523	0.011011	0.00191433	0.094	0.469	0.382	0.046	0.134	0.255	0.103
Gh_A13G1863	RINu4362	-0.031	1	-0.011	1	0.02	1	7.52732	7.54406	8.0852	Cell differentiation, Rcd1-like protein	A13	78258936	78260347	78258936	78259043	78260304	78260347	-	BABAAA	GOOD	1	10	10	36	59	51	4	9	6	23	29	48	7	7	8	37	58	52	0.00164033	0.001497	0.000210333	0.014	0.078	0.089	0.08	0.134	0.059	0.086
Gh_A01G0248	RINu4385	-0.047	0.270285	0.027	0.83826	0.074	0.00332181	15.3415	35.5208	43.0739	Protein kinase superfamily protein	A01	2393494	2394260	2393494	2393884	2394109	2394260	-	AAAABA	GOOD	9	6	9	71	54	51	15	29	39	182	79	120	6	2	34	169	146	171	0.000212333	0.00390833	0.002053	0.06	0.053	0.081	0.04	0.155	0.14	0.017
Gh_A05G2107	RINu4397	-0.082	0.0473021	-0.072	0.108326	0.01	1	68.5249	11.1194	9.00928	Sucrose-phosphate synthase family protein	A05	23846658	23847145	23846658	23846748	23846899	23847145	-	AABAAA	GOOD	61	25	34	235	297	329	28	5	3	37	18	27	8	5	14	20	18	46	0.001677	0.012909	0.000558333	0.115	0.04	0.049	0.275	0.122	0.053	0.167
Gh_D10G1636	RINu4404	-0.056	0.167014	-0.008	1	0.048	0.33042	14.3613	12.1187	11.448	SC35-like splicing factor 28	D10	45211672	45211888	45211672	45211731	45211848	45211888	+	BAAABA	GOOD	5	2	7	94	38	60	7	5	9	57	33	30	4	5	4	67	33	67	0.000363	0.001777	0.000736333	0.029	0.029	0.062	0.065	0.079	0.144	0.032
Gh_D07G0734	RINu4430	-0.076	8.76649e-06	-0.103	0.00757878	-0.027	1	36.238	205.93	109.848	NAD(P)-binding Rossmann-fold superfamily protein	D07	8932190	8933011	8932190	8932376	8932453	8933011	+	BAAAAA	GOOD	10	6	1	73	67	113	25	163	145	191	612	576	36	20	191	252	267	269	0.00152633	0.00148633	0.021801	0.083	0.056	0.006	0.08	0.15	0.143	0.086
Gh_A03G0669	RINu4431	-0.432	0.00085998	-0.24	0.372378	0.192	0.544059	7.88557	11.8137	9.42857	protein-l-isoaspartate methyltransferase 1	A03	21499165	21499747	21499165	21499436	21499612	21499747	-	BABBAA	GOOD	3	5	18	9	15	13	4	10	37	1	3	8	7	12	22	12	6	5	0.0235853	0.00134233	0.0539773	0.143	0.143	0.409	0.667	0.625	0.698	0.226
Gh_D10G0022	RINu4441	0.009	1	-0.012	0.716693	-0.021	0.155591	16.6662	24.0773	26.0385	Ergosterol biosynthesis ERG4/ERG24 family	D10	186018	186805	186018	186144	186704	186805	-	CABAAA	GOOD	2	3	4	95	68	66	0	7	5	161	171	172	8	6	10	155	138	96	9.23333e-05	0.000105333	0.000247	0.01	0.022	0.029	0	0.02	0.014	0.025
Gh_A12G0563	RINu4443	0.062	0.0278657	0.002	1	-0.06	0.160656	13.1565	6.54523	6.07167	Protein of unknown function (DUF3353)	A12	13955584	13956524	13955584	13955741	13956073	13956524	-	AAAAAA	BEST	18	63	60	145	135	163	14	15	9	73	104	69	24	26	10	71	56	74	0.004621	0.000201	0.004033	0.058	0.189	0.155	0.088	0.067	0.061	0.145
Gh_A04G1034	RINu4474	-0.105	0.025232	-0.085	0.273131	0.02	1	7.68918	7.15976	8.26848	RING/U-box superfamily protein	A04	60368076	60368600	60368076	60368127	60368501	60368600	+	BAAABA	GOOD	6	4	2	55	25	21	5	13	22	32	46	27	4	1	32	35	21	30	0.000229	0.0128363	0.0321703	0.052	0.074	0.045	0.072	0.124	0.289	0.054
Gh_A09G2195	RINu4513	0.094	0.00887801	0.066	0.206846	-0.028	0.983297	31.2105	72.2587	50.0433	Ribosomal protein L7Ae/L30e/S12e/Gadd45 family protein	A09	74869863	74870608	74869863	74870033	74870406	74870608	-	AAAAAA	BEST	103	120	148	204	126	173	129	160	176	360	339	353	146	219	119	394	309	224	0.004129	0.000651	0.00280933	0.202	0.323	0.3	0.152	0.191	0.2	0.156
Gh_A09G2149	RINu4534	-0.015	1	0.038	1	0.053	1	5.6809	6.86614	7.36356	Leucine-rich repeat (LRR) family protein	A09	74550587	74551028	74550587	74550696	74550981	74551028	-	AAAAAA	BEST	19	11	23	28	35	33	20	14	14	49	15	27	18	16	17	35	37	48	0.00476633	0.006019	0.000756333	0.253	0.136	0.258	0.169	0.318	0.206	0.205
Gh_D06G2095	RINu4539	-0.018	0.0687891	-0.031	0.000495494	-0.013	0.599679	46.6402	45.0065	48.3029	Serinc-domain containing serine and sphingolipid biosynthesis protein	D06	62833731	62834639	62833731	62834015	62834398	62834639	-	CABAAA	GOOD	2	4	3	170	150	141	3	13	12	183	170	152	11	6	30	168	178	191	1.3e-05	0.000290333	0.000840333	0.006	0.013	0.011	0.008	0.037	0.038	0.032
Gh_D12G2324	RINu4540	-0.045	0.0243232	-0.043	0.280821	0.002	1	86.3766	29.0212	44.3169	cellulose synthase like G3	D12	56401461	56401821	56401461	56401614	56401695	56401821	+	AABABA	GOOD	6	7	5	313	336	265	7	6	2	100	37	39	5	3	11	214	174	44	3.33333e-07	0.001119	0.00538033	0.012	0.013	0.012	0.044	0.095	0.032	0.015
Gh_D01G1770	RINu4541	-0.081	0.288292	0.064	1	0.145	0.880382	6.93018	2.50197	4.03735	tRNA synthetase class II (D, K and N) family protein	D01	54693859	54694210	54693859	54693951	54694138	54694210	-	AACBBB	GOOD	5	5	5	7	5	13	0	2	0	6	0	1	0	1	11	1	12	5	0.00748133	0.333333	0.085072	0.263	0.333	0.161	0	1	0	0
Gh_D07G0122	RINu4555	0.038	0.652619	-0.027	1	-0.064	0.118817	6.05229	8.282	5.21165	Small nuclear ribonucleoprotein family protein	D07	1344160	1344445	1344160	1344276	1344382	1344445	+	AABAAA	GOOD	6	6	5	40	30	49	6	6	2	61	63	56	6	13	6	36	40	45	0.000600333	0.000364	0.00214433	0.081	0.105	0.056	0.055	0.053	0.021	0.089
Gh_D13G2479	RINu4561	0.067	0.00768048	0.048	0.125416	-0.019	1	22.8719	31.1029	20.9841	heptahelical transmembrane protein1	scaffold4656_D13	125711	126637	125711	125804	126588	126637	+	AABABA	GOOD	10	13	20	55	74	56	4	11	5	56	94	93	2	9	12	79	66	56	0.00163433	0.000224333	0.00183633	0.083	0.081	0.152	0.034	0.055	0.026	0.012
Gh_D13G2463	RINu4568	-0.138	0.352704	-0.128	0.542155	0.011	1	8.18124	5.32844	6.74386	Lung seven transmembrane receptor family protein	D13	60517890	60518476	60517890	60518059	60518339	60518476	-	AAAAAA	BEST	26	19	35	24	14	28	29	48	55	10	35	22	28	18	67	14	17	16	0.000721	0.00962033	0.0274343	0.351	0.404	0.385	0.592	0.407	0.556	0.5
Gh_A07G1804	RINu4592	0.106	0.44573	0.108	0.665623	0.002	1	0.626876	21.3857	42.2544	Oxidoreductase, zinc-binding dehydrogenase family protein	A07	72882764	72883771	72882764	72883454	72883682	72883771	-	CCBAAA	GOOD	2	0	0	1	3	2	8	3	25	134	57	86	8	5	38	203	258	109	0.0833333	0.00330233	0.005961	0.5	0	0	0.029	0.026	0.127	0.019
Gh_D12G1488	RINu4599	-0.029	0.00590294	-0.021	0.0267079	0.007	1	17.5803	51.1792	40.7614	AMP-dependent synthetase and ligase family protein	D12	45138249	45138678	45138249	45138317	45138569	45138678	+	CAAAAA	GOOD	0	2	3	89	55	71	11	20	44	407	295	255	6	13	28	241	211	215	0.000129	0.00114533	0.000614333	0	0.018	0.021	0.013	0.033	0.079	0.012
Gh_A11G2934	RINu4603	-0.037	1	-0.095	0.828012	-0.058	1	8.42548	6.36776	11.399	mRNA capping enzyme family protein	A11	93144955	93145788	93144955	93145168	93145668	93145788	+	AAAAAA	BEST	9	23	15	18	20	18	7	6	24	20	9	9	13	43	25	9	36	23	0.00685033	0.0485543	0.00116633	0.2	0.365	0.294	0.149	0.25	0.571	0.419
Gh_A08G1710	RINu4618	-0.171	1	-0.042	1	0.129	1	8.40146	3.98632	5.96717	CLIP-associated protein	A08	96876737	96878051	96876737	96877070	96877895	96878051	+	AABBAA	GOOD	15	22	27	24	46	19	8	4	2	11	0	10	11	11	10	9	26	7	0.013773	0.232424	0.0169373	0.238	0.193	0.415	0.267	1	0.091	0.379
Gh_D06G2095	RINu4637	-0.024	0.0762726	-0.027	0.0654544	-0.002	1	46.6402	45.0065	48.3029	Serinc-domain containing serine and sphingolipid biosynthesis protein	D06	62835202	62835578	62835202	62835377	62835466	62835578	-	CAAABA	GOOD	1	0	2	180	192	145	5	8	7	156	165	120	0	8	16	197	243	130	2.1e-05	5.83333e-05	0.00138133	0.003	0	0.009	0.02	0.03	0.035	0
Gh_A09G0917	RINu4639	-0.114	0.0791479	-0.064	0.49793	0.05	1	11.2103	14.3214	19.4607	OTU-like cysteine protease family protein	A09	57942283	57943546	57942283	57942970	57943384	57943546	+	AAAAAA	BEST	20	15	23	49	45	56	31	63	50	78	58	57	17	29	119	53	63	111	0.000234333	0.00935433	0.0121943	0.169	0.143	0.17	0.166	0.352	0.305	0.138
Gh_A07G0033	RINu4651	-0.068	0.188694	-0.004	1	0.065	0.495866	23.5705	12.2212	22.1127	protein serine/threonine phosphatases;protein kinases;catalytics;cAMP-dependent protein kinase regulators;ATP binding;protein serine/threonine phosphatases	A07	466150	467081	466150	466307	466959	467081	-	AAAAAA	BEST	14	29	18	74	110	52	17	32	54	86	64	75	21	18	76	116	110	150	0.000961333	0.007825	0.00501433	0.086	0.116	0.148	0.09	0.2	0.265	0.083
Gh_A02G1807	RINu4668	0.035	0.997699	-0.047	1	-0.083	0.535734	10.8889	10.1836	12.3036	SEUSS transcriptional co-regulator	scaffold478_A02	268835	269324	268835	268884	269109	269324	+	AAAAAA	BEST	21	18	17	28	70	43	10	11	10	58	19	30	11	31	14	36	58	13	0.006591	0.00528033	0.0120823	0.273	0.114	0.165	0.079	0.224	0.143	0.133
Gh_A07G2335	RINu4672	-0.045	0.151093	-0.058	0.121967	-0.013	1	15.8	11.2068	12.7144		scaffold1918_A07	132008	134625	132008	132060	133792	134625	-	BAAABA	GOOD	3	8	7	65	96	67	11	6	7	52	40	39	2	9	16	55	48	36	0.000186333	0.000169333	0.00678933	0.023	0.04	0.05	0.096	0.07	0.082	0.018
Gh_D05G1323	RINu4711	-0.226	0.00754626	-0.129	0.90449	0.097	0.827696	6.29752	6.67304	6.42596	NADH:ubiquinone oxidoreductase intermediate-associated protein 30	D05	11642018	11642369	11642018	11642069	11642277	11642369	+	BAAABA	GOOD	2	3	10	15	22	26	10	9	12	10	8	16	2	7	32	25	30	14	0.003169	0.001983	0.072237	0.063	0.064	0.161	0.333	0.36	0.273	0.038
Gh_A02G0979	RINu4721	0.21	0.00545318	0.012	1	-0.198	0.117098	12.6999	5.71517	7.68288	auxin response factor 9	A02	41941843	41942167	41941843	41941928	41942014	41942167	-	AABAAA	GOOD	20	30	32	22	50	26	4	5	5	26	13	16	16	15	15	10	40	18	0.00667233	0.00309233	0.0243373	0.367	0.276	0.439	0.089	0.197	0.166	0.505
Gh_D04G1990	RINu4732	0.013	1	0.007	1	-0.006	1	8.28102	9.87948	10.7531	Emsy N Terminus (ENT)/ plant Tudor-like domains-containing protein	scaffold3974_D04	632130	632713	632130	632177	632649	632713	-	BAAABA	GOOD	3	9	16	59	24	26	12	22	18	66	62	53	7	3	44	71	18	59	0.0112863	0.00141733	0.014925	0.025	0.158	0.235	0.083	0.151	0.145	0.047
Gh_D04G1030	RINu4739	-0.039	0.199808	-0.054	0.186143	-0.015	1	19.567	22.1907	20.8126	Tetratricopeptide repeat (TPR)-like superfamily protein	D04	33287431	33287940	33287431	33287765	33287853	33287940	+	BAAABA	GOOD	8	0	3	90	45	63	9	12	14	142	88	100	7	3	16	114	52	49	0.000704333	0.000589	0.006076	0.053	0	0.029	0.038	0.079	0.081	0.037
Gh_A11G2996	RINu4762	-0.019	0.620275	-0.005	1	0.015	0.832258	130.267	31.1535	19.7316	RNA-binding (RRM/RBD/RNP motifs) family protein	scaffold2727_A11	92396	93176	92396	92687	93077	93176	-	AABACA	GOOD	8	13	6	628	533	525	0	10	7	193	91	112	1	1	4	112	77	69	1.2e-05	0.000681333	0.000177333	0.006	0.012	0.006	0	0.052	0.03	0.004
Gh_D06G0207	RINu4785	0.047	1	0.036	1	-0.011	1	12.0205	11.4604	19.8525	pre-mRNA-processing protein 40A	D06	2050606	2050823	2050606	2050641	2050736	2050823	-	AABAAA	GOOD	16	33	34	20	44	41	29	1	11	24	11	12	18	35	48	26	50	78	0.000124	0.0396223	0.000209333	0.329	0.315	0.337	0.426	0.053	0.36	0.298
Gh_D08G2534	RINu4814	-0.084	0.229894	-0.072	0.515095	0.013	1	13.8925	6.11924	7.13166	Arginyl-tRNA synthetase, class Ic	D08	65087437	65087762	65087437	65087507	65087672	65087762	+	AAAAAA	BEST	31	27	15	80	88	69	30	22	8	56	25	27	25	13	15	29	45	34	0.001027	0.00784633	0.00800833	0.162	0.133	0.098	0.211	0.306	0.129	0.301
Gh_D11G2440	RINu4832	-0.009	1	0.001	1	0.01	1	28.8736	24.8499	37.8031	sodium hydrogen exchanger 2	D11	49100829	49101162	49100829	49101024	49101116	49101162	-	AAAAAA	BEST	23	23	26	81	90	192	14	13	18	64	52	70	16	12	61	72	74	215	0.00147233	8.93333e-05	0.000870333	0.15	0.137	0.078	0.12	0.134	0.138	0.121
Gh_D02G1152	RINu4836	-0.035	1	0.024	0.560096	0.06	1	15.3524	15.8694	21.6562	phytochrome and flowering time regulatory protein (PFT1)	D02	34649406	34650033	34649406	34649616	34649902	34650033	-	BAAABA	GOOD	4	17	16	76	72	72	5	5	5	54	10	24	4	10	8	80	81	48	0.00198533	0.00634533	0.000721	0.026	0.106	0.1	0.044	0.2	0.094	0.024
Gh_D05G2675	RINu4842	-0.063	0.0333062	-0.04	0.0207829	0.024	1	3.40366	40.4843	63.0363	annexin 4	D05	27943078	27943895	27943078	27943251	27943679	27943895	+	CAAAAA	GOOD	0	0	0	9	5	26	7	10	8	208	35	79	6	6	52	175	318	253	0	0.00309233	0.00214933	0	0	0	0.017	0.125	0.048	0.017
Gh_D08G0226	RINu4851	-0.063	0.882179	-0.105	1	-0.042	1	5.03811	5.7107	5.58067	S-adenosyl-L-methionine-dependent methyltransferases superfamily protein	D08	2172746	2173217	2172746	2172855	2173115	2173217	+	AAAABA	GOOD	13	11	7	34	24	23	6	22	26	32	26	33	2	8	47	34	15	19	0.000729333	0.013921	0.0707773	0.16	0.186	0.132	0.086	0.297	0.283	0.029
Gh_D06G0207	RINu4860	0.048	1	0.068	0.683574	0.019	1	12.0205	11.4604	19.8525	pre-mRNA-processing protein 40A	D06	2050398	2050641	2050398	2050504	2050606	2050641	-	AABAAA	GOOD	16	34	34	15	48	45	29	2	11	19	20	14	18	35	48	22	74	88	0.002479	0.0450363	0.00319633	0.389	0.297	0.31	0.476	0.056	0.319	0.328
Gh_A13G1773	RINu4873	-0.026	0.00320967	-0.013	1	0.013	0.475837	27.1364	69.0108	41.4609	Plant haem oxygenase (decyclizing) family protein	A13	76657593	76658107	76657593	76657701	76657883	76658107	-	CAAABA	GOOD	0	0	1	96	81	117	11	5	36	286	278	323	0	3	16	161	132	240	5.33333e-06	0.000532	0.000264333	0	0	0.004	0.019	0.009	0.053	0
Gh_D01G1699	RINu4887	-0.029	0.332775	-0.112	0.166869	-0.083	1	2.916	7.69048	12.3458	flavin-dependent monooxygenase 1	D01	53464484	53465267	53464484	53464827	53464908	53465267	-	CAAAAA	GOOD	1	4	1	24	6	15	7	19	20	55	37	85	16	11	26	52	10	121	0.0241843	0.007869	0.0251453	0.026	0.303	0.042	0.076	0.25	0.133	0.167
Gh_D05G2660	RINu4903	0.022	1	0.022	0.894366	0	1	34.5952	19.8729	17.8697	Uroporphyrinogen decarboxylase	D05	27767147	27767928	27767147	27767276	27767739	27767928	-	AAAAAA	BEST	91	100	76	191	269	208	38	19	34	106	75	82	35	36	38	108	133	88	0.000446333	0.000933333	0.000900333	0.192	0.157	0.154	0.152	0.112	0.172	0.139
Gh_D08G1936	RINu4907	-0.012	1	-0.103	0.000534557	-0.09	0.00844794	8.00399	7.4184	12.4861	UDP-D-glucose/UDP-D-galactose 4-epimerase 1	D08	57516832	57517449	57516832	57516934	57517313	57517449	-	BACAAA	GOOD	1	6	3	63	37	42	3	2	3	58	17	19	6	15	42	53	56	62	0.001141	0.000592333	0.0103203	0.008	0.075	0.034	0.025	0.056	0.073	0.054
Gh_D06G0807	RINu4912	-0.153	0.00919205	-0.228	0.00111954	-0.075	0.662222	2.83338	10.454	8.24352		D06	14271434	14271665	14271434	14271515	14271591	14271665	-	CAAAAA	GOOD	3	2	0	19	15	9	22	24	26	41	75	71	21	18	14	41	23	26	0.00263033	0.00207633	0.00232133	0.095	0.081	0	0.263	0.176	0.196	0.254
Gh_A07G0258	RINu4913	0.15	0.0348599	0.036	1	-0.114	0.147221	5.62622	4.31279	7.8227	TBP-associated factor 5	A07	3182139	3182397	3182139	3182212	3182301	3182397	-	AABAAA	GOOD	7	12	16	39	17	25	8	11	2	41	62	35	16	18	14	33	32	88	0.0129053	0.00163033	0.00834633	0.101	0.307	0.287	0.109	0.1	0.035	0.234
Gh_A02G1677	RINu4916	-0.099	1	-0.042	1	0.057	1	11.7538	8.87663	9.21663	ACT-like protein tyrosine kinase family protein	A02	83080123	83080492	83080123	83080228	83080437	83080492	+	BABAAA	GOOD	4	19	11	12	30	24	4	12	15	17	8	15	5	20	37	15	48	30	0.002413	0.027696	0.016861	0.143	0.241	0.186	0.105	0.429	0.333	0.143
Gh_D05G2111	RINu4917	-0.043	0.170004	-0.123	4.76544e-05	-0.08	0.0652241	10.8183	15.5694	10.6263		D05	19699079	19700254	19699079	19699134	19699877	19700254	+	CABAAA	GOOD	2	4	1	41	41	40	4	0	17	36	65	45	7	8	22	27	24	46	0.000316333	0.00655433	0.00156133	0.024	0.047	0.012	0.053	0	0.159	0.115
Gh_D03G1092	RINu4918	-0.223	0.0836224	-0.206	0.063791	0.017	1	8.56557	12.8658	11.5113	Protein of unknown function (DUF167)	D03	36451854	36452828	36451854	36451955	36452713	36452828	-	BAAABA	GOOD	6	4	1	12	10	9	19	5	8	8	8	9	9	4	36	12	6	17	0.005949	0.025525	0.0213843	0.2	0.167	0.053	0.543	0.238	0.308	0.273
Gh_D04G1176	RINu4952	-0.043	0.10707	-0.052	0.166306	-0.01	1	18.9066	5.74978	9.43954	Haloacid dehalogenase-like hydrolase (HAD) superfamily protein	D04	38674466	38674926	38674466	38674762	38674860	38674926	-	AABABA	GOOD	6	16	13	91	122	130	22	0	2	48	5	14	3	7	28	39	60	62	0.000324333	0.012043	0.00859033	0.038	0.074	0.057	0.217	0	0.08	0.045
Gh_D08G2143	RINu4953	-0.162	1	-0.039	1	0.123	1	7.3802	2.99359	4.03618	potassium transporter 1	D08	60777380	60777670	60777380	60777433	60777555	60777670	+	AABBBA	GOOD	7	10	8	16	16	19	3	6	2	10	1	4	0	1	21	9	9	5	0.001393	0.117009	0.150474	0.194	0.256	0.189	0.142	0.768	0.216	0
Gh_A12G0048	RINu4954	-0.071	0.0141338	-0.077	0.00259824	-0.006	1	8.59009	8.77236	14.7994	homolog of yeast autophagy 18 (ATG18) G	A12	664383	665487	664383	664541	665353	665487	+	CAAABA	GOOD	2	3	4	34	46	41	13	7	13	40	41	58	3	22	38	49	56	112	9.3e-05	0.000954333	0.005257	0.029	0.032	0.047	0.14	0.079	0.101	0.03
Gh_A10G0710	RINu4962	0.207	3.96437e-05	0.162	0.00189258	-0.046	0.458878	6.69412	14.5703	26.6764	structural molecules	A10	12085842	12086353	12085842	12085972	12086246	12086353	-	AABAAA	GOOD	14	20	17	15	26	28	12	0	3	30	44	36	16	13	15	41	57	88	0.00180833	0.007603	0.00188433	0.318	0.278	0.233	0.167	0	0.04	0.163
Gh_D11G2830	RINu4974	-0.008	1	-0.009	1	-0.001	1	133.913	101.373	113.366	shaggy-related kinase 11	D11	58071260	58071535	58071260	58071343	58071432	58071535	-	CAAABA	GOOD	1	0	1	440	586	483	5	6	6	405	403	384	3	2	22	443	412	613	3.33333e-07	1e-06	0.000114333	0.001	0	0.001	0.008	0.009	0.01	0.004
Gh_A10G0853	RINu4983	-0.129	0.0181526	-0.072	0.292533	0.058	1	36.3711	28.9836	42.3333	U1 small nuclear ribonucleoprotein-70K	A10	18059207	18060599	18059207	18059289	18060536	18060599	-	AAAAAA	BEST	30	19	35	119	150	121	30	35	58	132	65	49	23	28	125	114	132	130	0.00120933	0.0184333	0.017791	0.112	0.06	0.126	0.102	0.212	0.372	0.092
Gh_A07G0119	RINu4984	-0.081	1	0.055	1	0.137	0.988839	3.39045	6.40503	11.087	membrane bound O-acyl transferase (MBOAT) family protein	A07	1425554	1426434	1425554	1425678	1426356	1426434	+	ABABAA	GOOD	12	8	7	2	9	10	9	15	16	3	7	10	29	28	68	24	40	32	0.073141	0.00609233	0.0164173	0.75	0.308	0.259	0.6	0.517	0.444	0.377
Gh_D02G0360	RINu4989	0.004	1	0.096	0.00105753	0.092	0.00110924	18.8732	17.8538	31.9056	Copper amine oxidase family protein	D02	4796182	4797767	4796182	4796399	4797228	4797767	-	AAAAAA	BEST	46	14	24	76	48	63	32	53	35	81	126	87	31	6	57	194	161	176	0.002883	2.23333e-05	0.003667	0.232	0.127	0.16	0.165	0.174	0.167	0.074
Gh_A05G2528	RINu4990	0.122	0.485089	0.006	1	-0.117	1	6.85759	10.0602	15.2008	U2 snRNP auxilliary factor, large subunit, splicing factor	A05	34863280	34864017	34863280	34863354	34863943	34864017	-	AAAAAA	BEST	19	8	25	12	16	17	23	7	13	32	11	27	25	18	50	39	37	16	0.0181773	0.001273	0.0513823	0.442	0.2	0.424	0.264	0.241	0.194	0.243
Gh_D10G1316	RINu4992	-0.046	1	-0.009	1	0.037	1	14.6615	9.28682	7.05918	catalytics;carbohydrate kinases;phosphoglucan, water dikinases	D10	24608968	24610357	24608968	24609086	24610270	24610357	+	AAAABA	GOOD	12	15	9	35	52	39	9	10	8	19	25	22	6	9	4	18	20	25	0.000463	0.000352333	0.00309033	0.146	0.126	0.103	0.191	0.167	0.154	0.143
Gh_A10G1868	RINu5014	-0.174	0.00555723	-0.115	0.0151765	0.058	1	14.8228	23.6928	21.4446	arginine/serine-rich zinc knuckle-containing protein 33	A10	94999837	95000116	94999837	94999933	95000076	95000116	-	AAAAAA	BEST	15	5	13	59	34	56	17	32	36	58	38	30	27	10	63	50	39	74	0.000567	0.0164403	0.00885233	0.115	0.07	0.106	0.13	0.301	0.381	0.217
Gh_A03G1479	RINu5024	-0.038	0.402754	-0.015	1	0.023	0.922295	9.41461	7.50054	5.70685		A03	94971266	94971630	94971266	94971328	94971506	94971630	+	BAAABA	GOOD	5	1	6	69	33	50	6	5	14	53	78	44	2	1	7	46	29	27	0.000441333	0.003109	0.003076	0.035	0.015	0.057	0.054	0.031	0.137	0.021
Gh_D06G0509	RINu5025	-0.057	0.244266	-0.107	0.042252	-0.05	0.892678	14.6067	10.8798	12.3577	actin-related protein 6	D06	7640950	7641242	7640950	7641013	7641112	7641242	+	AAAABA	GOOD	5	8	5	40	41	40	19	18	9	52	67	52	12	3	47	27	30	67	0.000408333	0.00184933	0.0147853	0.07	0.105	0.07	0.181	0.139	0.095	0.211
Gh_D09G2183	RINu5026	-0.023	0.740425	-0.029	1	-0.006	1	54.9547	60.6067	54.6037	2-oxoglutarate (2OG) and Fe(II)-dependent oxygenase superfamily protein	D09	49064192	49064688	49064192	49064514	49064586	49064688	+	AAAAAA	BEST	25	10	37	195	165	197	43	56	33	322	282	205	16	5	87	213	165	177	0.00137433	0.000327	0.015748	0.08	0.039	0.113	0.083	0.119	0.098	0.048
Gh_A11G1580	RINu5052	-0.152	0.000807034	-0.024	0.989024	0.128	0.0187125	9.18537	4.65167	8.54856	RNA polymerase II large subunit	A11	23163530	23163770	23163530	23163645	23163716	23163770	-	BAAABA	GOOD	1	4	5	24	38	44	19	11	18	38	42	44	7	2	12	45	40	67	0.000580333	0.00273233	0.00165233	0.028	0.067	0.072	0.254	0.151	0.218	0.096
Gh_A13G1680	RINu5053	0.009	1	0.001	1	-0.008	1	78.8971	36.0001	28.8195	strictosidine synthase-like 4	A13	75765427	75765906	75765427	75765697	75765773	75765906	-	AABABA	GOOD	11	9	13	245	142	182	9	8	0	111	138	61	0	0	17	76	65	90	6.7e-05	0.000694333	0.00418133	0.029	0.04	0.045	0.051	0.037	0	0
Gh_A09G1755	RINu5054	-0.062	1	-0.076	0.174858	-0.014	1	18.2763	7.93872	9.08434	Class II aminoacyl-tRNA and biotin synthetases superfamily protein	A09	70919582	70919955	70919582	70919651	70919844	70919955	+	AABAAA	GOOD	17	21	30	52	87	90	19	13	3	20	25	29	18	29	19	35	42	51	0.000376333	0.0187723	0.00250133	0.14	0.108	0.143	0.322	0.206	0.049	0.205
Gh_A03G0345	RINu5069	0.013	1	-0.019	1	-0.032	1	9.56359	13.3084	12.7248	SEC14 cytosolic factor family protein / phosphoglyceride transfer family protein	A03	6197606	6198679	6197606	6197827	6198422	6198679	-	AAAAAA	BEST	5	5	10	40	20	16	14	16	17	76	44	56	9	9	29	76	36	34	0.008479	0.00128133	0.0162363	0.059	0.111	0.238	0.084	0.154	0.132	0.056
Gh_D09G1012	RINu5089	-0.07	0.666185	-0.018	1	0.052	1	24.6364	36.3275	88.3342	isovaleryl-CoA-dehydrogenase	D09	36078597	36078913	36078597	36078708	36078829	36078913	+	AAAAAA	BEST	59	74	79	91	150	148	97	53	44	155	40	79	177	199	317	304	412	399	0.000644333	0.0104943	0.00232633	0.264	0.215	0.228	0.257	0.423	0.236	0.244
Gh_D07G0339	RINu5111	-0.004	1	0.002	1	0.006	1	8.93895	16.0649	39.6562	glutamate receptor 2.8	D07	3567389	3569129	3567389	3568729	3568816	3569129	+	CABAAA	GOOD	2	0	4	25	22	28	5	0	8	74	25	45	8	8	8	185	190	65	0.00173633	0.00258033	0.000690333	0.048	0	0.083	0.041	0	0.101	0.027
Gh_D08G2492	RINu5114	-0.014	1	-0.028	0.479159	-0.014	1	17.219	31.8578	41.1047	nudix hydrolase homolog 19	D08	64733965	64734711	64733965	64734106	64734210	64734711	-	BAAABA	GOOD	5	2	7	91	65	90	15	6	10	164	146	92	6	3	44	225	165	149	0.000169	0.000351	0.00612633	0.031	0.018	0.044	0.051	0.024	0.06	0.016
Gh_D09G2250	RINu5125	0.144	0.0364901	0.067	0.804659	-0.077	0.380881	7.01519	4.46612	7.47078	P-loop containing nucleoside triphosphate hydrolases superfamily protein	D09	49748289	49749847	49748289	49749514	49749616	49749847	-	AABAAA	GOOD	14	29	16	22	46	44	5	1	4	21	9	20	10	26	7	25	60	29	0.003073	0.00102633	0.00181233	0.275	0.273	0.178	0.124	0.062	0.107	0.193
Gh_A12G2479	RINu5147	-0.017	0.594945	-0.016	0.674314	0.001	1	35.7104	35.7009	38.2803	peroxin 14	A12	87252766	87252955	87252766	87252809	87252896	87252955	+	BAAABA	GOOD	0	8	10	147	145	153	6	9	12	131	158	114	2	6	25	200	176	151	0.000465333	0.000343	0.00227033	0	0.034	0.04	0.028	0.035	0.063	0.006
Gh_A09G0386	RINu5152	-0.087	0.00325552	-0.049	0.0157469	0.038	1	12.2445	7.94361	9.98169	Dihydrodipicolinate reductase, bacterial/plant	A09	24103132	24103415	24103132	24103234	24103328	24103415	+	AAAABA	GOOD	8	5	11	94	75	87	16	14	23	64	75	62	9	4	56	58	44	171	0.000282333	0.00176633	0.00349033	0.05	0.039	0.072	0.133	0.103	0.186	0.087
Gh_A05G0300	RINu5167	0.044	0.773618	-0.012	1	-0.056	0.932217	14.0848	8.08991	10.9961	Nitrilase/cyanide hydratase and apolipoprotein N-acyltransferase family protein	A05	3400337	3400887	3400337	3400418	3400871	3400887	-	AAAAAA	BEST	21	47	61	43	70	59	21	22	21	54	31	35	36	29	60	44	69	53	0.00535833	0.00256433	0.008911	0.196	0.251	0.341	0.163	0.262	0.231	0.29
Gh_A07G1943	RINu5172	-0.001	1	-0.015	1	-0.014	1	10.5836	6.02543	9.97215	Structural maintenance of chromosomes (SMC) family protein	A07	75166327	75167251	75166327	75166437	75167081	75167251	-	AABAAA	GOOD	5	12	12	21	46	52	7	5	4	26	15	29	10	9	10	27	39	40	3.9e-05	0.001596	0.000816333	0.106	0.115	0.103	0.119	0.143	0.065	0.156
Gh_D05G0396	RINu5176	-0.07	6.25202e-07	-0.056	0.000606354	0.014	1	46.0147	15.2145	12.7516	Chaperone DnaJ-domain superfamily protein	D05	3273770	3274254	3273770	3273832	3273983	3274254	-	AAAAAA	BEST	17	12	47	267	440	512	12	33	19	95	104	84	5	10	53	64	130	119	0.000242333	0.00152633	0.00696033	0.031	0.013	0.044	0.059	0.137	0.102	0.038
Gh_D09G2380	RINu5180	0.015	1	-0.067	0.838274	-0.082	0.573379	18.0519	7.35301	9.14247	Protein kinase superfamily protein	D09	50732616	50733018	50732616	50732761	50732953	50733018	+	AAAAAA	BEST	8	24	17	40	41	53	9	13	8	34	31	29	7	12	15	13	19	29	0.00469633	0.000976	0.000343	0.091	0.226	0.138	0.117	0.173	0.121	0.212
Gh_D09G0734	RINu5192	-0.041	0.971576	-0.034	0.542343	0.007	1	7.74027	12.7494	15.54	Cyclin family protein	D09	31493043	31494603	31493043	31493195	31493584	31494603	+	BABAAA	GOOD	3	4	5	25	24	14	3	5	18	38	23	24	6	5	29	36	14	77	0.00250833	0.0149083	0.002037	0.057	0.077	0.152	0.038	0.098	0.273	0.077
Gh_A10G0519	RINu5209	-0.101	0.00171592	-0.089	0.198056	0.012	1	45.6247	40.1517	47.6474	indeterminate(ID)-domain 7	A10	5966129	5967928	5966129	5967027	5967531	5967928	-	AAAAAA	BEST	49	56	62	219	150	180	70	65	74	168	92	97	52	58	158	211	119	136	0.000892	0.00316033	0.0171143	0.101	0.157	0.147	0.172	0.261	0.276	0.11
Gh_A01G0518	RINu5212	-0.048	1	0.011	1	0.059	1	17.4373	8.44194	15.0486	myosin 2	A01	8235495	8235843	8235495	8235597	8235699	8235843	+	AABBAA	GOOD	15	10	26	53	85	69	6	4	0	35	3	15	8	13	15	65	59	42	0.003549	0.0545663	0.002928	0.144	0.066	0.183	0.093	0.443	0	0.068
Gh_D05G1130	RINu5218	-0.034	0.00322303	-0.012	0.23216	0.022	0.615561	47.3189	20.0502	20.8059	Low PSII Accumulation 3	D05	9684578	9685110	9684578	9684638	9685029	9685110	-	AAAABA	GOOD	5	9	5	185	160	140	5	21	16	73	149	122	2	5	26	118	127	177	5.03333e-05	0.000324333	0.00102033	0.013	0.027	0.018	0.033	0.066	0.062	0.008
Gh_A13G1381	RINu5253	0.034	1	0.09	1	0.057	1	7.17993	6.70421	7.49362	Protein of unknown function (DUF3550/UPF0682)	A13	70261239	70261621	70261239	70261309	70261396	70261621	+	ABAAAA	GOOD	31	27	27	3	1	11	34	19	32	5	5	5	28	28	29	11	5	6	0.0309843	0.00335833	0.007669	0.868	0.945	0.609	0.812	0.707	0.802	0.617
Gh_D06G2177	RINu5265	0.069	0.0633881	0.019	1	-0.049	0.302673	6.79376	7.63764	11.5826	AAA-type ATPase family protein	D06	63549499	63550069	63549499	63549565	63549946	63550069	-	BABAAA	GOOD	4	7	15	45	31	33	7	3	5	57	50	66	6	11	13	46	33	91	0.00509733	0.000229	0.00208933	0.043	0.101	0.185	0.058	0.029	0.036	0.061
Gh_D03G0885	RINu5307	-0.015	1	-0.022	1	-0.008	1	12.6288	11.7307	15.879	CCT motif -containing response regulator protein	D03	30506586	30508172	30506586	30506671	30507219	30508172	+	AAAAAA	BEST	10	15	11	48	54	66	5	7	13	40	23	38	9	6	35	49	61	59	0.000516333	0.00218233	0.009253	0.094	0.122	0.077	0.059	0.132	0.146	0.084
Gh_A10G2293	RINu5325	-0.02	1	0.039	1	0.059	1	4.14439	9.39278	8.475	beta-amylase 1	scaffold2479_A10	15812	16878	15812	16619	16767	16878	-	CAAABA	GOOD	3	3	2	17	7	19	6	8	7	60	17	24	0	4	6	21	20	27	0.004363	0.00520533	0.003097	0.082	0.177	0.05	0.048	0.192	0.128	0
Gh_A07G1509	RINu5345	-0.072	0.421511	-0.05	1	0.022	1	10.7637	8.32919	14.0082	outer envelope protein of 80 kDa	A07	49058370	49058913	49058370	49058416	49058613	49058913	+	AAAABA	GOOD	16	5	6	53	33	24	15	6	14	40	18	24	5	2	47	54	32	37	0.000967	0.00195633	0.041116	0.131	0.07	0.111	0.158	0.143	0.226	0.044
Gh_A09G1020	RINu5359	-0.113	0.831501	-0.232	0.476272	-0.119	1	3.68268	23.8924	11.2696	2-oxoglutarate (2OG) and Fe(II)-dependent oxygenase superfamily protein	A09	60271458	60272804	60271458	60272153	60272307	60272804	-	BBAAAB	GOOD	3	3	16	3	3	13	8	50	54	8	32	17	6	6	39	4	1	15	0.000768	0.020137	0.0259603	0.333	0.333	0.381	0.333	0.439	0.614	0.429
Gh_D02G0069	RINu5388	-0.004	1	-0.011	1	-0.007	1	21.8087	10.0742	12.6722	PYRIMIDINE 4	D02	417437	417715	417437	417551	417628	417715	+	ABAAAA	GOOD	21	5	20	19	1	11	26	10	24	11	6	10	18	12	35	7	12	8	0.030573	0.002527	0.0309363	0.423	0.768	0.546	0.61	0.525	0.614	0.63
Gh_A05G3746	RINu5413	-0.402	0.01258	-0.057	1	0.345	0.15199	8.08359	7.76395	8.3199	Ribonuclease II/R family protein	scaffold1215_A05	51546	53939	51546	51615	51746	53939	+	AAABAA	GOOD	17	31	23	17	52	55	17	36	42	20	1	9	31	28	7	15	46	18	0.00700633	0.104349	0.034723	0.348	0.241	0.183	0.312	0.951	0.714	0.525
Gh_D09G1007	RINu5417	-0.05	0.0472007	0.02	0.366656	0.07	0.0461853	4.39457	17.4158	25.363		D09	36000972	36001615	36000972	36001071	36001492	36001615	-	CAAABA	GOOD	0	1	2	9	11	5	16	19	36	135	73	78	4	6	35	123	103	148	0.007519	0.00437233	0.002388	0	0.043	0.167	0.056	0.115	0.188	0.016
Gh_D10G0287	RINu5460	0.384	1	0.314	1	-0.069	1	1.21985	22.1339	23.659	SGNH hydrolase-type esterase superfamily protein	D10	2451184	2451681	2451184	2451379	2451516	2451681	-	CCAAAB	GOOD	2	3	0	0	0	0	11	21	23	5	6	6	12	21	58	8	2	9	0.333333	0.00506133	0.0466703	1	1	NA	0.535	0.647	0.667	0.44
Gh_A04G0030	RINu5494	0.105	0.00449143	0.009	1	-0.096	0.0980843	5.31689	21.9102	10.4175	BTB/POZ domain-containing protein	A04	253362	263036	253362	253531	262957	263036	-	ACAAAC	GOOD	33	27	26	1	0	0	58	86	141	6	6	6	88	40	49	4	0	0	0.001083	0.00216433	0.00229633	0.943	1	1	0.829	0.878	0.922	0.917
Gh_D02G1665	RINu5503	0.075	1	0.085	1	0.01	1	0.289897	8.20238	32.0144	aldehyde dehydrogenase 2B4	D02	57172799	57173075	57172799	57172861	57172937	57173075	-	CCBAAA	GOOD	0	1	0	0	2	0	2	18	32	17	43	70	29	36	77	148	136	172	0.0208333	0.00780833	0.00341033	NA	0.25	NA	0.073	0.218	0.233	0.115
Gh_D09G1414	RINu5504	0.015	1	-0.023	1	-0.039	0.913124	7.75054	12.6488	12.1859	Transducin/WD40 repeat-like superfamily protein	D09	41700278	41701129	41700278	41700375	41701045	41701129	-	AABAAA	GOOD	5	5	14	35	32	53	12	4	7	56	38	52	7	12	25	84	55	54	0.000758333	0.000589	0.00556133	0.067	0.072	0.117	0.097	0.05	0.063	0.04
Gh_D05G2976	RINu5525	-0.092	0.0223556	-0.092	8.45856e-05	0	0.835952	7.4912	13.713	17.8212	protein serine/threonine kinases;protein kinases;ATP binding;sugar binding;kinases;carbohydrate binding	D05	36713730	36715080	36713730	36713965	36714869	36715080	-	CABAAA	GOOD	0	1	3	35	41	27	4	3	8	65	10	18	13	12	22	76	45	65	0.000772333	0.005968	0.001101	0	0.012	0.053	0.03	0.13	0.182	0.079
Gh_A09G2149	RINu5548	0.044	0.945345	0.026	1	-0.018	1	5.6809	6.86614	7.36356	Leucine-rich repeat (LRR) family protein	A09	74549688	74550047	74549688	74549774	74549956	74550047	-	AAAAAA	BEST	23	19	32	56	30	36	31	16	25	91	37	35	27	29	31	80	41	50	0.00476233	0.00365633	0.003819	0.17	0.241	0.308	0.146	0.178	0.263	0.144
Gh_A12G1711	RINu5583	-0.091	1	0.013	1	0.105	1	46.6833	85.5972	135.038	SNF1-related protein kinase regulatory subunit gamma 1	A12	78878046	78879220	78878046	78878322	78878638	78879220	+	BAAAAA	GOOD	14	3	20	11	10	16	34	23	54	51	20	21	26	26	122	42	33	116	0.0220203	0.0250663	0.002989	0.389	0.13	0.385	0.25	0.365	0.563	0.236
Gh_D05G0402	RINu5586	0.071	0.16679	0.021	1	-0.05	0.861277	17.0616	6.79463	9.39321	Nitrilase/cyanide hydratase and apolipoprotein N-acyltransferase family protein	D05	3303926	3304568	3303926	3303942	3304489	3304568	-	AABAAA	GOOD	24	37	34	54	73	80	19	1	6	33	45	24	10	23	15	33	33	63	0.000196333	0.0113563	0.00660933	0.182	0.202	0.175	0.224	0.011	0.111	0.132
Gh_A03G1248	RINu5610	-0.279	0.11622	-0.435	0.156508	-0.155	0.959491	9.25016	7.04692	4.12051	CYCLIN D1;1	A03	88314875	88315604	88314875	88315091	88315473	88315604	-	BAABBC	CKHA-BEST	5	6	1	6	7	5	6	11	12	3	6	5	1	11	6	3	1	0	0.0141543	0.00116633	0.208729	0.294	0.3	0.091	0.5	0.478	0.545	0.143
Gh_A05G1407	RINu5622	-0.191	0.565757	-0.088	0.94607	0.103	1	8.91694	10.902	17.3317	HSI2-like 1	A05	14522494	14523357	14522494	14522828	14523017	14523357	-	AAABAA	GOOD	14	17	26	8	29	20	20	24	17	19	2	10	13	16	100	11	19	23	0.0151363	0.0722573	0.0425903	0.467	0.227	0.394	0.345	0.857	0.459	0.371
Gh_D05G1073	RINu5630	-0.051	1	-0.105	1	-0.054	1	16.2976	14.9764	19.1635	ARM repeat superfamily protein	D05	9142204	9143080	9142204	9142284	9142933	9143080	+	AABBAA	GOOD	5	19	15	11	27	19	2	7	5	7	3	9	8	27	20	10	39	10	0.00262633	0.0470123	0.0176143	0.185	0.26	0.283	0.125	0.538	0.217	0.286
Gh_D01G1708	RINu5634	-0.03	0.0831266	-0.021	0.153591	0.01	1	12.289	22.6132	16.7	ABA-responsive element binding protein 3	D01	53686819	53687109	53686819	53686849	53687028	53687109	+	AAAABA	GOOD	7	5	10	121	99	80	10	37	36	238	170	197	3	10	49	122	61	260	0.000354333	0.00168233	0.001612	0.028	0.025	0.059	0.021	0.098	0.084	0.012
Gh_A08G1037	RINu5635	-0.01	1	0.005	1	0.015	0.489846	27.2596	28.2307	33.7212	thioredoxin family protein	A08	72523672	72524039	72523672	72523700	72523921	72524039	-	BAAABA	GOOD	2	8	8	65	104	90	8	6	9	93	90	80	2	3	10	128	133	76	0.000217333	0.000111	0.000921	0.015	0.037	0.043	0.041	0.032	0.053	0.008
Gh_D05G1909	RINu5641	0.063	1	0.01	1	-0.053	1	7.03729	5.31611	9.05622	Xanthine/uracil permease family protein	D05	17545421	17545701	17545421	17545480	17545609	17545701	+	AAAAAA	BEST	23	31	28	44	30	33	52	11	15	73	26	26	35	54	46	86	61	45	0.00496933	0.002128	0.008683	0.219	0.357	0.313	0.277	0.185	0.237	0.18
Gh_D12G1597	RINu5695	-0.033	1	-0.042	1	-0.009	1	7.16212	6.59346	10.9809	Protein kinase superfamily protein	D12	47186704	47187445	47186704	47186905	47187225	47187445	-	AAAAAA	BEST	6	16	6	40	29	34	18	14	17	35	53	50	19	12	28	32	36	102	0.00661033	0.00202133	0.00325733	0.07	0.216	0.081	0.205	0.117	0.145	0.229
Gh_A05G0385	RINu5708	-0.093	0.695981	-0.086	1	0.007	1	5.28428	5.40764	8.15321		A05	4168074	4168421	4168074	4168136	4168333	4168421	-	AAAABA	GOOD	9	5	14	22	20	31	5	41	23	31	30	32	14	3	109	36	37	50	0.001501	0.0275743	0.0629243	0.17	0.111	0.184	0.075	0.406	0.264	0.163
Gh_A12G2663	RINu5717	-0.056	1	-0.003	1	0.053	1	112.531	95.8436	134.787	WWE protein-protein interaction domain protein family	scaffold3402_A12	18451	19188	18451	18690	19123	19188	+	AAABAA	GOOD	53	123	102	15	5	13	66	89	85	1	9	16	57	129	198	8	25	15	0.020524	0.015097	0.005463	0.639	0.925	0.797	0.971	0.832	0.726	0.781
Gh_D11G0754	RINu5738	-0.038	0.75995	-0.003	1	0.036	1	27.6329	19.0031	17.1635	tRNA/rRNA methyltransferase (SpoU) family protein	D11	6508054	6508881	6508054	6508166	6508427	6508881	+	AABABA	GOOD	7	14	5	136	98	108	3	5	12	66	58	30	1	2	15	86	69	65	0.000617333	0.00621033	0.002899	0.025	0.067	0.023	0.022	0.041	0.167	0.006
Gh_D08G2476	RINu5740	-0.063	0.0962484	-0.05	0.302001	0.012	1	9.59693	7.85622	7.81769	SAP domain-containing protein	D08	64620575	64621126	64620575	64620646	64621034	64621126	+	BAAABA	GOOD	7	2	8	58	23	50	7	19	16	48	56	46	7	4	16	38	24	41	0.000256333	0.00205633	0.002281	0.057	0.042	0.074	0.068	0.145	0.148	0.084
Gh_D07G0744	RINu5745	0.011	1	-0.044	1	-0.055	1	0.521175	4.14451	8.84598	sucrose synthase 5	D07	9044211	9045089	9044211	9044778	9044864	9045089	-	CCBAAA	GOOD	0	1	0	0	3	2	5	0	7	35	14	26	7	7	15	23	36	68	0.0102083	0.00536233	0.000732333	NA	0.175	0	0.083	0	0.146	0.162
Gh_D10G0448	RINu5752	-0.08	0.341726	0.004	1	0.084	0.850497	8.0522	6.7999	7.4116	Haloacid dehalogenase-like hydrolase (HAD) superfamily protein	D10	4225418	4226015	4225418	4225573	4225934	4226015	-	AAAABA	GOOD	7	7	12	35	24	38	7	14	19	24	33	23	4	1	35	33	19	50	0.000567	0.007203	0.016009	0.091	0.127	0.136	0.127	0.175	0.292	0.057
Gh_D02G1710	RINu5756	-0.104	0.848017	-0.038	1	0.066	1	3.86393	7.20512	7.86099	disease resistance protein (TIR-NBS-LRR class), putative	D02	58588895	58590404	58588895	58590039	58590113	58590404	+	BBAAAA	GOOD	4	4	5	13	4	9	17	9	11	23	16	6	8	16	10	11	26	13	0.0134103	0.021508	0.000624	0.171	0.402	0.272	0.332	0.274	0.552	0.328
Gh_A01G1225	RINu5806	0.207	0.00329956	0.364	0.00149864	0.157	1	6.39828	352.951	113.7	jasmonate-zim-domain protein 3	A01	68149039	68149614	68149039	68149458	68149559	68149614	+	BCAAAA	GOOD	10	5	2	1	0	0	81	115	210	34	21	17	14	14	123	9	11	13	0.00681633	0.021793	0.052108	0.857	1	1	0.588	0.766	0.881	0.482
Gh_A10G0787	RINu5826	0.029	0.621935	-0.032	1	-0.061	0.376026	9.24531	7.60182	4.47617		A10	16062733	16064231	16062733	16063136	16064181	16064231	+	AABABA	GOOD	9	13	11	82	50	61	4	8	6	30	78	57	9	1	11	19	28	35	0.000992333	6.1e-05	0.007813	0.052	0.115	0.083	0.063	0.049	0.05	0.191
Gh_D01G1706	RINu5827	0.151	0.14954	0.101	0.478334	-0.05	0.979787	6.96373	4.70751	9.63223	Patched family protein	D01	53591845	53592154	53591845	53591947	53592058	53592154	-	AABAAA	GOOD	8	17	14	13	21	34	7	1	1	22	7	6	9	23	5	37	55	16	0.003981	0.001831	0.00127433	0.261	0.318	0.192	0.155	0.076	0.087	0.123
Gh_A01G1088	RINu5831	-0.195	6.99162e-08	-0.103	0.0682293	0.092	0.21746	37.6852	130.122	78.0626	seed imbibition 2	A01	40998275	40998911	40998275	40998366	40998675	40998911	-	AAAAAA	BEST	13	12	32	50	125	94	84	41	126	106	71	101	53	28	117	97	188	118	0.002577	0.00653333	0.017236	0.115	0.046	0.145	0.284	0.224	0.384	0.215
Gh_A13G1488	RINu5833	-0.039	0.00746939	-0.042	0.00708241	-0.002	1	3.75081	85.5948	126.255	threonine aldolase 1	A13	73278987	73279795	73278987	73279066	73279347	73279795	+	CAAAAA	GOOD	0	1	0	24	20	29	22	20	28	368	158	248	21	27	118	515	695	478	0.000192	0.000264333	0.00273033	0	0.024	0	0.029	0.06	0.053	0.02
Gh_D11G2988	RINu5848	-0.009	1	0	1	0.009	1	6.62608	10.7938	14.6739	ubiquitin-specific protease 15	D11	60775832	60776311	60775832	60775894	60776098	60776311	-	BAAAAA	GOOD	4	4	15	26	26	27	8	17	21	33	57	61	7	6	63	43	43	113	0.00710533	0.000382333	0.00732633	0.071	0.071	0.217	0.108	0.13	0.147	0.075
Gh_D09G1768	RINu5865	0.028	1	0.019	1	-0.009	1	7.87279	10.6457	11.8614	SER/ARG-rich protein 34A	D09	45336131	45336377	45336131	45336237	45336330	45336377	+	AAAABA	GOOD	10	6	9	51	33	52	6	10	9	61	63	68	2	5	36	58	34	130	3.1e-05	0.000259	0.00390633	0.108	0.101	0.097	0.057	0.089	0.076	0.021
Gh_D07G0824	RINu5877	-0.231	0.000281351	-0.159	0.00233667	0.072	0.931617	0.443487	8.04685	7.13777	WRKY family transcription factor	D07	10489058	10489646	10489058	10489172	10489259	10489646	-	CCAABA	GOOD	0	0	0	2	3	3	7	28	20	34	33	43	3	4	23	33	24	30	0	0.013813	0.021609	0	0	0	0.115	0.35	0.228	0.054
Gh_A03G1688	RINu5879	-0.108	0.498576	-0.064	0.828208	0.044	1	7.24704	9.26143	14.9402	peptidyl-prolyl cis-trans isomerase / cyclophilin-40 (CYP40) / rotamase	A03	98170655	98170879	98170655	98170743	98170826	98170879	+	AAAAAA	BEST	16	7	20	26	30	28	31	23	31	51	28	27	40	28	58	53	55	70	0.00970433	0.005131	0.00284033	0.284	0.131	0.315	0.282	0.346	0.425	0.327
Gh_A01G1324	RINu5881	0.082	1.53809e-07	0.027	0.660744	-0.055	0.000728238	18.5794	43.1745	21.1641	Pyruvate phosphate dikinase, PEP/pyruvate binding domain	A01	81970281	81971259	81970281	81970458	81971175	81971259	-	AABAAA	GOOD	6	31	15	43	106	49	5	4	12	60	208	187	9	16	18	51	92	98	0.00143633	0.000237	4.33333e-06	0.065	0.128	0.133	0.04	0.01	0.031	0.081
Gh_A01G0879	RINu5882	-0.027	0.136271	-0.05	0.00261625	-0.023	1	73.7325	33.706	35.6198	Zim17-type zinc finger protein	A01	20695984	20696407	20695984	20696067	20696146	20696407	+	AABABA	GOOD	10	11	5	280	379	373	10	9	2	152	70	112	6	2	38	180	197	119	5.2e-05	0.00109433	0.008476	0.023	0.019	0.009	0.041	0.078	0.012	0.021
Gh_A13G0418	RINu5887	-0.128	0.105771	-0.238	0.0771882	-0.109	1	11.3072	7.50068	7.38033	fatty acid amide hydrolase	A13	5787645	5788295	5787645	5787741	5788233	5788295	-	AAAAAA	BEST	12	8	9	32	16	32	12	17	20	14	30	19	13	7	27	5	17	16	0.00148633	0.00394033	0.041509	0.158	0.2	0.123	0.3	0.221	0.345	0.565
Gh_D11G1182	RINu5889	-0.087	0.252472	0.019	1	0.106	0.154409	37.696	55.5537	46.6778	Ribosomal protein L19e family protein	D11	10977014	10978038	10977014	10977137	10977706	10978038	-	BAAABA	GOOD	5	3	6	18	12	22	6	17	22	25	27	30	1	4	32	26	11	115	3.43333e-05	0.00736433	0.00497633	0.122	0.111	0.12	0.107	0.239	0.268	0.019
Gh_D03G1664	RINu5918	-0.022	0.987698	0.001	1	0.023	1	33.2986	34.0832	46.9673	Transcription elongation factor (TFIIS) family protein	D03	46667370	46667659	46667370	46667500	46667596	46667659	+	BAAABA	GOOD	4	1	16	60	107	94	7	7	11	73	70	67	6	1	33	97	115	193	0.00197633	0.000399	0.00209033	0.039	0.006	0.094	0.055	0.058	0.091	0.036
Gh_D13G1333	RINu5932	-0.192	0.3183	-0.039	1	0.153	0.788817	5.25008	3.05101	9.68147	CTP synthase family protein	D13	42033146	42033376	42033146	42033233	42033325	42033376	+	AAABAA	GOOD	21	22	21	22	16	20	24	13	21	16	3	9	64	34	55	48	39	29	0.00213433	0.015313	0.00904133	0.372	0.461	0.395	0.482	0.729	0.592	0.453
Gh_D07G0630	RINu5933	-0.129	0.272302	0.014	1	0.143	0.323414	7.23354	5.63532	8.06533	FKBP12 interacting protein 37	D07	7318734	7319086	7318734	7318796	7319018	7319086	+	AAAAAA	BEST	20	18	9	29	31	33	21	12	31	31	16	18	31	12	8	39	30	33	0.00508033	0.0134333	0.00802433	0.256	0.225	0.12	0.253	0.273	0.463	0.284
Gh_A05G2655	RINu5945	-0.188	0.311025	-0.024	1	0.164	0.544059	25.2798	22.4118	28.5523	aconitase 3	A05	42068910	42069629	42068910	42069003	42069443	42069629	+	AAAAAA	BEST	7	92	90	62	121	125	20	42	60	41	12	62	8	152	41	73	182	44	0.0157213	0.0511	0.0217223	0.053	0.275	0.265	0.196	0.636	0.326	0.052
Gh_D05G1345	RINu6011	0.051	0.637027	-0.065	1	-0.115	0.205785	17.7333	10.801	11.9583	NAD(P)-binding Rossmann-fold superfamily protein	D05	11869634	11870508	11869634	11869730	11870334	11870508	-	AABABA	GOOD	7	15	18	30	36	35	4	7	9	19	28	32	4	14	20	9	16	43	0.00265233	0.000197333	0.004693	0.104	0.172	0.205	0.095	0.111	0.123	0.182
Gh_D08G0241	RINu6037	-0.022	1	-0.061	0.293279	-0.04	1	23.8567	23.1184	25.3633	vernalization5/VIN3-like	D08	2298242	2299296	2298242	2298547	2298617	2299296	-	AABAAA	GOOD	9	11	9	54	79	54	17	6	2	52	27	32	15	12	21	49	73	57	7.5e-05	0.00517433	0.00266133	0.102	0.087	0.102	0.183	0.132	0.041	0.173
Gh_A09G2123	RINu6038	-0.161	0.0878584	-0.066	0.962429	0.095	1	7.65234	8.86678	8.3263	Protein kinase superfamily protein	A09	74215528	74216591	74215528	74215920	74216015	74216591	+	BAAABA	GOOD	8	3	5	35	18	15	12	14	29	49	14	32	4	7	19	26	29	20	0.00150633	0.0189343	0.0230823	0.123	0.093	0.17	0.131	0.38	0.357	0.086
Gh_D01G2224	RINu6042	0.013	0.778734	-0.005	0.207921	-0.018	0.339159	1.34016	84.7618	42.9161	2-oxoglutarate (2OG) and Fe(II)-dependent oxygenase superfamily protein	D01	61155334	61156617	61155334	61155828	61156286	61156617	+	CAAABA	GOOD	0	1	0	8	5	8	7	5	15	404	164	266	1	4	20	142	109	109	0.00276033	8.4e-05	0.00182533	0	0.091	0	0.009	0.015	0.027	0.004
Gh_A03G0143	RINu6052	0.045	0.0107772	0.048	0.00372967	0.004	1	21.5235	16.7022	21.7445	ubiquitin-conjugating enzyme 5	A03	2220491	2220782	2220491	2220620	2220729	2220782	-	AAAABA	GOOD	22	38	23	191	165	201	11	5	6	155	101	82	3	7	18	148	101	210	0.001027	5.23333e-05	0.000336333	0.063	0.118	0.062	0.04	0.028	0.041	0.012
Gh_A09G0206	RINu6057	0.028	1	-0.05	1	-0.078	1	12.0632	4.77143	6.27948	Phosphoglycerate mutase-like family protein	A09	6168649	6169088	6168649	6168709	6169041	6169088	+	AABABA	GOOD	14	29	25	47	65	62	10	1	3	24	7	8	8	14	1	5	41	12	0.000724	0.00325033	0.043876	0.13	0.182	0.168	0.172	0.067	0.158	0.444
Gh_A03G1737	RINu6061	-0.026	1	-0.038	1	-0.012	1	6.95756	7.357	13.3525	SUMO-activating enzyme 2	A03	98575098	98576164	98575098	98575200	98575958	98576164	-	BABAAA	GOOD	5	3	3	21	23	32	4	0	8	28	9	14	6	5	10	45	37	20	0.00100033	0.0129663	0.00625633	0.106	0.061	0.045	0.067	0	0.222	0.063
Gh_A11G1880	RINu6069	-0.004	1	-0.004	1	0	1	25.6379	21.4675	25.1152	Zincin-like metalloproteases family protein	A11	48262810	48263185	48262810	48262842	48263119	48263185	+	AAAABA	GOOD	8	12	12	91	83	90	10	25	24	95	186	157	5	2	35	108	117	98	0.000180333	0.000112333	0.006267	0.042	0.067	0.063	0.05	0.063	0.071	0.023
Gh_A09G1114	RINu6072	-0.096	0.915382	-0.108	0.931426	-0.012	1	14.7222	14.4266	20.2076	SEC14 cytosolic factor family protein / phosphoglyceride transfer family protein	A09	62124466	62127919	62124466	62124671	62127654	62127919	+	AAAAAB	GOOD	23	25	20	7	10	9	30	25	24	6	8	6	28	36	36	9	4	12	0.002412	0.00271233	0.0152143	0.622	0.556	0.526	0.714	0.61	0.667	0.609
Gh_D01G0842	RINu6080	-0.03	1	-0.088	0.523053	-0.058	1	8.89396	5.01324	8.84216	RNA-binding (RRM/RBD/RNP motifs) family protein	D01	13741961	13742328	13741961	13741998	13742090	13742328	+	AAAAAA	BEST	20	28	31	49	60	64	26	16	15	49	28	30	18	58	48	54	68	44	0.000234333	0.000157	0.014713	0.202	0.225	0.231	0.248	0.262	0.237	0.171
Gh_D02G1987	RINu6097	-0.055	0.0113669	-0.012	0.827023	0.042	0.155311	19.7232	29.0862	39.8948	Leucine-rich repeat transmembrane protein kinase	D02	63897899	63898183	63897899	63897971	63898106	63898183	+	BAAAAA	GOOD	2	7	4	100	101	80	11	10	13	131	50	63	6	5	23	181	192	145	0.000160333	0.000992333	0.001263	0.01	0.035	0.026	0.042	0.095	0.098	0.017
Gh_A06G0405	RINu6105	-0.023	1	-0.008	1	0.015	1	4.63589	6.05204	5.46767	syntaxin of plants 32	A06	6764771	6766050	6764771	6764931	6765843	6766050	-	BAAABA	GOOD	4	3	6	9	11	13	6	11	13	16	32	19	4	2	19	13	13	21	0.00141733	0.00353233	0.0155213	0.182	0.12	0.188	0.158	0.147	0.255	0.133
Gh_D11G0754	RINu6116	-0.079	0.00121145	-0.102	0.000274414	-0.022	1	27.6329	19.0031	17.1635	tRNA/rRNA methyltransferase (SpoU) family protein	D11	6508427	6509210	6508427	6508881	6509071	6509210	+	AABABA	GOOD	7	5	6	107	71	97	2	41	13	61	73	59	21	3	40	76	54	59	4e-06	0.0104163	0.0128893	0.032	0.034	0.03	0.016	0.219	0.099	0.121
Gh_D12G2714	RINu6120	-0.038	0.0196113	-0.091	0.00019881	-0.053	0.000524275	4.35518	103.71	97.5618	O-methyltransferase 1	scaffold4582_D12	21235	21676	21235	21300	21373	21676	+	CAAAAA	GOOD	0	0	0	22	14	18	8	38	16	147	425	473	36	16	74	268	257	280	0	0.000313	0.00313233	0	0	0	0.035	0.057	0.022	0.083
Gh_A05G1962	RINu6127	-0.029	0.983167	-0.106	0.020566	-0.077	0.559322	93.884	47.287	92.7294	Transducin/WD40 repeat-like superfamily protein	A05	20833630	20836285	20833630	20833765	20836198	20836285	-	AAAAAA	BEST	75	125	170	192	260	244	74	15	48	108	37	62	67	122	240	108	139	187	0.002347	0.00334533	0.005956	0.163	0.194	0.258	0.255	0.169	0.279	0.237
Gh_A05G0810	RINu6137	-0.044	0.0174247	-0.039	0.00102257	0.004	1	69.9002	29.5314	33.509	Protein kinase superfamily protein	A05	8138877	8139264	8138877	8139001	8139121	8139264	-	AAAABA	GOOD	10	24	9	205	282	315	15	10	13	90	127	72	9	4	49	85	102	185	0.000217	0.000714333	0.00297633	0.026	0.045	0.016	0.085	0.042	0.091	0.056
Gh_A06G0412	RINu6149	-0.043	0.249424	-0.001	1	0.043	0.533249	11.3182	10.9758	12.6612	D111/G-patch domain-containing protein	A06	6920213	6921598	6920213	6920275	6921523	6921598	-	BAAABA	GOOD	2	2	7	64	53	27	5	9	8	58	23	50	2	2	8	71	34	33	0.00320533	0.004053	0.00255033	0.015	0.019	0.115	0.041	0.164	0.074	0.014
Gh_A03G0742	RINu6160	-0.106	0.667496	0.022	1	0.128	0.40621	9.3973	15.346	11.5419		A03	31386854	31387493	31386854	31387043	31387373	31387493	-	AABAAA	GOOD	5	12	18	24	29	37	4	20	27	26	18	25	6	10	19	31	29	50	0.00282633	0.0267053	0.00147233	0.094	0.171	0.196	0.071	0.357	0.351	0.088
Gh_A01G2025	RINu6162	-0.047	0.974962	0.034	0.980481	0.082	0.194791	7.04628	15.7913	4.78037	DNAJ heat shock N-terminal domain-containing protein	scaffold31_A01	97757	98972	97757	97941	98348	98972	+	BAAACA	GOOD	8	0	1	12	6	10	7	32	28	25	91	70	0	1	4	7	6	15	0.0176013	0.000492333	0.003589	0.25	0	0.048	0.123	0.15	0.167	0
Gh_A02G0246	RINu6164	0.005	1	-0.046	1	-0.051	0.958325	3.57137	5.5512	8.80777	triglyceride lipases;triglyceride lipases	A02	3042625	3043527	3042625	3042706	3043401	3043527	-	BAAAAA	GOOD	7	11	3	24	24	15	18	13	23	60	44	76	18	25	30	55	35	93	0.00230033	1e-06	0.005044	0.127	0.186	0.091	0.13	0.129	0.131	0.141
Gh_A13G1537	RINu6180	0.13	0.763019	0.134	0.83165	0.005	1	2.92175	9.9373	12.2224	SERINE-ARGININE PROTEIN 30	A13	73952677	73953981	73952677	73952711	73953882	73953981	-	BBAAAA	GOOD	5	2	5	5	3	7	14	11	10	51	25	27	16	6	19	43	18	57	0.001993	0.000880333	6.53333e-05	0.333	0.25	0.263	0.121	0.18	0.156	0.157
Gh_D10G0232	RINu6192	-0.011	1	0.013	1	0.025	1	22.1611	9.17371	10.5159	phosphoglycerate/bisphosphoglycerate mutase family protein	D10	2002189	2002581	2002189	2002340	2002429	2002581	+	AAAAAA	BEST	55	53	44	100	125	206	15	21	15	30	48	48	19	13	34	35	67	96	0.004999	0.00147633	0.00525633	0.257	0.21	0.118	0.239	0.216	0.164	0.254
Gh_A12G1870	RINu6196	0.011	1	0.001	1	-0.01	1	8.42095	39.5006	65.0187	GHMP kinase family protein	A12	81275505	81276239	81275505	81275610	81275852	81276239	-	AAAAAA	BEST	6	10	5	36	32	37	30	20	14	141	110	102	29	58	80	203	289	312	0.00145733	0.000259	0.000552333	0.077	0.135	0.063	0.096	0.083	0.064	0.067
Gh_A12G2709	RINu6197	0.002	1	0.019	0.989001	0.017	1	10.7684	20.9038	18.0246	Leucine-rich repeat protein kinase family protein	scaffold3407_A12	43966	45433	43966	44640	44734	45433	-	BAAABA	GOOD	0	4	9	33	42	54	6	6	6	49	111	86	1	3	9	54	85	89	0.00218633	0.000394333	0.000641333	0	0.055	0.093	0.07	0.032	0.041	0.011
Gh_D05G0352	RINu6217	0.032	1	0.038	0.984091	0.005	0.803539	5.65127	146.276	99.8972	jasmonate-zim-domain protein 1	D05	2956249	2957502	2956249	2956406	2957097	2957502	+	CAAAAA	GOOD	4	1	2	16	25	26	9	18	33	645	289	476	6	14	15	474	523	200	0.002341	0.000212333	0.000246333	0.111	0.02	0.037	0.007	0.03	0.034	0.006
Gh_A06G1845	RINu6219	-0.071	0.0877732	-0.036	0.957685	0.036	0.969403	5.55495	14.9584	10.2432	BEL1-like homeodomain 7	scaffold1251_A06	161706	162435	161706	162306	162374	162435	-	CAAABA	GOOD	1	2	2	18	19	19	6	6	15	38	34	47	1	2	10	27	34	25	0.000320333	0.001981	0.0113343	0.037	0.068	0.068	0.098	0.109	0.18	0.025
Gh_A11G0792	RINu6220	-0.001	1	-0.002	1	-0.001	1	20.4028	12.7337	9.24942	Remorin family protein	A11	7750339	7751993	7750339	7750390	7751836	7751993	-	AABABA	GOOD	7	16	9	400	425	417	3	4	7	238	183	145	2	5	12	175	177	249	2.23333e-05	8.63333e-05	8.13333e-05	0.009	0.018	0.011	0.006	0.011	0.024	0.006
Gh_A11G0384	RINu6221	0.178	0.00176583	0.118	0.224558	-0.06	0.841699	4.81761	7.04238	7.5559	winged-helix DNA-binding transcription factor family protein	A11	3519686	3520486	3519686	3520224	3520326	3520486	+	AACABA	GOOD	6	7	8	16	11	15	2	4	1	38	19	25	2	0	11	28	22	15	0.002164	0.00239233	0.027211	0.183	0.275	0.241	0.03	0.111	0.023	0.041
Gh_D02G1606	RINu6229	-0.071	4.37284e-05	-0.052	0.0016527	0.019	0.978872	12.2998	34.4181	34.1925	Protein of unknown function (DUF707)	D02	55663237	55663418	55663237	55663312	55663382	55663418	+	CAAAAA	GOOD	0	0	2	63	40	30	16	20	24	150	123	167	5	6	33	183	110	133	0.000645333	0.000264333	0.00472233	0	0	0.044	0.068	0.1	0.089	0.018
Gh_D08G0318	RINu6233	-0.048	0.393135	-0.034	0.71822	0.014	1	50.1251	47.2599	64.0807	SWAP (Suppressor-of-White-APricot)/surp domain-containing protein / D111/G-patch domain-containing protein	D08	3085055	3086077	3085055	3085182	3085686	3086077	-	AAAAAA	BEST	55	40	35	185	234	182	43	23	46	176	113	73	46	32	116	194	232	197	0.000710333	0.006559	0.00709433	0.129	0.079	0.088	0.109	0.092	0.24	0.106
Gh_A10G0006	RINu6245	-0.028	1	0.06	0.852004	0.088	0.547111	5.76029	6.40282	6.07266	Enhancer of polycomb-like transcription factor protein	A10	123413	124185	123413	123656	123933	124185	+	AAAABA	GOOD	9	13	11	23	16	28	15	24	26	51	22	46	10	4	13	46	22	19	0.00520833	0.0127963	0.00907633	0.164	0.289	0.164	0.128	0.353	0.22	0.098
Gh_D07G0243	RINu6250	0.266	5.4171e-06	0.324	6.30226e-13	0.058	0.00337808	9.78398	107.746	157.977	S-adenosyl-L-methionine-dependent methyltransferases superfamily protein	D07	2601799	2602658	2601799	2601949	2602025	2602658	+	AAAAAA	BEST	53	26	29	29	37	39	47	85	83	390	231	368	45	27	114	640	715	409	0.0167613	0.00379233	0.00498033	0.549	0.319	0.331	0.074	0.197	0.13	0.045
Gh_A07G0084	RINu6276	-0.015	0.106749	-0.001	1	0.014	0.0737252	108.231	49.8582	121.512	oxidative stress 3	A07	1060571	1061067	1060571	1060827	1060909	1061067	-	AABAAA	GOOD	73	71	70	632	437	717	55	4	8	918	15	55	43	46	166	490	363	996	0.000340333	0.003037	0.000462333	0.07	0.095	0.059	0.037	0.147	0.086	0.054
Gh_A10G0550	RINu6312	-0.017	0.156767	-0.013	0.324914	0.004	1	13.2605	122.674	102.601	peptidase M20/M25/M40 family protein	A10	6828605	6829227	6828605	6828734	6828813	6829227	+	BAAABA	GOOD	5	0	0	71	66	49	10	28	47	652	473	628	2	10	46	506	418	439	0.000645333	0.000366333	0.00104433	0.044	0	0	0.01	0.037	0.047	0.003
Gh_D05G1320	RINu6313	-0.121	0.0240495	-0.147	0.00147027	-0.026	1	9.23917	13.6745	15.7271	Phosphoinositide phosphatase family protein	D05	11630877	11631472	11630877	11630968	11631340	11631472	+	BAAAAA	GOOD	2	2	9	18	34	25	9	34	40	59	44	61	15	21	107	26	59	124	0.00432533	0.012544	0.00562633	0.053	0.029	0.153	0.071	0.279	0.247	0.224
Gh_D01G0138	RINu6320	-0.032	0.240958	-0.017	1	0.016	1	5.24704	9.41742	6.35882	translocase of the outer mitochondrial membrane 40	D01	1017681	1018397	1017681	1017783	1018328	1018397	+	CAAABA	GOOD	4	2	4	33	15	15	5	34	30	34	115	94	14	4	4	36	37	25	0.00113033	0.00145033	0.003499	0.057	0.063	0.118	0.068	0.129	0.138	0.163
Gh_A12G0385	RINu6335	-0.011	1	0.02	1	0.031	1	9.53879	3.89414	4.19781		A12	7390532	7390821	7390532	7390598	7390704	7390821	+	AABABA	GOOD	18	7	15	58	38	48	6	4	3	22	12	11	2	2	17	15	19	36	0.00106433	0.000225333	0.007707	0.154	0.098	0.155	0.138	0.164	0.138	0.073
Gh_D09G1247	RINu6336	-0.047	1	0.039	1	0.086	1	8.49715	7.67019	9.20226	RING-H2 group F2A	D09	39539031	39539613	39539031	39539390	39539505	39539613	+	AAAAAA	BEST	16	9	19	9	17	20	11	19	17	11	15	12	11	6	40	16	12	26	0.018451	0.00179233	0.0163503	0.502	0.231	0.35	0.362	0.418	0.445	0.28
Gh_D11G1277	RINu6337	0.102	1.85681e-05	0.072	0.032382	-0.03	0.555413	10.8533	5.5363	5.32412	GTP-binding family protein	D11	12149951	12151139	12149951	12150009	12150957	12151139	-	AACABA	GOOD	12	14	19	59	49	48	4	0	3	53	60	37	1	5	6	30	23	55	0.00133633	0.000471	0.00168933	0.092	0.125	0.165	0.036	0	0.039	0.016
Gh_D09G1491	RINu6340	0.009	1	0.003	1	-0.006	1	12.1486	16.6824	19.5501	RAB GTPase homolog 8	D09	42461065	42461425	42461065	42461131	42461327	42461425	+	BABAAA	GOOD	4	7	10	80	89	72	6	3	13	146	87	97	5	5	22	142	94	133	0.000434333	0.000662333	0.00101033	0.024	0.038	0.065	0.02	0.017	0.063	0.017
Gh_A08G2385	RINu6368	-0.006	0.683256	-0.006	1	0	1	27.9185	108.662	94.1155	glutathione peroxidase 6	scaffold1940_A08	74472	74934	74472	74591	74872	74934	-	BABAAA	GOOD	6	8	3	368	355	321	4	39	32	813	782	978	12	10	60	1259	1260	894	9e-06	0.000124	0.000252333	0.008	0.011	0.005	0.002	0.024	0.016	0.005
Gh_D09G0489	RINu6389	-0.018	0.163555	-0.01	1	0.008	0.784298	16.1271	42.5279	36.3552	Calmodulin binding protein-like	D09	23628311	23628741	23628311	23628408	23628490	23628741	+	CAAABA	GOOD	2	0	3	48	72	45	12	7	8	184	116	118	0	3	12	116	181	83	0.000430333	4.33333e-06	0.00219033	0.026	0	0.041	0.041	0.038	0.042	0
Gh_A11G1726	RINu6394	-0.037	0.0596939	-0.183	0.00683322	-0.146	0.827518	0.32087	1.2002	11.238	Protein of unknown function (DUF607)	A11	27374876	27376742	27374876	27375458	27376250	27376742	+	CCCBAA	GOOD	0	1	0	1	1	1	4	0	3	5	1	8	21	19	72	53	36	35	0.036963	0.020524	0.0346173	0	0.333	0	0.286	0	0.158	0.165
Gh_A05G0548	RINu6400	-0.105	0.0118892	-0.055	0.383801	0.05	0.860922	14.6437	10.8384	12.5237	Emsy N Terminus (ENT)/ plant Tudor-like domains-containing protein	A05	5864698	5865329	5864698	5864823	5865265	5865329	-	AAAAAA	BEST	29	7	10	85	29	71	37	18	26	66	39	44	16	12	47	75	33	77	0.00160133	0.000440333	0.00480133	0.146	0.108	0.066	0.219	0.188	0.228	0.096
Gh_A05G3896	RINu6417	-0.008	1	-0.024	0.016979	-0.016	0.195765	21.9579	20.1313	28.2641	molybdopterin biosynthesis CNX1 protein / molybdenum cofactor biosynthesis enzyme CNX1 (CNX1)	scaffold1237_A05	74343	74883	74343	74562	74826	74883	-	CABAAA	GOOD	0	0	3	125	87	78	1	2	8	126	147	121	9	5	14	156	112	162	0.000120333	0.000236333	9.43333e-05	0	0	0.019	0.004	0.007	0.032	0.028
Gh_D11G0938	RINu6435	-0.032	1	-0.009	0.757882	0.024	1	9.52736	6.80808	10.8193	SIGNAL PEPTIDE PEPTIDASE-LIKE 4	D11	8135491	8135782	8135491	8135588	8135728	8135782	-	BAAABA	GOOD	1	2	21	73	53	50	5	9	6	38	43	19	4	3	42	45	61	112	0.00922133	0.00144933	0.005509	0.007	0.019	0.179	0.064	0.098	0.14	0.044
Gh_D01G1319	RINu6436	-0.36	0.0189454	-0.226	0.237318	0.134	0.870445	5.41571	10.6632	8.2341		D01	37615065	37615853	37615065	37615396	37615483	37615853	-	BAAAAB	CKAL-BEST	5	0	5	11	8	8	11	26	26	13	16	6	7	7	16	11	4	17	0.0224053	0.0372493	0.0146323	0.224	0	0.284	0.349	0.507	0.733	0.287
Gh_A05G1264	RINu6491	0.137	0.921272	0.105	0.824521	-0.033	1	0.279375	6.34819	9.74657	WRKY DNA-binding protein 3	A05	12863634	12864537	12863634	12864013	12864393	12864537	-	BCBAAA	GOOD	0	0	6	1	1	0	1	17	22	15	21	30	12	25	36	35	35	47	0.333333	0.020272	0.00517433	0	0	1	0.032	0.288	0.268	0.146
Gh_A09G1502	RINu6498	0.052	0.352318	0.036	0.60168	-0.015	1	28.8159	38.5927	37.2634	pseudo-response regulator 7	A09	68185332	68185755	68185332	68185466	68185593	68185755	-	AABAAA	GOOD	16	16	16	47	82	95	2	4	10	29	42	51	8	9	21	45	113	105	0.001488	0.000996333	0.000926333	0.156	0.096	0.084	0.036	0.049	0.096	0.088
Gh_D04G0037	RINu6536	0.138	0.78069	0.098	1	-0.04	1	6.42813	9.61415	13.0534	U2 snRNP auxilliary factor, large subunit, splicing factor	D04	622226	622948	622226	622306	622877	622948	+	AAAAAA	BEST	13	14	32	18	18	7	25	11	12	39	13	15	17	9	32	28	27	12	0.0598403	0.000814333	0.0509213	0.265	0.28	0.696	0.243	0.297	0.286	0.233
Gh_D07G2010	RINu6537	0.011	0.0959221	0.012	0.00521469	0.001	1	90.8861	294.707	298.471	Oxidoreductase, zinc-binding dehydrogenase family protein	D07	49759484	49784234	49759484	49784032	49784148	49784234	+	AAAAAA	BEST	8	29	28	377	530	415	13	26	38	1133	834	857	16	10	57	1378	1651	955	0.000166333	8.23333e-05	0.000265333	0.012	0.03	0.037	0.006	0.017	0.024	0.007
Gh_A09G2251	RINu6539	-0.099	1	0.078	1	0.177	1	25.4375	19.2032	24.933	time for coffee	scaffold2279_A09	64841	65099	64841	64911	65032	65099	-	AAABAA	GOOD	7	29	38	6	14	10	13	14	12	23	2	1	13	40	36	14	23	17	0.020307	0.118981	0.010867	0.393	0.534	0.678	0.238	0.795	0.869	0.34
Gh_A02G0011	RINu6553	-0.058	1	0.075	1	0.133	0.642395	6.68861	8.47004	7.31725	Auxin efflux carrier family protein	A02	78710	79216	78710	78896	79090	79216	-	BAAABA	GOOD	3	10	6	19	12	16	5	8	5	17	9	7	3	2	19	18	10	63	0.012427	0.008775	0.000785333	0.073	0.294	0.158	0.128	0.308	0.263	0.077
Gh_A01G0704	RINu6555	-0.094	2.2171e-07	-0.101	1.56018e-05	-0.007	1	10.7374	10.5199	9.23691		A01	13416912	13417373	13416912	13417152	13417296	13417373	+	CAAABA	GOOD	1	0	0	70	35	39	8	14	22	65	62	78	4	5	22	79	29	44	1.63333e-05	0.001159	0.008284	0.007	0	0	0.059	0.103	0.126	0.025
Gh_D07G0113	RINu6559	-0.386	0.00765656	-0.132	0.310811	0.254	0.333845	9.64074	8.41583	12.7794	binding	D07	1281682	1282279	1281682	1281897	1282194	1282279	+	AAABAA	GOOD	25	33	32	27	70	42	36	36	26	24	1	10	47	42	69	40	64	27	0.004075	0.072124	0.0250343	0.316	0.191	0.276	0.429	0.947	0.565	0.37
Gh_A01G0879	RINu6573	-0.03	0.329667	-0.069	0.000648772	-0.039	0.330008	73.7325	33.706	35.6198	Zim17-type zinc finger protein	A01	20696146	20696691	20696146	20696407	20696517	20696691	+	AAAAAA	BEST	27	25	32	300	227	307	24	21	19	200	101	120	39	28	40	194	164	106	3.23333e-05	0.000442333	0.00229033	0.049	0.06	0.057	0.065	0.107	0.084	0.104
Gh_A01G1225	RINu6592	-0.028	0.642102	-0.045	0.269891	-0.017	0.696455	6.39828	352.951	113.7	jasmonate-zim-domain protein 3	A01	68148490	68148937	68148490	68148756	68148852	68148937	+	BAAAAA	GOOD	0	2	6	20	12	44	138	102	158	2155	637	671	42	47	105	440	376	294	0.00243633	0.00195233	0.00454933	0	0.092	0.077	0.038	0.089	0.126	0.055
Gh_A11G0282	RINu6593	-0.017	1	-0.076	0.236006	-0.059	0.564238	45.9123	21.6818	26.485	myb domain protein 96	A11	2637267	2638092	2637267	2637397	2637482	2638092	+	AABABA	GOOD	8	22	32	69	181	182	5	4	4	25	20	35	3	12	69	35	73	92	0.000312333	0.000675	0.021379	0.069	0.072	0.101	0.113	0.113	0.068	0.052
Gh_A09G0992	RINu6600	-0.098	0.0116544	-0.077	0.488082	0.021	1	19.6972	20.9664	42.4657	isovaleryl-CoA-dehydrogenase	A09	59818437	59819357	59818437	59818547	59819280	59819357	+	AAAAAA	BEST	46	32	27	119	100	98	64	41	42	120	69	55	71	41	249	185	159	205	0.000424333	0.00112633	0.0198323	0.162	0.138	0.121	0.211	0.229	0.276	0.161
Gh_A01G1017	RINu6626	-0.001	1	0.011	1	0.012	1	11.2193	5.62513	5.86648	AICARFT/IMPCHase bienzyme family protein	A01	32092068	32092486	32092068	32092303	32092410	32092486	+	AACABA	GOOD	5	8	10	52	89	38	1	4	3	19	20	15	3	6	2	25	47	16	0.00221633	0.001875	2.33333e-06	0.053	0.05	0.133	0.03	0.105	0.105	0.066
Gh_D02G0039	RINu6627	0.017	1	0.003	1	-0.013	1	12.3232	7.52085	8.66626		D02	198670	198995	198670	198751	198920	198995	+	AAAAAA	BEST	14	18	19	64	48	49	11	14	9	66	31	37	16	11	14	55	29	50	0.00124433	0.003031	0.000389333	0.099	0.158	0.162	0.077	0.184	0.108	0.127
Gh_D05G2340	RINu6635	-0.071	0.00182674	-0.107	0.00341976	-0.036	1	5.18408	25.2209	11.2639	choline kinase 1	D05	23182371	23183463	23182371	23182567	23183345	23183463	+	CAAABA	GOOD	2	1	0	22	9	23	15	10	40	92	73	98	13	0	32	47	39	38	0.000793	0.00333033	0.022147	0.043	0.053	0	0.075	0.064	0.169	0.121
Gh_A09G1533	RINu6639	0.446	0.000133723	0.411	0.000848153	-0.035	1	15.1419	6.25006	12.1949	Carbohydrate-binding-like fold	A09	68585700	68586783	68585700	68586408	68586634	68586783	+	ACABAA	GOOD	25	13	23	2	2	1	12	8	8	10	8	4	16	8	51	14	7	18	0.006133	0.00754633	0.016428	0.862	0.765	0.92	0.375	0.333	0.5	0.364
Gh_D09G1403	RINu6653	-0.093	0.629964	-0.074	0.0943972	0.019	1	21.4036	30.4622	29.3862	NRAMP metal ion transporter family protein	D09	41539505	41540932	41539505	41539691	41540719	41540932	-	BABAAA	GOOD	0	5	3	40	56	48	2	0	8	50	10	8	6	9	5	43	73	12	0.000486333	0.0348763	0.00408233	0	0.043	0.03	0.02	0	0.333	0.065
Gh_A10G0031	RINu6658	-0.015	0.549489	-0.039	0.127651	-0.024	1	25.817	14.6154	13.4933		A10	290349	291207	290349	290400	291154	291207	+	AABABA	GOOD	6	5	8	73	78	127	1	9	15	48	73	88	0	10	15	42	38	66	2.13333e-05	0.001251	0.00400933	0.039	0.031	0.031	0.01	0.058	0.079	0
Gh_D02G2447	RINu6668	-0.066	0.0192712	-0.105	9.43007e-05	-0.039	0.743505	15.3775	12.3861	13.3954	Protein of unknown function (DUF803)	scaffold3870_D02	7509	7933	7509	7602	7827	7933	+	BABAAA	GOOD	1	2	5	39	71	38	5	2	16	26	50	37	5	12	21	33	29	54	0.000784333	0.00628133	0.00315233	0.013	0.014	0.062	0.088	0.02	0.178	0.07
Gh_D05G1838	RINu6683	-0.221	2.59376e-10	-0.108	3.32424e-05	0.114	0.039265	6.11579	18.2615	11.5494	pfkB-like carbohydrate kinase family protein	D05	16688287	16688780	16688287	16688536	16688668	16688780	-	CAAAAA	GOOD	0	0	0	11	29	25	7	46	33	29	61	49	6	5	25	22	56	75	0	0.00876133	0.00308933	0	0	0	0.114	0.286	0.264	0.127
Gh_A04G0209	RINu6685	0.05	0.163862	-0.03	1	-0.079	0.232467	22.3976	11.5947	13.7668	B-box type zinc finger family protein	A04	4227538	4228666	4227538	4228072	4228390	4228666	+	AABAAA	GOOD	28	16	26	96	72	88	13	5	4	79	32	32	13	5	27	62	32	35	0.000262333	7.9e-05	0.0127423	0.127	0.1	0.129	0.076	0.072	0.059	0.095
Gh_D12G1569	RINu6689	0.044	0.330634	0.022	1	-0.022	0.569646	13.4008	38.9152	56.0499	aconitase 3	D12	46757013	46757677	46757013	46757493	46757578	46757677	-	AAAAAA	BEST	20	18	17	70	72	55	52	44	34	197	207	332	89	74	65	370	283	322	0.000184333	0.00182433	0.000217	0.154	0.138	0.165	0.144	0.12	0.061	0.133
Gh_A09G1748	RINu6693	-0.028	1	-0.054	1	-0.025	1	28.7407	13.8472	11.051	Aldolase superfamily protein	A09	70855396	70856035	70855396	70855477	70855930	70856035	-	AAAAAA	BEST	52	89	61	102	133	116	17	17	30	34	41	25	35	28	15	29	33	43	0.000696333	0.012103	0.0133023	0.203	0.251	0.208	0.2	0.172	0.375	0.376
Gh_A12G0595	RINu6741	-0.058	0.492911	-0.06	0.155885	-0.002	1	21.9635	19.408	22.4048	tubby like protein 2	A12	14983775	14984499	14983775	14984129	14984411	14984499	+	AABAAA	GOOD	8	17	6	87	102	68	4	16	18	108	36	57	6	21	26	102	50	80	0.000386333	0.007156	0.00575033	0.044	0.077	0.042	0.018	0.182	0.136	0.029
Gh_D09G1182	RINu6743	-0.083	1	-0.11	1	-0.026	1	6.94147	6.08861	6.27233	Cysteine proteinases superfamily protein	D09	38595618	38596197	38595618	38596029	38596098	38596197	+	AAAAAA	BEST	43	22	17	9	14	30	21	32	18	15	10	7	21	25	23	5	7	20	0.0590543	0.010519	0.0274423	0.766	0.519	0.28	0.49	0.687	0.638	0.743
Gh_Sca005213G02	RINu6745	-0.029	0.410026	-0.005	1	0.023	0.846142	11.0285	12.0101	15.173	Sas10/Utp3/C1D family	scaffold5213	7865	8515	7865	7877	8388	8515	-	BAAABA	GOOD	6	1	0	73	27	44	6	5	7	93	43	58	5	0	6	73	57	72	0.000381	0.000209333	0.000456333	0.039	0.018	0	0.031	0.055	0.057	0.033
Gh_D05G3478	RINu6756	-0.022	0.032156	-0.013	0.0352173	0.009	1	443.296	259.317	245.726	Peroxisomal membrane 22 kDa (Mpv17/PMP22) family protein	D05	57224345	57224742	57224345	57224554	57224654	57224742	-	CAAABA	GOOD	0	3	4	241	124	151	8	7	11	232	156	125	0	1	24	159	71	227	7.6e-05	0.000252	0.00106133	0	0.014	0.016	0.02	0.026	0.05	0
Gh_D12G2433	RINu6774	0.015	0.335239	0.036	0.000339827	0.021	0.0709092	65.0919	259.608	172.205	Copper transport protein family	D12	57367087	57367592	57367087	57367413	57367516	57367592	-	AAAAAA	BEST	61	49	97	394	388	558	59	119	70	947	674	529	24	11	185	769	730	853	0.000145333	0.000889	0.003387	0.084	0.07	0.094	0.036	0.095	0.073	0.018
Gh_A11G0126	RINu6789	0.123	0.432327	0.086	0.446874	-0.037	1	5.18751	7.96962	19.2958	Calcium-binding EF-hand family protein	A11	1290930	1291504	1290930	1290983	1291458	1291504	-	ACABAA	GOOD	33	26	47	3	1	3	21	45	43	7	4	4	50	49	156	5	9	15	0.00172233	0.020181	0.003684	0.846	0.929	0.887	0.6	0.849	0.843	0.833
Gh_A05G1059	RINu6809	-0.033	0.246337	-0.07	0.00134421	-0.038	0.243204	18.7886	22.2342	24.6983	Tetratricopeptide repeat (TPR)-like superfamily protein	A05	10697599	10698061	10697599	10697772	10697982	10698061	+	BAAAAA	GOOD	10	10	3	84	70	73	12	11	31	125	82	102	25	12	68	92	91	164	0.000604333	0.00207433	0.003028	0.056	0.067	0.02	0.046	0.063	0.132	0.12
Gh_D04G1514	RINu6836	-0.004	1	-0.012	0.421368	-0.008	1	18.2002	35.3358	46.5145	Protein phosphatase 2C family protein	D04	47037205	47037585	47037205	47037360	47037444	47037585	+	CABAAA	GOOD	2	1	3	91	61	84	1	4	11	208	178	160	8	5	16	237	102	327	3.73333e-05	0.000404333	3.03333e-05	0.014	0.01	0.022	0.003	0.014	0.042	0.021
Gh_A01G1322	RINu6838	-0.172	0.573866	0.045	1	0.217	0.403073	11.3428	9.56868	8.98671	transporter associated with antigen processing protein 1	A01	81851418	81852289	81851418	81851629	81852215	81852289	+	AAAAAA	BEST	14	23	20	16	19	13	15	30	40	17	12	6	12	7	26	8	11	29	0.004309	0.0537063	0.00904433	0.304	0.377	0.435	0.306	0.556	0.769	0.429
Gh_D11G2652	RINu6852	-0.045	0.80853	-0.03	1	0.015	1	5.48421	6.46183	8.12365	HNH endonuclease	D11	55255298	55256199	55255298	55255382	55256117	55256199	-	BAAABA	GOOD	3	8	11	23	20	49	7	13	25	51	35	39	4	6	77	51	35	89	0.00286533	0.00801433	0.0201843	0.061	0.167	0.101	0.064	0.157	0.243	0.038
Gh_D05G2340	RINu6855	-0.126	0.194849	0.008	0.458627	0.134	1	5.18408	25.2209	11.2639	choline kinase 1	D05	23182371	23183463	23182371	23183005	23183345	23183463	+	BBAABB	GOOD	0	5	0	4	0	6	6	14	49	10	9	10	4	1	29	3	7	14	0.333333	0.0577343	0.0530223	0	1	0	0.231	0.437	0.71	0.4
Gh_D08G0745	RINu6858	-0.157	0.457758	-0.022	1	0.135	0.707848	6.95348	3.68402	3.55077	pale cress protein (PAC)	D08	10930963	10931722	10930963	10931031	10931527	10931722	+	AAABAA	GOOD	23	5	22	39	24	42	11	5	9	14	4	9	9	7	11	18	16	20	0.00522533	0.00265233	0.000344333	0.228	0.094	0.208	0.282	0.385	0.333	0.2
Gh_A01G1847	RINu6859	0.037	1	-0.012	0.683593	-0.049	0.0667254	4.96682	14.8415	18.9224	homolog of mamallian P58IPK	A01	98393373	98393932	98393373	98393575	98393766	98393932	-	BACAAA	GOOD	0	5	1	15	15	41	0	0	3	33	14	32	7	5	6	39	58	41	0.00629233	0.000675	0.000434333	0	0.143	0.012	0	0	0.045	0.082
Gh_A07G0033	RINu6877	0.005	1	-0.052	0.232303	-0.057	0.112479	23.5705	12.2212	22.1127	protein serine/threonine phosphatases;protein kinases;catalytics;cAMP-dependent protein kinase regulators;ATP binding;protein serine/threonine phosphatases	A07	467414	468033	467414	467692	467966	468033	-	BABAAA	GOOD	5	19	4	56	106	70	4	1	6	65	20	33	7	19	20	66	96	49	0.000777	0.00105433	0.003667	0.043	0.082	0.028	0.03	0.024	0.083	0.05
Gh_A05G2452	RINu6895	0.018	1	-0.02	1	-0.038	0.665355	19.0195	22.1297	20.8347	farnesyltransferase A	A05	31945423	31946219	31945423	31945618	31946123	31946219	-	BAAABA	GOOD	0	11	9	99	59	56	5	8	10	103	102	110	3	1	34	113	75	69	0.002137	9.7e-05	0.0117903	0	0.085	0.074	0.024	0.038	0.043	0.013
Gh_D13G1937	RINu6896	-0.092	0.0530351	-0.032	0.92247	0.06	0.598687	21.5834	29.4785	18.6517	RNA recognition motif and CCHC-type zinc finger domains containing protein	D13	54751857	54752137	54751857	54751946	54752048	54752137	+	AAAAAA	BEST	96	26	35	143	151	142	95	61	77	167	117	111	96	27	32	148	100	84	0.010573	0.000832	0.005092	0.286	0.093	0.128	0.253	0.237	0.293	0.279
Gh_A07G0015	RINu6900	-0.048	0.12571	0.008	1	0.056	0.347095	33.2697	28.3434	48.9456	RING/U-box superfamily protein	A07	142531	142915	142531	142699	142816	142915	-	AAAABA	GOOD	5	23	7	78	125	171	13	16	23	128	105	67	2	9	61	130	147	366	0.00147233	0.00319633	0.00155233	0.035	0.094	0.022	0.054	0.079	0.162	0.009
Gh_D11G0558	RINu6909	0.027	1	0.019	1	-0.008	1	6.10154	11.2361	11.0758	Leucine-rich repeat transmembrane protein kinase	D11	4849922	4850234	4849922	4849994	4850090	4850234	+	BAAABA	GOOD	4	27	12	34	27	30	8	6	14	36	13	30	10	29	4	21	43	33	0.024579	0.003469	0.0130923	0.067	0.379	0.196	0.119	0.22	0.222	0.225
Gh_D07G0093	RINu6922	0.015	0.00137531	0.012	1	-0.003	0.0236644	66.2392	30.3935	65.7835	oxidative stress 3	D07	1062250	1062746	1062250	1062506	1062588	1062746	-	AABAAA	GOOD	23	28	68	252	372	545	10	1	7	440	18	51	8	26	70	264	332	571	0.000217	0.001183	0.000757	0.056	0.046	0.075	0.015	0.035	0.082	0.019
Gh_A13G1600	RINu6929	-0.046	0.200675	-0.009	0.730683	0.037	1	15.5381	17.3512	17.402		A13	74877473	74877949	74877473	74877532	74877615	74877949	+	BAAABA	GOOD	3	8	5	78	73	101	7	11	9	78	87	39	1	2	24	77	63	112	0.000506333	0.00150833	0.00385233	0.024	0.066	0.031	0.055	0.075	0.13	0.008
Gh_A09G0738	RINu6932	-0.025	0.137077	-0.019	0.468778	0.006	1	15.9222	30.8789	38.4487	CBL-interacting protein kinase 23	A09	53291796	53293658	53291796	53291949	53292702	53293658	-	CAAABA	GOOD	0	0	0	63	27	38	5	7	9	141	131	130	2	2	14	139	92	166	0	6.43333e-05	0.000324333	0	0	0	0.017	0.026	0.033	0.007
Gh_D10G2163	RINu6977	-0.03	0.212305	-0.068	0.000693431	-0.038	0.514774	43.9161	39.555	63.1182	Cation efflux family protein	D10	58602367	58603857	58602367	58602477	58603688	58603857	-	BAAAAA	GOOD	4	10	17	217	176	173	6	9	15	129	78	70	24	17	74	239	255	141	0.000361	0.00137733	0.009472	0.009	0.028	0.047	0.023	0.055	0.097	0.048
Gh_A12G2275	RINu6987	0.037	1	0.046	0.230692	0.009	0.6609	2.83965	29.212	13.5574	spermidine synthase 3	A12	85430410	85430756	85430410	85430455	85430679	85430756	+	BAAABA	GOOD	8	1	3	24	33	19	9	8	17	211	87	142	1	5	7	117	107	49	0.004108	0.000316333	0.00104433	0.143	0.015	0.073	0.021	0.044	0.056	0.004
Gh_D07G1520	RINu6999	-0.02	0.834952	-0.039	0.753385	-0.019	1	24.4853	9.15188	9.89038	Glutathione S-transferase family protein	D07	27397808	27398661	27397808	27398058	27398472	27398661	+	BAAABA	GOOD	12	6	3	174	63	63	6	11	7	90	63	66	3	4	11	81	28	36	0.000121333	0.000588	0.00333033	0.033	0.045	0.023	0.032	0.08	0.05	0.018
Gh_D07G1491	RINu7006	-0.079	1	-0.04	1	0.039	1	1.56886	24.2469	30.702	myb domain protein 15	D07	26119315	26119657	26119315	26119448	26119527	26119657	+	CCAAAA	GOOD	0	1	0	4	4	0	15	14	15	94	38	52	8	8	30	117	77	68	0.006627	0.00256533	0.00991433	0	0.141	NA	0.095	0.195	0.159	0.043
Gh_D01G2313	RINu7013	-0.071	0.211159	-0.046	1	0.025	0.784298	14.5481	68.3766	34.5889	cytochrome P450, family 72, subfamily A, polypeptide 15	scaffold3713_D01	18453	19033	18453	18736	18815	19033	+	BAAABA	GOOD	2	2	14	37	34	65	19	15	46	135	93	103	7	2	32	96	87	56	0.002613	0.006241	0.0198423	0.034	0.037	0.124	0.085	0.096	0.227	0.046
Gh_A04G1207	RINu7020	0.087	0.00590621	0.126	0.00118313	0.039	0.648047	6.9864	96.2992	171.926	caffeoyl-CoA 3-O-methyltransferase	A04	62249776	62250751	62249776	62249850	62250606	62250751	+	ACABAA	GOOD	8	11	26	0	0	0	85	111	193	2	9	8	352	700	233	40	36	13	0	0.00233633	0.002623	1	1	1	0.955	0.86	0.923	0.815
Gh_A01G2010	RINu7030	-0.022	0.378632	-0.021	1	0.001	1	32.5459	39.0211	18.3024	metacaspase 3	scaffold30_A01	161456	162271	161456	161574	162121	162271	+	AAAABA	GOOD	10	23	15	84	120	114	9	23	63	73	149	190	3	8	26	61	55	61	0.000270333	0.00202533	0.00611733	0.056	0.087	0.062	0.058	0.072	0.142	0.024
Gh_A12G2209	RINu7043	-0.074	0.729281	-0.099	1	-0.025	1	7.63688	7.01426	5.55393	Vacuolar iron transporter (VIT) family protein	A12	84821280	84822372	84821280	84821502	84821733	84822372	-	BAAABA	GOOD	3	20	7	17	40	30	11	9	18	24	22	27	6	2	28	26	51	11	0.00398433	0.001792	0.0847643	0.081	0.2	0.104	0.186	0.17	0.25	0.103
Gh_D10G1316	RINu7046	-0.056	0.722798	0.002	1	0.058	0.765165	14.6615	9.28682	7.05918	catalytics;carbohydrate kinases;phosphoglucan, water dikinases	D10	24603034	24604568	24603034	24603166	24604442	24604568	+	AAAABA	GOOD	12	15	9	78	72	47	9	6	8	36	17	21	9	9	4	38	57	28	0.000139	0.000670333	0.000441	0.071	0.094	0.087	0.111	0.15	0.16	0.106
Gh_A06G0285	RINu7048	0.017	0.577954	0.002	1	-0.015	0.562188	21.0243	14.0605	25.6517	APR-like 4	A06	3610488	3611449	3610488	3610689	3611261	3611449	+	BABAAA	GOOD	0	9	13	95	78	87	1	2	6	71	57	56	6	6	15	109	80	124	0.00135833	0.000532	0.000237	0	0.055	0.07	0.007	0.017	0.051	0.027
Gh_A04G0872	RINu7058	-0.04	0.967083	-0.02	1	0.02	1	18.2247	11.3294	22.2612	FKBP-like peptidyl-prolyl cis-trans isomerase family protein	A04	56308042	56308305	56308042	56308093	56308224	56308305	+	AAAAAA	BEST	49	71	60	110	88	106	43	33	65	73	49	67	42	45	272	116	58	295	0.00304033	0.00280933	0.00779233	0.192	0.301	0.232	0.239	0.265	0.341	0.162
Gh_D09G0266	RINu7066	-0.019	0.44432	0.01	1	0.029	0.771087	4.72198	8.77732	10.9616	domains rearranged methylase 1	D09	8478972	8480223	8478972	8479707	8479865	8480223	+	CAAABA	GOOD	1	2	1	26	28	16	6	11	5	52	79	121	1	0	10	65	37	104	6.03333e-05	0.000558333	0.000604	0.019	0.034	0.03	0.055	0.065	0.02	0.008
Gh_A07G0492	RINu7069	-0.093	0.654934	-0.117	0.462322	-0.024	1	16.1177	16.7048	17.1587	FUS3-complementing gene 2	A07	6444270	6444579	6444270	6444424	6444530	6444579	+	AAAAAA	BEST	22	14	11	37	42	59	19	25	12	54	19	29	16	12	49	22	53	34	0.006475	0.0214803	0.0291143	0.259	0.164	0.099	0.171	0.436	0.195	0.299
Gh_D01G0158	RINu7107	0.083	0.137449	0.023	1	-0.06	0.734161	7.00774	6.10814	5.92537	zinc ion binding	D01	1167418	1168064	1167418	1167574	1167836	1168064	-	BABAAA	GOOD	4	17	10	14	34	23	4	3	6	24	18	27	9	9	6	18	32	24	0.001497	0.000176333	0.00233233	0.125	0.2	0.179	0.077	0.077	0.1	0.2
Gh_D04G0855	RINu7123	-0.05	0.00963686	-0.047	0.00839057	0.003	1	69.5167	42.1431	28.2855	WCRKC thioredoxin 1	D04	22682711	22682925	22682711	22682810	22682907	22682925	-	AAAAAA	BEST	14	9	13	256	110	227	15	22	19	128	189	78	5	5	48	117	51	140	6.63333e-05	0.00130233	0.00609233	0.032	0.047	0.034	0.067	0.066	0.129	0.025
Gh_D06G1747	RINu7136	-0.011	1	0.008	1	0.019	0.308706	15.6151	125.116	82.0804	Transmembrane amino acid transporter family protein	D06	56998548	56999219	56998548	56998678	56998753	56999219	-	BAAAAA	GOOD	7	2	0	56	27	33	15	34	51	568	335	422	5	12	21	280	280	223	0.00150633	0.000949	0.000571	0.077	0.047	0	0.017	0.064	0.075	0.012
Gh_D01G1880	RINu7143	-0.034	0.171155	-0.018	0.163777	0.016	1	19.6855	14.812	19.8839	Chaperone DnaJ-domain superfamily protein	D01	56732564	56733095	56732564	56732702	56732955	56733095	-	BABAAA	GOOD	4	6	0	81	69	114	2	4	16	125	67	53	6	6	15	98	90	125	0.000444	0.004329	0.000226333	0.024	0.042	0	0.008	0.029	0.131	0.03
Gh_D13G1628	RINu7145	-0.001	1	-0.057	0.742594	-0.056	1	20.9535	19.0685	14.7167	FAD/NAD(P)-binding oxidoreductase family protein	D13	49488988	49489746	49488988	49489083	49489566	49489746	-	AAAAAA	BEST	48	23	21	143	57	100	35	14	24	92	58	72	19	23	36	96	42	48	0.00138433	0.000703	0.00874633	0.144	0.168	0.095	0.16	0.108	0.143	0.09
Gh_D09G0713	RINu7154	-0.024	1	0.011	1	0.035	0.768811	13.9533	30.4281	21.9987	Drought-responsive family protein	D09	31096442	31097957	31096442	31096546	31097817	31097957	-	AAAABA	GOOD	7	7	8	65	50	58	6	22	14	129	71	65	1	20	16	96	97	152	6.53333e-05	0.00319433	0.00193633	0.051	0.065	0.065	0.023	0.134	0.097	0.005
Gh_D11G1774	RINu7160	-0.041	0.0121294	-0.023	0.0317433	0.018	1	11.5571	22.8713	27.6277	calcium-dependent protein kinase 28	D11	19767912	19768167	19767912	19767975	19768059	19768167	-	CAAABA	GOOD	0	2	1	31	60	40	5	15	7	66	111	125	3	0	25	67	103	191	0.000120333	0.000550333	0.00156133	0	0.021	0.016	0.046	0.08	0.035	0.028
Gh_D10G1787	RINu7172	-0.089	0.362174	-0.082	0.940978	0.007	1	7.27659	6.41412	10.1474		D10	50462034	50463049	50462034	50462238	50462854	50463049	+	AABAAA	GOOD	14	6	6	26	39	34	7	14	2	17	15	6	13	9	11	34	43	10	0.00619033	0.00883633	0.0183083	0.212	0.071	0.081	0.171	0.318	0.143	0.16
Gh_A05G1876	RINu7184	-0.081	1	-0.111	0.569993	-0.03	1	8.41263	7.61324	13.9117	Cysteine proteinases superfamily protein	A05	19628338	19628968	19628338	19628458	19628877	19628968	-	BAAAAA	GOOD	3	15	3	6	17	21	8	6	9	9	7	17	10	16	18	12	13	30	0.014341	0.00302433	0.005673	0.2	0.306	0.067	0.308	0.3	0.209	0.294
Gh_A03G1961	RINu7188	0.01	1	-0.017	1	-0.027	1	37.009	21.4465	10.1152	membrane protein, putative	scaffold496_A03	130908	132640	130908	131170	132324	132640	-	AABABA	GOOD	11	15	25	109	188	143	0	12	11	38	74	83	4	7	6	35	62	24	0.000481333	0.00160633	0.00110233	0.048	0.038	0.08	0	0.075	0.062	0.054
Gh_A11G2934	RINu7196	-0.006	1	-0.006	1	0	1	8.42548	6.36776	11.399	mRNA capping enzyme family protein	A11	93147231	93147544	93147231	93147354	93147445	93147544	+	BABAAA	GOOD	3	2	6	30	30	45	1	3	7	39	22	39	7	5	5	50	42	66	0.000342333	0.001933	0.000320333	0.059	0.04	0.077	0.016	0.078	0.101	0.08
Gh_A03G1679	RINu7236	-0.032	1	0.022	1	0.054	1	15.8627	13.8187	11.2057	Esterase/lipase/thioesterase family protein	A03	98080197	98080555	98080197	98080331	98080446	98080555	-	AAAAAA	BEST	55	60	62	48	67	66	41	27	43	16	46	49	48	33	37	42	39	50	0.000926333	0.0318813	0.00253433	0.394	0.337	0.347	0.592	0.25	0.332	0.393
Gh_A09G0212	RINu7252	0.176	7.02057e-06	0.135	0.0324229	-0.04	0.056246	6.67256	4.06078	7.94964	Protein kinase superfamily protein	A09	6305072	6305783	6305072	6305196	6305280	6305783	+	AACABA	GOOD	12	7	21	34	33	32	2	2	0	49	25	22	0	4	19	36	46	73	0.00801633	0.000601	0.00522633	0.185	0.12	0.297	0.026	0.049	0	0
Gh_A01G1717	RINu7258	-0.004	1	-0.009	1	-0.005	1	147.931	41.4034	74.9284	UDP-Glycosyltransferase superfamily protein	A01	96113921	96115187	96113921	96114406	96115099	96115187	-	BABAAA	GOOD	4	15	6	598	719	471	1	0	5	218	60	83	8	7	10	312	339	213	1.23333e-05	0.000262333	4.63333e-05	0.003	0.01	0.006	0.002	0	0.029	0.013
Gh_A09G0273	RINu7260	0.071	0.0647674	0.026	1	-0.045	0.732294	5.46677	10.3153	9.812	Isocitrate/isopropylmalate dehydrogenase family protein	A09	8800460	8800972	8800460	8800495	8800856	8800972	-	AAAABA	GOOD	5	9	14	25	33	34	5	7	5	39	48	58	1	12	14	42	25	65	0.00164033	0.000192333	0.008293	0.091	0.12	0.171	0.06	0.068	0.041	0.012
Gh_A01G0911	RINu7265	-0.104	0.031598	-0.053	0.151406	0.051	1	9.77376	11.2181	13.1047	Zinc finger C-x8-C-x5-C-x3-H type family protein	A01	22281825	22282942	22281825	22282708	22282817	22282942	-	CAAABA	GOOD	4	4	1	32	44	42	5	5	12	46	16	23	1	6	17	41	38	41	0.000756	0.007501	0.00823333	0.068	0.05	0.014	0.059	0.153	0.232	0.014
Gh_D12G2288	RINu7266	-0.584	3.29305e-13	-0.437	0.000667565	0.147	0.394837	8.11927	1.31871	0.94291		D12	56076483	56076852	56076483	56076650	56076728	56076852	-	AAACAB	GOOD	29	14	26	22	25	62	16	57	55	3	3	0	45	8	32	0	5	7	0.0170563	0.0126543	0.0593023	0.465	0.27	0.217	0.779	0.926	1	1
Gh_D12G0595	RINu7269	-0.027	1	-0.027	1	0	1	0.957658	588.849	17.1599	S-adenosyl-L-methionine-dependent methyltransferases superfamily protein	D12	11130095	11130645	11130095	11130170	11130240	11130645	+	CCAABA	GOOD	0	0	0	2	2	0	63	20	34	3565	434	574	0	0	6	51	113	46	0	0.000192333	0.00224133	0	0	NA	0.012	0.031	0.039	0
Gh_A05G1780	RINu7270	-0.012	1	-0.05	0.442691	-0.038	0.880382	15.1534	17.4918	21.2166	Mannose-P-dolichol utilization defect 1 protein	A05	18754552	18755159	18754552	18754699	18755005	18755159	+	AAAAAA	BEST	25	29	27	80	79	78	32	31	34	101	80	80	38	47	74	113	111	100	0.000103	0.000373	0.00431033	0.135	0.155	0.148	0.137	0.162	0.175	0.144
Gh_D02G2224	RINu7290	-0.024	0.0285534	-0.009	0.67493	0.015	0.558792	38.1504	37.3953	48.947	ER lumen protein retaining receptor family protein	D02	66200895	66201509	66200895	66201020	66201428	66201509	-	CAAABA	GOOD	4	2	3	118	108	129	5	9	15	134	118	132	4	4	16	200	197	173	1.73333e-05	0.000324333	0.000385333	0.017	0.009	0.011	0.018	0.037	0.054	0.01
Gh_A13G2012	RINu7298	0.012	1	0.117	0.470155	0.105	0.587399	7.37992	8.24182	10.4558	SIT4 phosphatase-associated family protein	A13	79552249	79553831	79552249	79552320	79553098	79553831	+	AABAAA	GOOD	8	11	9	11	11	10	9	4	15	11	6	15	7	7	19	21	13	37	0.00112233	0.001723	0.00142433	0.267	0.333	0.31	0.29	0.25	0.333	0.143
Gh_D10G1932	RINu7310	0.149	0.643788	0.163	0.445031	0.014	1	5.17642	9.10781	8.8444	nudix hydrolase homolog 16	D10	53997141	53999211	53997141	53997182	53999096	53999211	+	ABABAA	GOOD	5	20	24	2	5	10	12	8	7	5	9	4	10	12	12	7	13	5	0.00455433	0.014589	0.013171	0.556	0.667	0.545	0.545	0.308	0.467	0.417
Gh_A07G0579	RINu7314	-0.003	1	-0.019	0.000592717	-0.016	0.00496725	161.754	179.827	114.649	D-ribulose-5-phosphate-3-epimerase	A07	8062590	8063750	8062590	8062700	8063635	8063750	+	BAAAAA	GOOD	12	7	3	804	435	669	9	12	9	632	541	556	24	20	20	572	373	342	1.03333e-05	4.33333e-06	1.3e-05	0.007	0.008	0.002	0.007	0.011	0.008	0.021
Gh_D13G1588	RINu7317	-0.088	0.00605461	-0.047	0.113107	0.04	1	21.0579	14.5907	14.8113		D13	48525057	48525589	48525057	48525168	48525459	48525589	-	AAAAAA	BEST	14	6	15	111	69	55	14	41	30	86	79	59	11	8	48	82	36	96	0.00168233	0.00559233	0.005023	0.059	0.042	0.12	0.075	0.206	0.203	0.063
Gh_D06G0462	RINu7331	0.005	1	-0.023	1	-0.028	1	12.4673	19.1763	27.2728	RING/U-box superfamily protein	D06	6640116	6642835	6640116	6641641	6642706	6642835	-	BABBAA	GOOD	4	15	8	9	6	18	8	5	2	12	3	4	5	16	10	9	7	16	0.0466253	0.0182583	0.0312203	0.182	0.556	0.182	0.25	0.455	0.2	0.217
Gh_A04G0518	RINu7336	-0.239	0.242733	-0.104	0.967786	0.135	1	5.72638	4.43202	7.05807	alpha/beta-Hydrolases superfamily protein	A04	29192281	29192868	29192281	29192493	29192605	29192868	-	AAABBA	HAAL-BEST	6	9	10	11	16	11	9	11	19	13	4	6	8	3	46	13	6	14	0.003477	0.0398323	0.056668	0.238	0.244	0.343	0.284	0.612	0.645	0.261
Gh_A13G1608	RINu7347	-0.196	0.00210829	-0.016	1	0.18	0.00513721	20.7671	21.9486	28.6282	DEAD/DEAH box RNA helicase family protein	A13	74939581	74940009	74939581	74939813	74939890	74940009	+	AAAAAA	BEST	75	45	40	103	96	104	125	118	108	155	70	78	115	88	70	164	178	139	0.003964	0.008557	0.00156633	0.325	0.237	0.203	0.348	0.527	0.478	0.317
Gh_A02G0417	RINu7353	-0.085	1	0.006	1	0.091	0.89117	8.17119	8.86519	10.7364	MOS4-associated complex 3A	A02	5379218	5379475	5379218	5379296	5379378	5379475	+	AAAAAA	BEST	35	18	14	17	26	42	28	45	25	31	21	28	16	18	34	20	20	44	0.0402173	0.0151963	0.000322333	0.572	0.31	0.178	0.369	0.581	0.366	0.341
Gh_D01G1993	RINu7370	0.002	1	0.015	1	0.013	1	43.5493	23.1929	41.6773	alpha/beta-Hydrolases superfamily protein	D01	58671948	58673705	58671948	58672082	58673592	58673705	+	AAAAAA	BEST	22	46	39	98	136	130	15	15	18	69	97	36	12	23	77	114	160	142	0.000500333	0.00457733	0.008029	0.101	0.145	0.13	0.098	0.072	0.2	0.05
Gh_D12G0803	RINu7376	-0.043	0.0326512	-0.029	0.0624246	0.014	1	12.2238	19.4591	25.8385	Copine (Calcium-dependent phospholipid-binding protein) family	D12	24198857	24199183	24198857	24199014	24199126	24199183	+	BAAABA	GOOD	3	9	1	60	65	68	9	18	32	91	144	139	8	4	58	100	103	221	0.00114533	0.00110633	0.00332233	0.028	0.074	0.008	0.054	0.067	0.117	0.044
Gh_D01G0913	RINu7382	-0.232	0.0139917	-0.059	1	0.173	0.295875	23.5622	7.56601	15.9122	SEC14 cytosolic factor family protein / phosphoglyceride transfer family protein	D01	15255542	15256306	15255542	15255762	15256041	15256306	-	AAAAAA	BEST	9	45	29	99	110	120	13	25	28	47	19	14	12	16	69	85	86	65	0.004033	0.0384043	0.024661	0.043	0.17	0.108	0.121	0.397	0.5	0.066
Gh_D12G2549	RINu7386	-0.269	0.240649	-0.229	0.198084	0.04	1	7.01059	3.60653	5.02299	protein tyrosine kinase family protein	D12	58367432	58368845	58367432	58367870	58368741	58368845	+	BAABAA	CKHA-BEST	8	4	18	6	14	21	9	7	11	8	3	2	9	12	26	5	11	6	0.019375	0.0348063	0.0280503	0.4	0.125	0.3	0.36	0.538	0.733	0.474
Gh_A12G0596	RINu7392	-0.171	1	-0.142	0.676345	0.029	1	24.329	16.2532	21.3774	BR enhanced expression 2	A12	15034183	15035004	15034183	15034387	15034626	15035004	-	AAABAB	GOOD	18	7	15	6	12	5	11	10	9	8	2	1	17	6	45	8	2	8	0.0466253	0.0456643	0.0126663	0.6	0.226	0.6	0.407	0.714	0.818	0.515
Gh_D04G0115	RINu7393	0.02	1	-0.025	1	-0.045	1	10.919	5.93449	3.73297	potassium transporter 2	D04	1543073	1544463	1543073	1543680	1543952	1544463	-	AAAAAB	GOOD	71	38	58	13	10	15	31	59	58	6	16	18	31	18	29	5	4	7	0.001879	0.002851	0.00185733	0.732	0.655	0.659	0.721	0.648	0.617	0.756
Gh_D05G0977	RINu7409	0.141	0.254104	-0.073	0.986671	-0.214	0.136059	13.7431	8.52937	16.1556	SIT4 phosphatase-associated family protein	D05	8223892	8224271	8223892	8223996	8224184	8224271	+	AABBAA	GOOD	15	25	25	16	40	26	9	2	0	17	3	7	19	22	39	26	24	18	0.002361	0.017977	0.0180093	0.319	0.238	0.325	0.209	0.25	0	0.268
Gh_A12G2168	RINu7419	-0.037	0.0354746	-0.058	0.0304149	-0.021	1	29.0072	100.422	214.108	methionine gamma-lyase	A12	84455295	84457231	84455295	84455697	84456653	84457231	+	AAAAAA	BEST	13	11	8	244	125	92	110	19	69	1391	151	246	86	88	303	1880	792	576	8.53333e-05	0.00196033	0.00993033	0.026	0.042	0.042	0.038	0.059	0.123	0.022
Gh_Sca004838G03	RINu7427	-0.081	0.058512	-0.055	0.393715	0.026	1	4.89608	5.58063	2.59397	uroporphyrinogen-III synthase family protein	scaffold4838	23006	23548	23006	23125	23478	23548	-	CAAACA	GOOD	2	2	2	19	24	35	5	5	7	22	26	17	3	4	3	16	18	14	0.000121333	0.00197433	5.43333e-05	0.05	0.04	0.028	0.102	0.088	0.171	0.086
Gh_D08G0164	RINu7430	0.041	1	0.121	0.0837245	0.08	0.518798	6.72263	7.8924	8.07073	outer envelope protein of 80 kDa	D08	1507837	1508532	1507837	1507928	1508462	1508532	-	AAAAAA	BEST	9	24	16	11	29	35	7	14	15	25	19	22	13	9	14	36	53	33	0.00371233	0.00645033	0.00258633	0.29	0.293	0.186	0.123	0.269	0.254	0.153
Gh_D02G2240	RINu7452	-0.014	0.0436456	-0.04	0.0165231	-0.027	1	9.36574	67.6545	13.9692	Major facilitator superfamily protein	D02	66289488	66293811	66289488	66289972	66292957	66293811	-	CAAABA	GOOD	1	0	2	86	73	39	11	33	33	321	568	590	0	11	13	136	105	57	0.000170333	3.7e-05	0.00260133	0.006	0	0.025	0.017	0.028	0.027	0
Gh_A05G3459	RINu7466	-0.041	0.0753311	-0.081	0.0130488	-0.04	0.964745	4.41079	6.65754	5.09425	retinoblastoma-related 1	A05	89911277	89911774	89911277	89911350	89911597	89911774	+	CABAAA	GOOD	0	0	2	12	12	12	6	6	3	33	34	41	6	5	7	20	24	33	0.00197633	0.000737333	0.000409333	0	0	0.077	0.083	0.081	0.035	0.13
Gh_D04G0537	RINu7471	-0.006	1	-0.013	0.0755391	-0.008	0.495065	50.0863	43.3271	103.025		D04	9222255	9223228	9222255	9222765	9223105	9223228	-	AAAAAA	BEST	9	15	7	286	280	206	12	19	25	335	448	339	19	31	87	491	442	934	3.43333e-05	9.3e-05	0.000170333	0.015	0.026	0.017	0.018	0.021	0.036	0.019
Gh_A05G1797	RINu7476	-0.147	0.0155359	-0.151	2.84589e-06	-0.004	1	14.4877	13.8181	37.0569	AGAMOUS-like 104	A05	18899391	18899832	18899391	18899445	18899647	18899832	-	AAACAC	GOOD	53	68	114	8	5	11	92	11	31	4	0	0	100	146	373	2	1	3	0.002812	0.00213333	0.000177333	0.768	0.872	0.838	0.92	1	1	0.962
Gh_A05G0873	RINu7515	-0.214	0.0398819	-0.106	1	0.107	0.817663	37.2171	10.0414	10.1521	Argonaute family protein	A05	8695500	8696044	8695500	8695731	8695838	8696044	+	AAAAAA	BEST	31	51	41	152	213	155	7	21	20	30	21	11	7	21	14	44	89	9	0.000199	0.0398903	0.0467003	0.106	0.123	0.134	0.12	0.369	0.515	0.085
Gh_D07G1058	RINu7523	-0.105	0.000405936	-0.03	0.0776736	0.075	0.0235331	4.18643	26.9844	21.1831	Protein of unknown function (DUF567)	D07	15037994	15038719	15037994	15038357	15038443	15038719	-	CAAAAA	GOOD	1	3	0	24	17	31	6	42	35	24	176	107	11	6	26	103	118	119	0.00275033	0.000475	0.00212233	0.026	0.101	0	0.137	0.132	0.172	0.064
Gh_A13G1333	RINu7525	-0.083	0.353537	-0.022	1	0.061	0.937616	13.5566	18.2433	14.7148	floral homeotic protein (HUA1)	A13	68732853	68735186	68732853	68732953	68735028	68735186	+	AAAAAA	BEST	37	26	43	61	79	79	36	34	32	62	30	48	20	25	38	65	35	55	0.002359	0.005323	0.00538533	0.233	0.141	0.214	0.225	0.362	0.25	0.133
Gh_A01G1881	RINu7534	0.028	0.561303	-0.05	0.356553	-0.078	0.0218581	8.56739	11.7829	9.59107	poly(A) binding protein 2	A01	98750551	98750984	98750551	98750802	98750915	98750984	-	AABAAA	GOOD	9	6	5	49	44	46	3	3	5	48	55	34	6	11	18	38	37	60	0.000349	0.000679	0.00130233	0.095	0.072	0.058	0.034	0.03	0.077	0.083
Gh_A08G1840	RINu7538	-0.243	0.00228351	-0.17	0.0794064	0.073	1	21.7105	26.4959	35.6435	eukaryotic translation initiation factor 3A	A08	99070833	99071328	99070833	99071025	99071121	99071328	-	AAAAAA	BEST	48	23	40	18	13	16	56	56	60	6	6	11	68	32	240	8	12	38	0.002947	0.00224133	0.0132893	0.62	0.519	0.604	0.851	0.851	0.769	0.838
Gh_D11G1410	RINu7547	0.048	0.31131	-0.024	1	-0.072	0.669124	11.1153	3.5564	4.2208		D11	13872965	13874379	13872965	13873219	13874210	13874379	+	AABAAA	GOOD	6	14	19	40	44	59	1	6	3	20	27	18	5	5	5	20	16	12	0.00154233	0.001519	0.000944333	0.07	0.137	0.139	0.024	0.1	0.077	0.111
Gh_A13G1427	RINu7550	-0.301	0.00151973	-0.056	1	0.245	0.0751023	13.7607	11.9271	18.6575	Tetratricopeptide repeat (TPR)-like superfamily protein	A13	71674437	71674706	71674437	71674547	71674652	71674706	+	AAAAAA	BEST	22	18	9	35	49	37	44	30	47	49	19	15	47	9	35	49	55	50	0.005383	0.0230323	0.020151	0.27	0.178	0.125	0.346	0.482	0.649	0.361
Gh_A01G1543	RINu7552	-0.034	1	-0.008	1	0.026	1	14.6183	9.64402	14.0603	alpha/beta-Hydrolases superfamily protein	A01	91897844	91899081	91897844	91897930	91899003	91899081	-	BABAAA	GOOD	3	11	7	19	37	44	5	2	8	11	19	24	6	5	13	41	31	35	0.001027	0.004773	0.002449	0.073	0.129	0.074	0.185	0.05	0.143	0.068
Gh_D12G0472	RINu7559	-0.06	1	-0.02	0.726852	0.04	1	3.05122	7.35447	60.6287	CTP synthase family protein	D12	7834851	7835129	7834851	7834902	7835011	7835129	+	CBCAAA	GOOD	0	0	0	16	10	2	0	2	1	50	14	5	6	6	8	216	241	143	0	0.002896	8.63333e-05	0	0	0	0	0.076	0.104	0.016
Gh_A11G2350	RINu7566	-0.072	0.569786	-0.066	0.743522	0.007	0.299078	70.1656	37.3105	55.6268	evolutionarily conserved C-terminal region 2	A11	80472457	80473214	80472457	80472534	80473171	80473214	-	AACBBA	GOOD	7	16	7	56	77	70	1	1	2	27	2	4	2	11	13	30	56	17	0.000577	0.0110413	0.0164363	0.059	0.094	0.048	0.018	0.2	0.2	0.032
Gh_A11G2088	RINu7570	-0.115	0.713526	0.1	0.678743	0.215	0.0377448	7.43943	32.6583	27.138		A11	67156080	67159196	67156080	67157700	67159187	67159196	-	ACACAA	GOOD	10	21	36	4	4	2	14	23	42	2	3	1	40	54	89	16	22	13	0.0295893	0.009633	0.016213	0.556	0.724	0.9	0.778	0.793	0.955	0.556
Gh_A01G0522	RINu7591	-0.009	0.909752	-0.019	0.821251	-0.01	1	29.39	22.3219	18.5202	membrane-associated mannitol-induced	A01	8290941	8291988	8290941	8291019	8291869	8291988	-	BAAABA	GOOD	11	4	16	240	80	151	5	27	7	120	159	137	4	5	21	141	59	97	0.000244	0.001033	0.001839	0.022	0.024	0.05	0.02	0.078	0.025	0.014
Gh_D02G2322	RINu7603	-0.02	1	0.014	1	0.034	1	27.8907	16.9722	24.3642	K+ efflux antiporter 3	D02	66854356	66854808	66854356	66854518	66854598	66854808	+	AAAAAA	BEST	14	7	28	115	78	114	8	17	30	97	96	95	6	5	59	94	74	231	0.001891	0.00361633	0.003469	0.074	0.055	0.138	0.051	0.104	0.171	0.04
Gh_A05G1355	RINu7618	0.147	0.635926	0.041	1	-0.106	0.756467	20.5709	85.836	85.9793	Citrate synthase family protein	A05	13873176	13873432	13873176	13873228	13873358	13873432	-	AAAAAA	BEST	7	102	62	45	47	54	25	116	154	71	278	306	54	554	156	184	304	260	0.054931	0.000704333	0.033769	0.077	0.538	0.381	0.159	0.183	0.212	0.136
Gh_D13G0734	RINu7623	0.037	1	-0.041	1	-0.078	0.648047	7.28531	5.59986	3.83078	protein phosphatase 2A subunit A2	D13	11571843	11572369	11571843	11571983	11572276	11572369	-	AAAAAA	BEST	17	16	18	29	32	38	10	10	14	30	18	41	15	10	7	21	13	14	0.000351	0.00175433	0.001713	0.227	0.2	0.191	0.143	0.217	0.146	0.263
Gh_D08G2534	RINu7624	-0.108	0.271165	-0.029	1	0.079	0.985603	13.8925	6.11924	7.13166	Arginyl-tRNA synthetase, class Ic	D08	65084870	65085435	65084870	65084951	65085351	65085435	+	AAAAAA	BEST	31	25	15	49	49	57	30	22	8	41	28	8	25	13	15	37	27	30	0.00405233	0.00117033	0.00105433	0.24	0.203	0.116	0.268	0.282	0.333	0.253
Gh_A02G1158	RINu7647	-0.045	1	0.012	1	0.056	0.526481	15.3415	10.9915	19.9392	RNA polymerase I specific transcription initiation factor RRN3 protein	A02	65174443	65174792	65174443	65174512	65174685	65174792	+	BABAAA	GOOD	1	17	10	51	61	53	4	7	13	45	19	36	8	5	11	45	49	101	0.00326933	0.00414633	0.000333	0.01	0.122	0.086	0.043	0.156	0.153	0.082
Gh_D08G0074	RINu7651	-0.224	0.112221	-0.112	0.363762	0.111	1	4.49295	4.48971	6.49395	vacuolar protein sorting 41	D08	579386	579866	579386	579489	579762	579866	+	AAAAAA	BEST	5	9	8	20	17	24	13	7	14	12	14	5	12	5	32	19	17	21	0.00249733	0.037219	0.0236373	0.111	0.209	0.143	0.351	0.2	0.583	0.24
Gh_A12G2127	RINu7652	-0.254	0.0490128	-0.236	0.011022	0.018	1	44.5306	33.319	29.4637	regulatory components of ABA receptor 3	A12	84161424	84162676	84161424	84161643	84161781	84162676	-	AAABAB	GOOD	51	43	42	33	10	16	32	31	40	12	1	1	42	18	133	11	2	5	0.0150363	0.0449323	0.0181643	0.446	0.691	0.578	0.581	0.942	0.954	0.665
Gh_D02G0472	RINu7680	0.062	1	0.044	1	-0.018	1	3.04656	8.46083	8.59721	Pentatricopeptide repeat (PPR) superfamily protein	D02	6180886	6181362	6180886	6180988	6181263	6181362	+	BABAAA	GOOD	6	2	4	10	14	24	0	15	14	71	64	75	12	6	28	66	72	103	0.008452	0.00310833	0.001603	0.231	0.067	0.077	0	0.105	0.085	0.083
Gh_A07G1259	RINu7682	0.054	0.00870435	0.073	5.12674e-05	0.019	0.695565	17.552	33.1988	54.9284	phosphoinositide 4-kinase gamma 4	A07	28952616	28954876	28952616	28952997	28953523	28954876	-	AAAAAA	BEST	21	27	18	94	66	82	17	23	27	290	101	160	12	18	43	383	284	186	0.001657	0.00142533	0.002251	0.1	0.17	0.099	0.028	0.102	0.078	0.015
Gh_D11G1768	RINu7690	-0.006	1	-0.014	0.00545822	-0.008	0.393781	543.867	180.891	145.691	ferredoxin-NADP(+)-oxidoreductase 1	D11	19627973	19628328	19627973	19628052	19628194	19628328	-	AAAAAA	BEST	36	23	30	2587	2533	2527	10	39	7	690	873	630	13	11	58	713	641	690	1e-06	8.03333e-05	0.000341333	0.007	0.005	0.006	0.007	0.022	0.006	0.009
Gh_A10G1070	RINu7692	0.221	0.130815	-0.011	1	-0.232	0.413306	10.1045	4.94625	7.25678		A10	47320583	47320842	47320583	47320705	47320786	47320842	-	AABBAB	GOOD	43	24	42	13	7	15	14	15	4	8	13	4	30	17	38	7	3	22	0.000559	0.00514633	0.018669	0.683	0.69	0.646	0.532	0.429	0.394	0.736
Gh_A12G2481	RINu7704	-0.137	0.454382	-0.137	0.604735	0	1	11.7228	8.55616	10.9723	pantothenate kinase 2	A12	87269386	87269680	87269386	87269503	87269616	87269680	+	AAAAAA	BEST	31	15	18	15	32	35	23	27	30	19	15	19	42	38	60	16	41	43	0.0346253	0.00248633	0.016429	0.541	0.211	0.227	0.409	0.507	0.474	0.6
Gh_D08G0823	RINu7713	-0.61	1	0.072	1	0.681	1	9.15732	5.43893	9.11523	glucan synthase-like 12	D08	13352952	13353284	13352952	13353077	13353190	13353284	+	AABBBA	GOOD	10	16	10	22	45	43	19	1	0	9	0	0	5	21	0	28	53	5	0.001999	0.250736	0.00846433	0.206	0.169	0.117	0.547	1	NA	0.093
Gh_A12G1280	RINu7799	-0.087	0.158456	0.053	0.422167	0.14	0.00272946	6.35982	6.87574	12.8106	aminophospholipid ATPase 2	A12	67812085	67812812	67812085	67812203	67812658	67812812	-	CAAACA	GOOD	2	3	3	23	9	21	7	6	6	19	11	18	0	3	1	16	17	39	0.002767	0.001429	0.00189233	0.042	0.143	0.067	0.156	0.214	0.143	0
Gh_D12G0607	RINu7801	-0.059	0.154364	-0.03	0.294937	0.028	1	35.0979	13.2946	14.016	BR enhanced expression 2	D12	11463603	11463994	11463603	11463810	11463922	11463994	-	AAAAAA	BEST	9	9	16	141	142	116	5	15	6	61	37	37	5	5	19	51	47	77	0.000481333	0.00552533	0.001591	0.035	0.035	0.073	0.045	0.189	0.085	0.053
Gh_D04G0544	RINu7808	-0.122	0.0851279	-0.065	0.560096	0.057	0.850857	8.89747	7.07569	9.31958	Protein kinase superfamily protein	D04	9361115	9361438	9361115	9361177	9361386	9361438	+	BAAAAA	GOOD	11	2	16	31	26	33	32	12	19	34	25	31	21	20	29	45	52	49	0.00664933	0.00413033	0.00113233	0.151	0.037	0.195	0.32	0.194	0.235	0.189
Gh_A06G1139	RINu7814	-0.229	0.000447337	-0.131	0.412589	0.099	1	312.441	268.095	169.071	dormancy-associated protein-like 1	A06	75729022	75729563	75729022	75729095	75729376	75729563	-	AAAAAA	BEST	90	80	133	87	81	91	91	133	204	46	46	45	61	44	315	38	41	70	0.00249033	0.009709	0.0313123	0.341	0.331	0.422	0.497	0.591	0.694	0.445
Gh_D03G0698	RINu7836	-0.005	1	-0.016	0.256485	-0.012	0.901025	94.9988	104.206	77.9769	Reticulon family protein	D03	24383087	24383429	24383087	24383229	24383359	24383429	+	BAAABA	GOOD	5	4	9	448	462	479	8	14	13	434	564	554	3	8	29	476	470	253	7e-06	2.33333e-06	0.000910333	0.006	0.005	0.01	0.01	0.013	0.012	0.003
Gh_D01G0194	RINu7850	-0.048	0.0433473	-0.048	0.010504	0	1	19.8894	23.4736	19.8433	Homeodomain-like superfamily protein	D01	1613789	1614562	1613789	1613837	1614269	1614562	+	BAAAAA	GOOD	1	4	10	80	90	64	12	16	14	152	68	62	6	5	40	85	57	99	0.00118533	0.00141233	0.00564933	0.006	0.022	0.072	0.038	0.105	0.101	0.034
Gh_A12G0596	RINu7882	-0.032	0.583763	0	1	0.032	1	24.329	16.2532	21.3774	BR enhanced expression 2	A12	15033479	15033870	15033479	15033686	15033798	15033870	-	AAAABA	GOOD	13	6	15	124	94	138	11	13	14	110	86	63	4	3	31	89	93	147	0.000177333	0.000874333	0.00250633	0.057	0.035	0.059	0.054	0.08	0.113	0.025
Gh_D01G0886	RINu7887	-0.22	0.0589903	-0.085	0.253972	0.135	0.785001	11.4986	10.513	15.367		D01	14581061	14582490	14581061	14581287	14582369	14582490	+	AAAAAA	BEST	13	20	14	21	38	44	14	31	8	19	10	7	23	25	39	35	39	37	0.00260433	0.0305803	0.00333733	0.236	0.208	0.137	0.269	0.608	0.364	0.247
Gh_A04G0734	RINu7891	-0.005	1	-0.083	0.692736	-0.078	0.980326	2.80888	24.3149	45.8893		A04	50324244	50324895	50324244	50324367	50324804	50324895	+	BAAAAA	GOOD	7	1	3	11	6	11	118	7	24	219	40	63	54	65	151	196	116	142	0.007231	0.00442133	0.012844	0.241	0.077	0.12	0.212	0.08	0.16	0.121
Gh_Sca008309G01	RINu7901	-0.243	0.00234195	-0.308	0.0418032	-0.066	1	72.4067	56.5446	32.6429	basic helix-loop-helix (bHLH) DNA-binding superfamily protein	scaffold8309	3	1911	3	1365	1500	1911	+	AAAAAB	GOOD	14	25	21	44	20	74	16	50	60	11	24	40	6	10	60	4	2	42	0.0226623	0.002449	0.0280693	0.143	0.397	0.13	0.434	0.523	0.441	0.441
Gh_A07G1880	RINu7905	-0.082	0.353586	0.046	0.117021	0.128	0.0111928	49.646	19.1154	42.588	ytochrome p450, family 71, subfamily B, polypeptide 11	A07	74194680	74196290	74194680	74195586	74195666	74196290	+	AAAAAA	BEST	37	36	50	126	193	209	30	15	19	120	26	40	14	19	40	137	221	147	0.000676	0.004789	0.002908	0.161	0.109	0.135	0.14	0.274	0.237	0.063
Gh_Sca006750G01	RINu7909	0.216	0.0651582	0.041	1	-0.176	0.380971	7.82487	8.2038	9.25995	Cytochrome c oxidase biogenesis protein Cmc1-like	scaffold6750	4717	6594	4717	4767	5123	6594	+	AABABA	GOOD	7	20	41	13	11	19	3	7	8	7	17	15	4	31	16	10	11	16	0.0276323	0.000475	0.0442973	0.212	0.476	0.519	0.176	0.171	0.211	0.167
Gh_A08G1248	RINu7917	-0.021	1	-0.099	3.77816e-05	-0.077	0.000691028	9.24955	8.57275	9.58882	GRAM domain family protein	A08	83794080	83794407	83794080	83794168	83794320	83794407	+	CACAAA	GOOD	0	0	1	25	45	38	0	1	0	29	6	36	6	9	11	51	34	35	5.63333e-05	0.00197633	0.001747	0	0	0.013	0	0.077	0	0.056
Gh_A11G1694	RINu7927	-0.091	0.906843	0.052	0.253952	0.142	0.148691	14.5936	17.4843	32.2495	Major facilitator superfamily protein	A11	25874757	25875118	25874757	25874952	25875055	25875118	+	AAAAAA	BEST	21	37	36	76	93	85	24	17	29	105	23	28	32	26	55	128	154	174	0.00103333	0.0181693	0.001129	0.141	0.191	0.201	0.119	0.305	0.381	0.129
Gh_A02G1611	RINu7939	0.032	0.823847	0.057	0.0810379	0.025	0.928335	32.6032	12.1833	12.7918	Cytochrome P450 superfamily protein	A02	82596667	82598127	82596667	82596955	82598037	82598127	+	AAAABA	GOOD	27	40	63	92	85	128	12	7	19	30	28	58	4	6	18	34	13	81	0.00144233	0.000785333	0.00451733	0.128	0.19	0.197	0.167	0.111	0.141	0.056
Gh_A11G0379	RINu7947	-0.021	0.0221173	-0.037	0.00966123	-0.017	1	57.7559	51.3576	21.0643		A11	3477618	3477929	3477618	3477731	3477818	3477929	+	AABABA	GOOD	12	5	10	257	212	210	0	35	26	150	273	257	9	2	21	74	59	131	6.53333e-05	0.001575	0.00134033	0.029	0.015	0.029	0	0.075	0.06	0.072
Gh_A04G0606	RINu7950	-0.04	0.247932	0.003	1	0.043	0.0541633	6.05434	39.5645	116.847	Heavy metal transport/detoxification superfamily protein	A04	41108258	41109088	41108258	41108878	41109009	41109088	-	CABAAA	GOOD	4	0	0	21	13	11	2	16	18	86	98	70	11	5	54	304	367	476	0.00282133	0.003031	0.000681333	0.092	0	0	0.012	0.08	0.121	0.019
Gh_A05G1148	RINu7953	-0.098	4.82066e-08	-0.047	4.20085e-07	0.051	0.76029	42.4532	17.4467	36.8869	Dormancy/auxin associated family protein	A05	11634369	11634840	11634369	11634625	11634740	11634840	+	AAAAAA	BEST	17	16	42	435	349	461	48	16	19	257	75	47	29	24	134	275	199	573	0.000219	0.002388	0.001099	0.022	0.025	0.049	0.096	0.108	0.186	0.056
Gh_D07G1506	RINu7970	0.01	1	-0.012	1	-0.022	1	7.11369	15.5844	13.4345	casein kinase I-like 6	D07	27107335	27108010	27107335	27107405	27107861	27108010	+	AAAAAA	BEST	13	17	18	17	17	41	24	18	22	49	37	19	21	42	52	34	55	57	0.00599233	0.00969033	0.001483	0.277	0.333	0.18	0.197	0.196	0.367	0.236
Gh_D05G1724	RINu7990	-0.112	0.006845	-0.126	0.0523729	-0.014	1	56.3997	26.6877	29.0107	Putative lysine decarboxylase family protein	D05	15544205	15544531	15544205	15544349	15544460	15544531	-	AAAAAA	BEST	42	37	43	306	206	182	37	29	58	138	94	65	46	19	136	176	86	107	0.000554333	0.012943	0.030081	0.073	0.094	0.12	0.134	0.151	0.339	0.131
Gh_A08G2002	RINu8000	-0.018	1	-0.03	1	-0.013	1	21.8625	31.7138	26.4562	Protein phosphatase 2C family protein	A08	101119579	101121183	101119579	101119834	101120802	101121183	+	AAAAAA	BEST	10	15	18	61	68	82	14	15	22	56	68	83	12	16	23	84	114	38	0.000176333	8.4e-05	0.00913033	0.076	0.099	0.099	0.111	0.099	0.117	0.067
Gh_D02G2073	RINu8010	0.01	0.339762	0.068	0.176735	0.058	1	21.8543	64.7884	161.283	O-acyltransferase (WSD1-like) family protein	D02	64919654	64920017	64919654	64919813	64919879	64920017	-	ACABAA	GOOD	13	6	15	0	1	2	56	69	62	7	4	8	75	75	326	17	16	19	0.010699	0.00198033	0.008941	1	0.807	0.839	0.848	0.923	0.844	0.754
Gh_A10G1811	RINu8013	-0.072	1	-0.087	1	-0.015	1	0.750645	11.5712	13.1488		A10	93426362	93427537	93426362	93426450	93427470	93427537	+	CCAAAA	GOOD	1	0	1	3	1	4	5	44	28	37	71	69	13	15	55	62	54	65	0.00563233	0.00768933	0.0120263	0.143	0	0.111	0.063	0.237	0.169	0.095
Gh_A12G1144	RINu8023	0.039	0.755829	-0.034	0.399582	-0.072	0.0132132	7.5361	11.6893	11.6653	secretion-associated RAS super family 2	A12	64886198	64888092	64886198	64886330	64887771	64888092	+	BABAAA	GOOD	2	10	7	28	29	55	1	4	13	29	87	69	6	11	41	31	73	91	0.00350233	0.00148033	0.003756	0.034	0.147	0.06	0.017	0.022	0.086	0.088
Gh_D13G0062	RINu8029	-0.064	1	0.063	0.719157	0.127	0.32948	66.0491	66.7463	49.6769	appr-1-p processing enzyme family protein	D13	629426	629674	629426	629475	629571	629674	+	AAAABA	GOOD	10	19	16	26	36	33	8	17	11	19	19	16	4	7	4	14	19	15	0.000769333	0.00557233	0.000540333	0.19	0.244	0.228	0.205	0.353	0.296	0.149
Gh_D12G0181	RINu8046	-0.161	0.00594461	-0.015	1	0.146	0.0530231	5.94796	11.6327	6.47448	Protein of unknown function (DUF620)	D12	2335802	2337145	2335802	2336150	2336680	2337145	-	CAAACA	GOOD	2	2	1	18	15	19	9	11	8	34	11	19	1	3	2	10	26	11	0.000366333	0.012531	0.000343	0.053	0.063	0.026	0.117	0.333	0.174	0.048
Gh_D05G3715	RINu8047	0.166	8.00921e-08	0.182	4.99354e-05	0.016	1	5.8571	7.40472	7.39971	proteasome activating protein 200	D05	61744837	61745133	61744837	61744879	61744979	61745133	-	AACACA	GOOD	6	7	18	36	13	27	4	0	0	17	83	84	0	3	4	24	37	81	0.010533	0.00512533	0.000541	0.091	0.244	0.286	0.124	0	0	0
Gh_D10G0461	RINu8052	-0.043	0.166349	-0.02	0.387108	0.023	1	10.2706	29.4795	60.6072	Leucine-rich repeat transmembrane protein kinase	D10	4360377	4360930	4360377	4360757	4360868	4360930	-	CABAAA	GOOD	4	2	2	20	35	35	2	9	20	54	37	64	7	11	54	119	174	164	0.00168033	0.00473433	0.00520933	0.103	0.032	0.032	0.021	0.123	0.152	0.033
Gh_D08G2018	RINu8054	-0.028	1	0.041	1	0.069	1	9.81345	10.6023	13.8665	Cyclophilin-like peptidyl-prolyl cis-trans isomerase family protein	D08	58666181	58666776	58666181	58666342	58666607	58666776	+	BABAAA	GOOD	3	8	12	18	16	5	2	11	10	8	9	7	5	10	20	8	25	24	0.058863	0.0278173	0.004051	0.077	0.2	0.545	0.111	0.379	0.417	0.238
Gh_D10G2316	RINu8074	0.061	0.0422297	0.022	1	-0.039	0.130328	3.58148	17.4195	13.4411	metallo-beta-lactamase family protein	D10	61388805	61389240	61388805	61388909	61389177	61389240	-	BAAAAA	GOOD	4	14	7	52	39	30	15	18	25	255	279	233	13	23	24	184	77	175	0.00333633	0.000148	0.002412	0.037	0.152	0.104	0.029	0.031	0.051	0.034
Gh_A13G1665	RINu8083	-0.127	0.154239	-0.04	1	0.087	1	143.998	38.0239	34.6472	3-ketoacyl-CoA synthase 10	A13	75572791	75574340	75572791	75573417	75573785	75574340	+	AAABAC	GOOD	82	69	79	16	14	16	31	41	24	5	2	2	13	20	34	4	2	4	1.9e-05	0.00619033	0.013801	0.719	0.711	0.712	0.756	0.911	0.857	0.619
Gh_D08G2595	RINu8095	0.077	0.186445	0.009	1	-0.068	0.50482	21.2483	11.9876	7.51715	ENTH/VHS family protein	D08	65520815	65522181	65520815	65521012	65521781	65522181	-	AABABA	GOOD	32	17	22	56	34	76	4	23	11	29	89	34	8	2	21	14	11	38	0.00252933	0.001417	0.00617433	0.222	0.2	0.126	0.065	0.114	0.139	0.222
Gh_A09G1748	RINu8099	0.057	0.153593	0.021	1	-0.036	0.766918	28.7407	13.8472	11.051	Aldolase superfamily protein	A09	70853571	70854343	70853571	70853718	70854207	70854343	-	AAAAAA	BEST	51	90	65	182	154	118	19	23	35	66	118	80	38	29	19	74	66	72	0.00322633	0.00204633	0.002019	0.123	0.226	0.216	0.126	0.089	0.179	0.204
Gh_A02G1495	RINu8106	0.097	0.000243044	-0.118	0.731203	-0.215	0.00367961	18.0495	12.9783	27.6696	Integrase-type DNA-binding superfamily protein	A02	81161253	81161647	81161253	81161396	81161494	81161647	+	AABAAA	GOOD	29	19	43	85	97	103	11	5	4	47	92	73	22	25	209	79	93	104	0.00240033	0.00282133	0.0552203	0.171	0.106	0.202	0.124	0.032	0.032	0.144
Gh_D07G1433	RINu8110	-0.047	1	0.015	1	0.063	0.754717	127.197	61.0727	200.25	NAD(P)-binding Rossmann-fold superfamily protein	D07	24181264	24181882	24181264	24181508	24181828	24181882	-	AAABAA	GOOD	63	61	81	7	12	9	106	41	69	11	4	7	175	87	657	13	19	115	0.00333333	2.1e-05	0.00825833	0.818	0.718	0.818	0.828	0.837	0.831	0.871
Gh_D05G1182	RINu8136	-0.272	1	-0.333	0.000219062	-0.061	1	4.18097	5.1985	30.5828	pleiotropic drug resistance 12	D05	10180798	10181146	10180798	10180958	10181061	10181146	-	CCCCAA	GOOD	0	0	0	3	1	2	2	0	0	1	0	1	6	6	11	12	14	5	0	0.098283	0.0410023	0	0	0	0.543	NA	0	0.229
Gh_D03G0515	RINu8138	-0.032	0.773546	-0.001	1	0.032	1	14.6044	14.9045	41.7	PLATZ transcription factor family protein	D03	9239677	9240423	9239677	9239893	9240213	9240423	-	BAAAAA	GOOD	6	13	3	55	84	72	8	9	10	77	41	49	8	9	51	128	123	290	0.000688	0.000745333	0.000790333	0.052	0.072	0.02	0.049	0.099	0.093	0.03
Gh_A11G1648	RINu8143	0.255	0.0581459	0.248	0.119266	-0.007	1	1.94606	16.9425	15.6137	ferulic acid 5-hydroxylase 1	A11	24656440	24658219	24656440	24657064	24657295	24658219	-	BBAABA	GOOD	9	3	1	3	4	7	5	6	8	25	74	83	11	4	10	102	55	40	0.0722423	0.000796333	0.00160533	0.6	0.273	0.067	0.091	0.039	0.046	0.051
Gh_D10G0036	RINu8147	0.017	1	0.05	0.962776	0.033	1	12.6379	12.0531	20.2424	SIT4 phosphatase-associated family protein	D10	289597	290499	289597	289720	290416	290499	+	AAAABA	GOOD	11	13	15	29	50	66	6	5	8	33	26	22	2	10	28	45	64	91	0.000892333	0.00157033	0.00309033	0.159	0.115	0.102	0.083	0.088	0.154	0.022
Gh_A12G0424	RINu8149	-0.016	1	-0.026	0.274262	-0.01	0.688731	36.6769	39.7409	61.737	multidrug resistance-associated protein 2	A12	8716560	8717276	8716560	8716668	8717201	8717276	-	CACAAA	GOOD	2	1	1	93	139	104	0	2	1	57	20	24	6	6	10	141	287	68	1.43333e-05	0.000581333	0.000949	0.011	0.004	0.005	0	0.048	0.02	0.021
Gh_D06G2097	RINu8154	0.002	1	-0.009	1	-0.011	0.880382	11.144	18.3706	18.3245	signal recognition particle 19 kDa protein, putative / SRP19, putative	D06	62875557	62877395	62875557	62875734	62877295	62877395	+	BABAAA	GOOD	5	2	6	64	52	90	5	1	10	107	124	84	11	7	10	94	112	150	9.43333e-05	0.000692333	0.000193	0.038	0.019	0.032	0.023	0.004	0.056	0.055
Gh_A06G0010	RINu8158	-0.044	0.373956	-0.034	0.281883	0.01	1	17.723	26.8557	37.9709	alpha-amylase-like 2	A06	43709	44083	43709	43836	44045	44083	-	AABAAA	GOOD	7	7	6	33	63	59	2	8	26	59	29	55	11	5	47	55	87	108	0.000696333	0.00766533	0.00575233	0.096	0.053	0.048	0.017	0.121	0.191	0.091
Gh_A05G1549	RINu8166	-0.082	0.149443	-0.068	0.0620851	0.014	1	50.8765	16.9279	29.4315	Putative lysine decarboxylase family protein	A05	15782983	15783294	15782983	15783081	15783174	15783294	-	AAAAAA	BEST	11	19	29	252	182	277	6	12	12	116	28	41	9	12	62	154	111	113	0.000408333	0.008284	0.014068	0.026	0.061	0.061	0.031	0.209	0.153	0.035
Gh_A09G0145	RINu8169	-0.111	0.169746	-0.002	1	0.109	0.300562	6.62769	18.0942	8.52225	starch synthase 2	A09	3547471	3547795	3547471	3547516	3547684	3547795	-	BAAABB	GOOD	0	8	5	21	16	14	5	12	24	7	30	35	1	0	14	2	14	37	0.0109013	0.00283733	0.0111603	0	0.2	0.152	0.263	0.167	0.255	0.2
Gh_D11G0264	RINu8177	-0.017	0.0651305	-0.011	0.498239	0.007	0.628825	25.4184	219.206	162.989	acyl-CoA oxidase 1	D11	2258348	2259138	2258348	2258547	2258975	2259138	-	CAAAAA	GOOD	2	4	0	100	81	75	7	18	63	765	363	522	5	10	46	598	649	403	0.000145333	0.000692333	0.000772	0.01	0.024	0	0.005	0.024	0.057	0.004
Gh_D05G2690	RINu8205	0.056	1	0.073	1	0.017	1	5.43297	17.8652	15.5783	phloem protein 2-A12	D05	28246580	28247496	28246580	28247046	28247377	28247496	-	AAAAAA	BEST	5	11	13	24	18	7	39	10	21	124	12	39	8	22	45	71	30	61	0.0383963	0.006244	0.0154803	0.094	0.234	0.481	0.136	0.294	0.212	0.053
Gh_A08G1455	RINu8219	-0.012	1	-0.018	1	-0.006	1	6.02643	5.15786	7.35948	lon protease 2	A08	90464426	90465403	90464426	90464557	90465196	90465403	-	AAAAAA	BEST	7	5	12	34	59	29	12	5	11	63	21	32	15	11	14	54	53	42	0.00428133	0.000940333	0.000604333	0.093	0.041	0.171	0.087	0.106	0.147	0.122
Gh_A12G1280	RINu8235	-0.016	1	0.003	1	0.018	1	6.35982	6.87574	12.8106	aminophospholipid ATPase 2	A12	67811598	67811980	67811598	67811650	67811806	67811980	-	AAAABA	GOOD	8	9	6	17	31	23	5	16	16	31	28	36	4	10	46	33	33	75	0.001623	0.00577633	0.00798633	0.19	0.127	0.115	0.075	0.222	0.182	0.057
Gh_D10G0810	RINu8239	-0.174	0.141294	-0.059	1	0.114	0.94594	16.5061	5.71381	7.40574	S-adenosyl-L-methionine-dependent methyltransferases superfamily protein	D10	10026212	10026734	10026212	10026508	10026619	10026734	+	AAAAAA	BEST	60	44	58	74	120	115	31	20	23	46	10	18	33	23	36	50	52	29	0.005331	0.0164803	0.0118573	0.318	0.174	0.225	0.279	0.535	0.424	0.275
Gh_A01G0116	RINu8246	-0.009	1	-0.026	1	-0.017	1	6.32776	31.9149	16.0337	Protein of unknown function (DUF789)	A01	987819	988297	987819	988039	988211	988297	+	AAAAAA	BEST	14	19	17	80	46	45	104	79	117	391	210	302	55	57	36	224	159	61	0.00244433	0.000620333	0.003631	0.08	0.171	0.159	0.117	0.158	0.162	0.109
Gh_D01G0075	RINu8257	-0.036	0.315301	-0.029	0.503179	0.007	1	26.1301	18.3736	20.9027	PTEN 2	D01	540944	541247	540944	540991	541116	541247	+	BAAABA	GOOD	4	6	5	74	78	60	5	6	10	42	48	52	0	1	24	42	53	56	6.03333e-05	0.000354333	0.0114333	0.029	0.04	0.044	0.061	0.064	0.095	0
Gh_D08G0260	RINu8268	0.006	1	-0.241	0.30478	-0.247	0.264384	5.36363	3.825	2.00272	Seven transmembrane MLO family protein	D08	2486288	2486570	2486288	2486383	2486495	2486570	+	BABAAB	CKAL-BEST	2	5	11	10	25	23	7	3	5	28	11	17	5	6	5	3	4	12	0.00418133	9.03333e-05	0.0267843	0.103	0.103	0.215	0.125	0.135	0.144	0.489
Gh_D08G2548	RINu8277	-0.036	1	0.029	0.752735	0.065	1	9.70027	4.5788	4.86708	Protein of unknown function (DUF3531)	D08	65184561	65185699	65184561	65184647	65185620	65185699	+	AABABA	GOOD	12	11	13	70	47	59	3	5	5	42	11	12	5	4	2	31	23	24	0.000185333	0.00700233	0.000475	0.079	0.105	0.099	0.034	0.185	0.172	0.075
Gh_D02G2224	RINu8278	-0.003	1	-0.006	1	-0.004	1	38.1504	37.3953	48.947	ER lumen protein retaining receptor family protein	D02	66202279	66204140	66202279	66202479	66203917	66204140	-	BABAAA	GOOD	0	6	9	236	244	239	4	0	8	302	90	126	5	14	6	355	365	127	8.4e-05	0.000264333	6.93333e-05	0	0.012	0.018	0.007	0	0.031	0.007
Gh_A05G1586	RINu8283	-0.294	0.0701442	0.004	1	0.298	0.132403	7.67329	12.3538	12.0444		A05	16224793	16225556	16224793	16224859	16225276	16225556	+	AAABAA	GOOD	15	15	29	12	12	18	21	21	27	11	2	4	16	34	47	23	19	26	0.00124033	0.0347923	0.0154823	0.385	0.385	0.446	0.488	0.84	0.771	0.258
Gh_A13G1973	RINu8284	-0.04	0.0134002	0.002	0.655425	0.042	0.139779	12.0515	16.8001	22.5447	splicing factor PWI domain-containing protein	A13	79240036	79240431	79240036	79240177	79240281	79240431	-	CAAABA	GOOD	3	0	2	47	60	50	5	9	16	65	119	92	0	2	15	67	73	222	0.000332333	0.000817	0.000364	0.036	0	0.023	0.044	0.043	0.093	0
Gh_D08G1685	RINu8285	-0.011	1	-0.036	0.322282	-0.025	0.952901	54.8048	41.4137	58.196	WWE protein-protein interaction domain protein family	D08	52717905	52718904	52717905	52718003	52718718	52718904	+	AAAAAA	BEST	17	25	26	115	130	137	25	22	17	115	102	97	37	21	63	126	170	159	0.000114333	9.1e-05	0.002953	0.069	0.088	0.087	0.098	0.097	0.081	0.128
Gh_D08G0823	RINu8322	-0.553	1	0.083	1	0.637	1	9.15732	5.43893	9.11523	glucan synthase-like 12	D08	13353190	13353553	13353190	13353284	13353442	13353553	+	AABBBA	GOOD	10	16	10	19	40	29	20	1	0	12	0	0	5	21	0	22	51	5	0.000967	0.250675	0.007401	0.208	0.167	0.147	0.455	1	NA	0.102
Gh_D08G0224	RINu8342	0.019	0.786022	0.025	1	0.007	1	33.0898	21.1121	32.6789	valyl-tRNA synthetase / valine--tRNA ligase (VALRS)	D08	2160392	2160724	2160392	2160476	2160640	2160724	-	AAAAAA	BEST	56	98	84	100	146	113	37	12	16	91	14	29	59	87	27	109	123	57	0.000688	0.00440433	0.00128133	0.219	0.251	0.271	0.169	0.3	0.216	0.213
Gh_A10G0662	RINu8390	0.006	1	0.002	1	-0.004	1	91.5356	188.8	184.171	phospholipase D alpha 1	A10	11049007	11066260	11049007	11050907	11052366	11066260	-	BABAAA	GOOD	3	17	9	225	469	306	3	1	6	389	128	241	8	8	10	381	1161	258	3.1e-05	2.13333e-05	6.43333e-05	0.007	0.018	0.014	0.004	0.004	0.012	0.01
Gh_A11G2954	RINu8394	0.116	0.111907	0.077	0.85865	-0.039	0.936983	5.68052	7.86028	11.5424	associated molecule with the SH3 domain of STAM 1	scaffold2723_A11	53980	54440	53980	54043	54365	54440	-	AAAAAA	BEST	18	17	16	20	22	36	16	13	15	51	38	46	29	9	45	46	47	83	0.004459	2.53333e-05	0.006669	0.31	0.279	0.182	0.136	0.146	0.14	0.24
Gh_D11G0931	RINu8404	-0.121	0.942469	-0.029	1	0.092	1	15.6196	13.0476	16.564	Acyl-CoA thioesterase family protein	D11	8074416	8074699	8074416	8074494	8074630	8074699	-	AABABA	GOOD	7	9	8	20	15	38	18	8	4	15	6	35	11	3	15	13	9	56	0.00496533	0.039157	0.009916	0.155	0.239	0.099	0.386	0.412	0.057	0.307
Gh_D03G0597	RINu8409	-0.013	1	-0.049	0.311911	-0.036	1	23.1109	31.5272	20.78	Transducin/WD40 repeat-like superfamily protein	D03	14145615	14146405	14145615	14145733	14146269	14146405	+	AABABA	GOOD	11	8	9	83	99	82	4	11	16	66	80	74	15	4	21	72	90	47	0.000133	0.00119033	0.00650433	0.062	0.039	0.052	0.029	0.064	0.098	0.094
Gh_A13G1245	RINu8424	0.101	0.390878	0.086	0.412589	-0.014	1	15.2943	14.5657	14.1533	haloacid dehalogenase-like hydrolase family protein	A13	66334266	66334802	66334266	66334422	66334616	66334802	-	AAAAAA	BEST	41	76	79	30	78	106	29	14	19	16	51	79	29	23	34	22	39	123	0.004593	0.0434893	0.0193643	0.406	0.328	0.271	0.475	0.121	0.107	0.397
Gh_A13G1420	RINu8426	-0.014	0.431836	0.005	1	0.019	0.549202	17.6525	26.0004	39.1438	plant glycogenin-like starch initiation protein 6	A13	71448719	71449101	71448719	71448840	71448959	71449101	+	CAAABA	GOOD	0	0	3	105	74	61	7	8	6	279	130	145	0	0	5	272	199	208	0.000243	9.03333e-05	5.63333e-05	0	0	0.027	0.014	0.033	0.023	0
Gh_D13G1723	RINu8427	-0.118	0.12788	-0.013	1	0.105	0.663332	8.85996	9.33677	10.9091	cationic amino acid transporter 2	D13	51672069	51673007	51672069	51672187	51672742	51673007	-	AAAABA	GOOD	8	7	11	28	26	25	5	23	30	17	29	26	3	10	35	19	26	59	0.00113033	0.0146173	0.00611733	0.125	0.119	0.18	0.128	0.284	0.366	0.073
Gh_D08G0430	RINu8453	0.179	1	0.161	0.315433	-0.019	1	4.60006	6.30397	9.13094	ARM repeat superfamily protein	D08	4416096	4417375	4416096	4416217	4417240	4417375	+	AACBBA	GOOD	5	8	9	14	6	9	0	0	3	8	0	5	3	4	6	12	13	16	0.016459	0.017787	0.000553	0.152	0.4	0.333	0	NA	0.231	0.111
Gh_A10G1276	RINu8454	-0.016	0.0220986	-0.005	1	0.011	0.184353	78.7785	72.0905	82.1636	Ribosomal protein S4 (RPS4A) family protein	A10	66592159	66592810	66592159	66592588	66592712	66592810	-	BAAABA	GOOD	2	11	4	401	452	530	8	29	8	365	336	397	1	7	23	464	577	474	3.03333e-05	0.000374333	0.000170333	0.003	0.013	0.004	0.012	0.045	0.011	0.001
Gh_A06G1788	RINu8455	0.152	0.000888129	0.075	0.560962	-0.077	0.107716	7.00923	9.81703	8.09064	Class II aaRS and biotin synthetases superfamily protein	A06	102831237	102831781	102831237	102831331	102831562	102831781	-	AAAAAA	BEST	19	9	20	22	17	31	15	7	12	37	77	64	9	23	16	25	37	49	0.00220633	0.00410233	0.00277233	0.302	0.209	0.244	0.169	0.043	0.086	0.153
Gh_A13G0202	RINu8457	-0.243	0.0883646	-0.081	1	0.162	0.878994	21.1762	18.3777	25.5162	arginine/serine-rich zinc knuckle-containing protein 33	A13	2285064	2285689	2285064	2285171	2285649	2285689	+	AAAAAA	BEST	33	18	42	79	62	69	27	31	32	68	14	12	23	14	117	64	41	64	0.00282533	0.0491703	0.0360893	0.173	0.127	0.233	0.166	0.525	0.571	0.152
Gh_D06G0459	RINu8485	-0.06	0.63229	0.014	1	0.073	0.679367	6.04575	8.76933	22.9621	Protein kinase superfamily protein with octicosapeptide/Phox/Bem1p domain	D06	6615978	6616291	6615978	6616066	6616168	6616291	-	BAAABA	GOOD	0	0	8	7	17	11	5	17	10	29	31	36	0	15	43	57	73	143	0.0304013	0.00610433	0.006139	0	0	0.302	0.093	0.246	0.142	0
Gh_A11G0377	RINu8495	0.021	1	0.035	1	0.014	1	11.0692	9.72531	15.752	P-loop containing nucleoside triphosphate hydrolases superfamily protein	A11	3460082	3461417	3460082	3460309	3461183	3461417	+	AAAAAA	BEST	30	11	15	42	24	22	20	10	34	54	36	30	15	24	33	55	57	38	0.00177233	0.0168653	0.008841	0.263	0.186	0.254	0.156	0.122	0.362	0.12
Gh_A03G2176	RINu8507	-0.012	1	-0.054	1	-0.041	1	24.8643	40.8843	26.3816	poly(A) binding protein 2	scaffold738_A03	41625	42325	41625	41964	42211	42325	-	AAAAAA	BEST	94	73	96	582	230	246	122	134	91	979	259	263	84	57	146	657	237	125	0.002044	0.00547233	0.0277223	0.075	0.137	0.163	0.059	0.206	0.147	0.06
Gh_D05G1759	RINu8509	-0.12	0.328109	-0.059	0.771069	0.061	1	9.73922	9.51906	9.36551	Subtilisin-like serine endopeptidase family protein	D05	15866772	15867279	15866772	15867020	15867167	15867279	+	AAAAAA	BEST	7	10	6	19	26	30	8	7	7	13	8	12	8	13	9	16	24	22	0.00155033	0.001821	0.000511	0.157	0.163	0.092	0.237	0.306	0.228	0.202
Gh_D02G0509	RINu8520	-0.013	0.631257	-0.023	0.00241486	-0.009	0.555871	73.305	37.327	61.1873	CHY-type/CTCHY-type/RING-type Zinc finger protein	D02	6651789	6652155	6651789	6651872	6652114	6652155	-	AABABA	GOOD	6	14	9	327	241	276	8	3	11	141	115	100	17	2	38	186	143	251	9.23333e-05	0.000387	0.00100233	0.009	0.028	0.016	0.028	0.013	0.052	0.044
Gh_D12G2793	RINu8521	-0.029	1	-0.015	1	0.014	1	21.2306	19.8043	33.1741	Deoxyxylulose-5-phosphate synthase	scaffold4620_D12	44806	45331	44806	45091	45184	45331	+	BAAAAA	GOOD	7	9	4	52	26	25	7	6	13	138	21	24	6	7	53	61	58	92	0.00289433	0.0122403	0.0133693	0.077	0.176	0.09	0.03	0.15	0.251	0.057
Gh_D07G0905	RINu8535	-0.098	0.129554	-0.081	0.289939	0.017	1	7.03816	19.5771	33.925	Oxidoreductase, zinc-binding dehydrogenase family protein	D07	11726618	11728413	11726618	11726687	11728271	11728413	+	BAAAAA	GOOD	4	8	5	44	37	43	15	10	11	81	15	30	30	19	31	140	196	37	0.000836333	0.00685833	0.017301	0.043	0.098	0.055	0.085	0.25	0.155	0.097
Gh_A10G0220	RINu8546	0.128	1	0.076	1	-0.052	1	5.70019	4.96754	6.11865	Transducin/WD40 repeat-like superfamily protein	A10	1939159	1939475	1939159	1939272	1939400	1939475	-	AABABA	GOOD	5	5	8	19	5	12	0	14	5	6	25	19	3	1	14	11	8	16	0.0131343	0.0134773	0.0180063	0.124	0.351	0.265	0	0.232	0.124	0.128
Gh_D09G1904	RINu8547	-0.168	0.0564662	-0.103	1	0.065	1	14.6565	9.0237	11.0501	Syntaxin/t-SNARE family protein	D09	46483467	46484098	46483467	46483561	46483907	46484098	-	AAAAAA	BEST	15	20	33	41	45	62	16	30	15	24	17	15	12	10	90	28	40	34	0.000756333	0.0122243	0.0616903	0.155	0.182	0.21	0.25	0.469	0.333	0.176
Gh_D12G1436	RINu8548	0.011	1	-0.029	0.55421	-0.04	0.335345	10.2697	13.6159	15.0554	Sterile alpha motif (SAM) domain-containing protein	D12	44214443	44215131	44214443	44214496	44214988	44215131	-	AABAAA	GOOD	7	11	11	69	49	66	8	11	4	74	51	43	14	15	28	60	83	98	0.000704333	0.000829	0.000441	0.048	0.101	0.077	0.051	0.097	0.044	0.104
Gh_A08G0730	RINu8549	-0.245	0.00121372	-0.104	0.664479	0.141	0.00367961	2.95043	5.19257	12.8435	Eukaryotic protein of unknown function (DUF872)	A08	21091799	21092202	21091799	21091989	21092080	21092202	+	ABAAAA	GOOD	38	26	24	16	4	13	114	72	71	6	8	5	281	168	175	57	24	52	0.0195263	0.001393	0.00472233	0.597	0.802	0.535	0.922	0.849	0.899	0.755
Gh_D13G0137	RINu8566	-0.027	0.0887559	-0.002	1	0.025	0.118456	37.8213	41.4494	34.4332	dehydration-induced protein (ERD15)	D13	1385427	1385933	1385427	1385701	1385784	1385933	+	BAAABA	GOOD	1	8	16	160	230	239	14	10	26	219	236	188	3	1	18	202	204	177	0.000342333	0.000826333	0.00105433	0.004	0.022	0.041	0.04	0.027	0.082	0.009
Gh_D08G0875	RINu8578	0.221	0.000587288	0.175	0.182197	-0.046	1	23.735	107.166	143.904	Major facilitator superfamily protein	D08	16401093	16403448	16401093	16401610	16403210	16403448	-	AAAAAA	BEST	62	83	90	46	39	44	132	119	241	383	96	397	165	229	586	498	485	224	0.003913	0.0142653	0.054067	0.403	0.516	0.506	0.147	0.383	0.233	0.142
Gh_D07G0824	RINu8586	-0.096	1	-0.057	1	0.039	1	0.443487	8.04685	7.13777	WRKY family transcription factor	D07	10488385	10489172	10488385	10488979	10489058	10489172	-	CCAABA	GOOD	0	0	1	1	0	3	6	18	36	45	50	59	5	3	27	39	17	51	0.0108	0.0106303	0.00946533	0	NA	0.18	0.08	0.191	0.286	0.078
Gh_A09G2235	RINu8588	-0.042	1	0.014	1	0.056	0.892968	6.14523	3.21071	3.49122	Stabilizer of iron transporter SufD / Polynucleotidyl transferase	scaffold2277_A09	69941	70244	69941	70068	70170	70244	-	AAAAAA	BEST	24	23	14	45	51	34	17	17	26	28	31	43	8	16	13	19	28	43	0.000500333	0.000127	0.00255233	0.241	0.212	0.197	0.266	0.246	0.265	0.201
Gh_A11G0971	RINu8603	-0.01	1	-0.1	0.543859	-0.09	0.831268	12.1758	9.91576	8.67957	Polyketide cyclase/dehydrase and lipid transport superfamily protein	A11	10573056	10573903	10573056	10573109	10573854	10573903	+	AAAAAA	BEST	23	16	13	36	35	39	12	26	29	39	33	64	20	17	28	31	13	46	0.00246433	0.00580133	0.00819433	0.242	0.186	0.143	0.133	0.283	0.185	0.244
Gh_A08G1455	RINu8612	0.045	0.734244	0	1	-0.045	0.384288	6.02643	5.15786	7.35948	lon protease 2	A08	90465480	90465937	90465480	90465682	90465809	90465937	-	BABAAA	GOOD	4	5	10	34	38	22	9	3	1	43	20	45	15	11	9	65	45	46	0.00604233	0.002133	0.000117	0.06	0.067	0.198	0.102	0.075	0.012	0.111
Gh_A09G0917	RINu8615	-0.108	0.179768	-0.054	0.969145	0.054	1	11.2103	14.3214	19.4607	OTU-like cysteine protease family protein	A09	57943384	57945076	57943384	57943546	57944998	57945076	+	AAAAAA	BEST	16	15	24	43	39	38	30	63	49	61	46	63	20	31	118	65	60	95	0.002191	0.0110743	0.0165613	0.157	0.161	0.24	0.197	0.406	0.28	0.133
Gh_A04G1357	RINu8654	-0.007	0.977887	-0.019	0.201711	-0.011	0.263413	113.927	18.1033	34.5395	Tetratricopeptide repeat (TPR)-like superfamily protein	scaffold870_A04	245321	245804	245321	245400	245691	245804	-	AACABA	GOOD	8	12	15	253	507	338	0	2	3	89	32	34	6	4	17	115	167	115	2.53333e-05	0.000468	0.000892333	0.016	0.012	0.022	0	0.03	0.042	0.025
Gh_D12G2809	RINu8656	0.097	0.0179425	0.045	1	-0.052	0.26702	5.75409	7.85226	8.62027	MSCS-like 2	scaffold4635_D12	496333	498345	496333	496390	497421	498345	+	AACABA	GOOD	6	6	5	18	25	17	1	0	3	12	18	31	4	1	8	14	15	43	0.000327	0.000625333	0.00217633	0.143	0.107	0.128	0.04	0	0.046	0.125
Gh_D11G0282	RINu8657	-0.11	0.41311	-0.036	1	0.074	0.482055	39.6227	75.4876	138.488	lon protease 2	D11	2415337	2415646	2415337	2415450	2415555	2415646	+	ABBCAA	GOOD	22	16	18	3	0	6	48	3	12	3	0	1	63	72	71	7	5	9	0.032599	0.00422933	0.001404	0.812	1	0.639	0.904	1	0.876	0.841
Gh_A05G3896	RINu8659	0.008	1	-0.036	0.747252	-0.044	0.45753	21.9579	20.1313	28.2641	molybdopterin biosynthesis CNX1 protein / molybdenum cofactor biosynthesis enzyme CNX1 (CNX1)	scaffold1237_A05	78570	79442	78570	78798	79358	79442	-	BABAAA	GOOD	6	4	19	78	84	73	3	5	6	47	38	49	11	5	34	73	121	71	0.00245733	0.000284333	0.00792633	0.037	0.023	0.115	0.031	0.062	0.058	0.07
Gh_D08G0714	RINu8681	-0.008	1	-0.083	0.00334109	-0.075	0.0114706	8.79909	10.8829	12.6955	MIRO-related GTP-ase 2	D08	10076479	10076891	10076479	10076561	10076835	10076891	-	BABAAA	GOOD	0	5	3	33	55	41	5	3	3	58	49	49	15	5	16	60	42	42	0.000523	4.03333e-05	0.002707	0	0.043	0.035	0.041	0.03	0.03	0.111
Gh_D07G0127	RINu8685	-0.027	1	-0.006	1	0.021	1	10.436	8.82161	9.51922	RNA-binding (RRM/RBD/RNP motifs) family protein	D07	1366399	1366592	1366399	1366475	1366561	1366592	+	AAAAAA	BEST	46	34	42	89	72	58	40	27	41	71	43	54	51	41	14	103	88	17	0.002023	0.000988	0.004027	0.248	0.231	0.316	0.264	0.286	0.326	0.24
Gh_D06G0467	RINu8703	-0.047	1	-0.018	1	0.029	1	24.7721	14.1535	19.9238	Ubiquitin-like superfamily protein	D06	6677326	6677908	6677326	6677467	6677836	6677908	-	AABAAA	GOOD	5	10	15	67	72	75	1	6	6	29	11	26	6	5	13	44	52	41	0.000757	0.00975433	0.00232233	0.036	0.065	0.091	0.017	0.214	0.103	0.064
Gh_D07G1104	RINu8705	-0.022	1	-0.11	0.327921	-0.088	0.502852	4.86684	5.86058	8.57648		D07	15944205	15944846	15944205	15944285	15944798	15944846	+	BAAAAA	GOOD	6	4	16	18	22	24	11	18	12	38	34	23	18	24	45	37	43	35	0.00715633	0.00224233	0.0114063	0.143	0.083	0.25	0.126	0.209	0.207	0.196
Gh_A13G0145	RINu8732	-0.064	0.288452	-0.024	0.455329	0.04	1	25.6875	19.5204	34.9781	Alpha/beta hydrolase related protein	A13	1640282	1642200	1640282	1640557	1642116	1642200	+	AAAAAA	BEST	18	40	23	133	134	186	14	40	50	184	102	78	12	34	161	164	110	440	0.00161633	0.010801	0.004107	0.063	0.13	0.058	0.037	0.164	0.243	0.035
Gh_D01G1660	RINu8735	0.071	0.10584	0.004	1	-0.067	0.0106393	8.06777	6.42306	17.8248	Major facilitator superfamily protein	D01	52408447	52408676	52408447	52408528	52408643	52408676	+	BACAAA	GOOD	6	4	5	14	24	46	4	0	1	18	24	42	7	8	39	48	76	92	0.005239	0.00375233	0.00556133	0.195	0.086	0.058	0.112	0	0.013	0.076
Gh_D13G0238	RINu8812	0.074	0.466939	0.024	1	-0.05	1	4.87997	19.207	6.38084	serine carboxypeptidase-like 27	D13	2313859	2314593	2313859	2313965	2314497	2314593	-	AAAAAA	BEST	12	16	20	32	27	34	10	61	62	53	168	173	9	15	21	35	27	39	0.00163433	0.00149733	0.003373	0.158	0.229	0.227	0.086	0.154	0.152	0.114
Gh_A12G1339	RINu8818	-0.032	1	0.042	0.0453464	0.073	1	16.9601	7.73449	6.80843	beta-1,4-N-acetylglucosaminyltransferase family protein	A12	70546949	70548870	70546949	70547030	70547775	70548870	+	AABABA	GOOD	25	20	23	113	130	104	7	5	3	76	7	24	1	11	2	88	51	22	0.000280333	0.014967	0.00209433	0.1	0.071	0.1	0.044	0.263	0.059	0.006
Gh_A01G1085	RINu8862	0.045	1	0.046	1	0.001	1	7.22355	18.9516	30.3747	Insulinase (Peptidase family M16) family protein	A01	40160997	40161254	40160997	40161071	40161162	40161254	-	AAAAAA	BEST	10	19	33	12	9	28	22	8	21	22	12	12	39	51	66	33	66	51	0.0130893	0.013188	0.00420233	0.342	0.568	0.424	0.384	0.294	0.522	0.424
Gh_A08G1365	RINu8875	-0.06	0.00489855	-0.052	0.0012712	0.007	1	42.0657	14.5318	13.8879	Domain of unknown function (DUF1995)	A08	87942151	87942520	87942151	87942250	87942330	87942520	-	BAAABA	GOOD	3	4	9	122	153	205	7	10	7	41	77	69	3	3	23	55	42	93	4.43333e-05	0.000364	0.00333033	0.016	0.017	0.028	0.1	0.078	0.062	0.034
Gh_D11G1774	RINu8878	0.006	1	-0.011	0.816526	-0.017	0.400719	11.5571	22.8713	27.6277	calcium-dependent protein kinase 28	D11	19768498	19769191	19768498	19768625	19769021	19769191	-	CABAAA	GOOD	3	4	2	59	49	49	6	6	4	147	102	125	5	5	21	119	132	128	9.7e-05	4.43333e-05	0.00104633	0.025	0.039	0.02	0.02	0.029	0.016	0.021
Gh_A07G1653	RINu8879	-0.058	0.0059523	-0.033	0.0587756	0.025	0.131869	5.56454	165.24	165.39	2-oxoglutarate (2OG) and Fe(II)-dependent oxygenase superfamily protein	A07	65896455	65897241	65896455	65896790	65896925	65897241	+	CAAAAA	GOOD	2	1	1	27	24	22	101	56	154	700	574	510	56	48	182	773	732	762	8.63333e-05	0.00209733	0.00198033	0.038	0.021	0.023	0.071	0.049	0.137	0.037
Gh_A05G3113	RINu8891	-0.338	0.0440948	-0.253	0.152941	0.085	1	5.89626	10.2652	16.4141	DEAD box RNA helicase family protein	A05	80301070	80301950	80301070	80301699	80301881	80301950	-	AAABAA	GOOD	5	6	13	16	10	17	14	15	14	12	2	7	19	10	55	12	17	10	0.00524933	0.0463643	0.0644903	0.135	0.231	0.277	0.368	0.789	0.5	0.442
Gh_D08G2540	RINu8893	0.054	0.378632	0.033	0.924538	-0.021	1	28.001	25.493	19.1068	Zn-dependent exopeptidases superfamily protein	D08	65124647	65124958	65124647	65124803	65124904	65124958	-	AAAAAA	BEST	69	51	59	117	133	122	25	22	48	78	103	93	26	41	26	62	84	91	0.001369	0.003843	0.001675	0.261	0.187	0.224	0.161	0.113	0.236	0.201
Gh_D12G2113	RINu8896	-0.082	0.0099327	-0.051	0.355799	0.031	1	22.8586	22.7094	18.7982	Protein kinase superfamily protein	D12	54159673	54160708	54159673	54159931	54160348	54160708	-	AAAABA	GOOD	12	10	7	66	102	73	11	13	23	61	38	48	11	3	26	70	55	44	0.000444333	0.00304633	0.0110903	0.083	0.047	0.046	0.083	0.146	0.193	0.073
Gh_D07G0109	RINu8965	0.004	0.346868	0.013	1	0.009	1	15.1291	12.2557	14.886	Transducin family protein / WD-40 repeat family protein	D07	1225944	1227395	1225944	1226064	1227284	1227395	-	AACABA	GOOD	6	8	14	32	40	44	2	3	2	39	7	9	3	3	10	29	11	42	0.000790333	0.00570033	0.00141433	0.086	0.091	0.137	0.025	0.176	0.1	0.049
Gh_A12G0045	RINu8977	-0.008	1	-0.028	0.163346	-0.02	0.655388	24.8229	37.8609	63.5702	Major facilitator superfamily protein	A12	624524	624819	624524	624609	624738	624819	-	BAAAAA	GOOD	1	5	7	76	81	90	9	5	13	178	89	139	10	6	44	220	194	168	0.000296333	0.000142333	0.00355233	0.007	0.032	0.04	0.026	0.029	0.048	0.024
Gh_A09G1699	RINu8981	-0.063	1	-0.024	1	0.039	1	4.23494	13.2241	11.3775	UDP-D-glucose/UDP-D-galactose 4-epimerase 5	A09	70452920	70453354	70452920	70453148	70453252	70453354	-	AAAAAA	BEST	25	10	17	34	21	22	40	27	63	73	24	60	59	46	15	69	53	29	0.002641	0.00716933	0.003573	0.303	0.22	0.314	0.245	0.399	0.383	0.336
Gh_A10G0305	RINu9005	0.114	1	0.119	1	0.005	1	1.61431	10.7762	24.2574	Integrin-linked protein kinase family	A10	2789380	2789997	2789380	2789476	2789885	2789997	-	CCBBAA	GOOD	4	2	0	2	0	3	39	3	27	36	3	15	45	22	63	34	26	39	0.25	0.005889	0.00585033	0.5	1	0	0.351	0.333	0.474	0.398
Gh_A10G0446	RINu9008	-0.039	0.430633	0.012	1	0.051	0.161052	34.3802	27.9219	41.4865	Leucine-rich repeat transmembrane protein kinase	A10	4551734	4552288	4551734	4552114	4552226	4552288	-	AABABA	GOOD	5	15	13	77	123	127	11	4	11	57	33	52	3	5	16	103	97	114	0.000217	0.000523	0.000926333	0.036	0.065	0.055	0.1	0.065	0.108	0.016
Gh_D08G1892	RINu9020	-0.095	4.67493e-06	-0.079	0.617645	0.017	1	241.138	91.3169	137.98	cytochrome P450, family 76, subfamily C, polypeptide 4	D08	56673067	56674643	56673067	56673958	56674037	56674643	+	AAAAAA	BEST	109	130	249	858	922	929	92	108	131	376	261	264	93	50	423	491	482	466	0.001603	0.00307733	0.0277223	0.077	0.085	0.15	0.138	0.214	0.246	0.111
Gh_A07G1564	RINu9025	0.002	1	-0.01	1	-0.012	1	15.9106	12.4624	16.7864	Calcium-binding EF hand family protein	A07	57500683	57501361	57500683	57501053	57501240	57501361	+	BAAABA	GOOD	3	16	12	80	83	67	5	6	11	63	38	73	5	0	18	85	129	39	0.00150533	0.000376333	0.0102443	0.018	0.088	0.082	0.038	0.073	0.07	0.029
Gh_A07G2362	RINu9040	-0.017	1	-0.044	0.70493	-0.027	1	11.6554	10.1696	12.6451	inter-alpha-trypsin inhibitor heavy chain-related	scaffold1921_A07	63406	63667	63406	63484	63566	63667	+	AAAAAA	BEST	17	20	12	84	66	53	12	25	32	68	80	90	16	26	27	68	57	80	0.000624	0.00194033	0.00230433	0.116	0.164	0.128	0.103	0.168	0.187	0.132
Gh_D06G0207	RINu9050	-0.038	1	-0.018	1	0.019	1	12.0205	11.4604	19.8525	pre-mRNA-processing protein 40A	D06	2051397	2051817	2051397	2051496	2051744	2051817	-	AABAAA	GOOD	16	30	33	25	59	58	29	1	9	12	15	18	16	31	45	20	63	72	0.000381	0.0689763	0.00198433	0.242	0.203	0.221	0.547	0.032	0.2	0.286
Gh_A11G0651	RINu9055	-0.016	0.618035	-0.021	0.177869	-0.005	1	18.4921	19.1787	21.6565	Insulinase (Peptidase family M16) protein	A11	6378323	6378958	6378323	6378422	6378892	6378958	+	BAAABA	GOOD	0	5	2	63	63	34	5	6	6	51	94	79	5	0	17	72	59	80	0.000394333	6.53333e-05	0.00236933	0	0.038	0.029	0.047	0.031	0.037	0.034
Gh_A12G2534	RINu9056	-0.04	0.535667	0.02	0.649641	0.06	0.0864244	19.1168	16.0688	11.4809	BIG PETAL P	scaffold3064_A12	137197	139065	137197	137269	138942	139065	+	BAAABA	GOOD	12	4	5	68	51	61	5	8	15	53	48	41	1	1	8	40	51	49	0.000602333	0.00320133	0.00136633	0.081	0.038	0.039	0.045	0.077	0.155	0.012
Gh_D10G1905	RINu9077	-0.097	1	-0.134	0.203753	-0.037	1	10.4207	9.0258	9.72234	Transducin/WD40 repeat-like superfamily protein	D10	53230285	53230566	53230285	53230381	53230483	53230566	+	AABAAA	GOOD	5	10	10	32	19	30	4	9	9	25	13	8	7	25	29	24	36	21	0.00593433	0.025417	0.0229663	0.085	0.239	0.166	0.087	0.292	0.401	0.148
Gh_A12G1762	RINu9084	-0.073	0.132663	-0.094	0.110567	-0.021	1	8.59851	7.78363	5.87096	Protein Transporter, Pam16	A12	79850943	79851294	79850943	79851072	79851163	79851294	-	BAAAAA	GOOD	5	1	5	47	21	51	12	8	8	69	32	32	5	7	11	46	19	31	0.000324333	0.000456333	0.00488933	0.062	0.029	0.058	0.098	0.135	0.135	0.063
Gh_A08G1387	RINu9092	-0.094	0.0382965	-0.127	0.0175613	-0.033	1	4.13952	13.3956	43.3028	xyloglucan endotransglucosylase/hydrolase 30	A08	88616912	88617319	88616912	88617117	88617218	88617319	+	CABAAA	GOOD	0	3	1	9	20	23	13	1	6	49	12	14	12	21	71	93	158	82	0.00176633	0.00620633	0.0239423	0	0.082	0.025	0.137	0.047	0.204	0.072
Gh_D05G1909	RINu9103	-0.044	1	-0.053	1	-0.009	1	7.03729	5.31611	9.05622	Xanthine/uracil permease family protein	D05	17543619	17544247	17543619	17543796	17544146	17544247	+	AAAAAA	BEST	23	31	24	39	28	30	45	9	12	41	9	13	30	56	31	42	51	22	0.004108	0.000362333	0.00571033	0.228	0.356	0.286	0.354	0.333	0.316	0.263
Gh_A03G1951	RINu9109	-0.037	0.850379	0	1	0.037	1	24.0076	23.0541	31.7821	Transcription elongation factor (TFIIS) family protein	scaffold496_A03	70659	71095	70659	70880	70965	71095	+	AAAAAA	BEST	23	21	31	88	123	97	26	25	24	103	61	72	22	57	29	158	137	136	0.001323	0.00119233	0.00432133	0.143	0.098	0.17	0.139	0.208	0.176	0.082
Gh_A01G1964	RINu9118	-0.027	1	-0.067	1	-0.04	0.00673968	0.228928	66.2572	93.7203	2-oxoglutarate (2OG) and Fe(II)-dependent oxygenase superfamily protein	A01	99637614	99638278	99637614	99637945	99638029	99638278	+	CCBAAA	GOOD	0	0	0	3	0	0	30	4	4	711	81	99	23	12	104	501	288	389	0	1.03333e-05	0.00476233	0	NA	NA	0.026	0.031	0.025	0.029
Gh_A05G1429	RINu9124	-0.05	0.475208	-0.003	1	0.048	0.830666	32.5982	23.4005	11.7556	basic helix-loop-helix (bHLH) DNA-binding superfamily protein	A05	14810317	14810913	14810317	14810499	14810850	14810913	+	AAAAAA	BEST	49	66	81	152	224	261	26	52	26	45	95	102	18	14	24	63	55	58	3.03333e-05	0.003801	0.000937333	0.139	0.128	0.134	0.224	0.215	0.113	0.125
Gh_A11G2707	RINu9140	-0.021	1	-0.094	0.411331	-0.074	0.831574	6.77341	11.6873	12.7846	ADP-ribosylation factor B1B	A11	89624291	89624660	89624291	89624407	89624600	89624660	+	BABAAA	GOOD	1	6	10	22	46	43	1	9	18	56	57	45	9	11	66	75	90	60	0.00168233	0.006316	0.0295023	0.022	0.061	0.104	0.009	0.073	0.167	0.057
Gh_A08G2389	RINu9143	0.179	0.102885	0.248	0.00680552	0.069	0.740928	5.21806	30.1463	18.2283	AMP-dependent synthetase and ligase family protein	scaffold1941_A08	117793	118211	117793	117897	117992	118211	+	AAAAAA	BEST	7	20	28	14	12	23	20	106	83	87	131	240	5	12	86	64	35	207	0.019308	0.0117523	0.006979	0.235	0.505	0.427	0.124	0.332	0.175	0.046
Gh_D10G1699	RINu9150	0.128	0.000261659	0.073	0.193387	-0.055	0.614011	17.9265	16.0456	19.6004	protein arginine methyltransferase 4A	D10	47164765	47165302	47164765	47164862	47165247	47165302	+	AAAABA	GOOD	11	28	45	45	56	61	7	6	6	41	39	64	3	6	51	64	52	65	0.00644033	0.000316	0.019939	0.109	0.2	0.269	0.079	0.071	0.045	0.023
Gh_A05G1225	RINu9170	-0.026	0.599661	-0.023	0.650815	0.003	1	7.42656	7.98947	6.20444	auxin response factor 6	A05	12336650	12337311	12336650	12336841	12337112	12337311	+	BAAABA	GOOD	2	6	4	17	23	40	6	22	20	30	91	92	7	4	21	40	24	69	0.001339	7.3e-05	0.000956333	0.056	0.115	0.048	0.091	0.108	0.098	0.08
Gh_D04G1611	RINu9172	0.175	1	0.047	1	-0.128	1	3.96211	4.65753	8.88108		D04	48186356	48186919	48186356	48186442	48186802	48186919	-	AABBAA	GOOD	14	6	14	5	22	18	16	0	4	21	2	9	23	24	14	38	29	15	0.0552963	0.0196893	0.001957	0.583	0.12	0.28	0.276	0	0.182	0.232
Gh_A11G0861	RINu9192	0.076	0.14884	0.018	1	-0.058	0.790823	14.3606	7.68167	13.6701	SPA (suppressor of phyA-105) protein family	A11	8672626	8674874	8672626	8672784	8673647	8674874	-	AABAAA	GOOD	14	32	10	48	49	30	12	6	4	49	24	27	12	14	19	46	62	29	0.004171	0.000561333	0.00648933	0.127	0.246	0.143	0.109	0.111	0.069	0.115
Gh_D12G2152	RINu9200	-0.128	1	-0.126	0.595586	0.003	1	9.97841	5.08632	10.0259	G2484-1 protein	D12	54572158	54573222	54572158	54572553	54572743	54573222	+	BACBAA	GOOD	1	20	4	7	33	42	2	0	4	15	1	1	6	10	13	12	34	10	0.010564	0.135612	0.0189293	0.067	0.233	0.045	0.063	0	0.667	0.2
Gh_D13G1333	RINu9205	-0.243	0.158933	-0.048	1	0.195	0.447644	5.25008	3.05101	9.68147	CTP synthase family protein	D13	42032792	42033070	42032792	42032910	42032990	42033070	+	ABABAA	GOOD	23	24	21	4	19	18	24	13	21	8	2	1	64	36	65	13	39	20	0.0403423	0.018273	0.0415123	0.79	0.452	0.433	0.662	0.809	0.932	0.763
Gh_D05G1751	RINu9209	-0.037	0.957181	-0.053	0.46972	-0.017	1	21.986	33.4384	34.2858	DC1 domain-containing protein	D05	15810915	15813160	15810915	15811410	15812995	15813160	-	AAAAAA	BEST	8	26	19	144	81	89	24	17	21	181	40	68	22	22	49	173	111	66	0.003141	0.00327233	0.0130303	0.027	0.138	0.096	0.062	0.175	0.134	0.06
Gh_A05G3480	RINu9216	-0.013	1	-0.025	0.934121	-0.012	1	15.1499	13.0773	12.5673	Transcription elongation factor (TFIIS) family protein	A05	90359558	90360087	90359558	90359933	90360018	90360087	+	BABAAA	GOOD	9	5	4	62	87	75	9	3	5	61	56	41	11	7	5	50	80	59	0.000868	0.000754333	0.00168133	0.085	0.035	0.033	0.086	0.033	0.072	0.123
Gh_A10G0644	RINu9229	0.083	4.55241e-06	0.031	0.635371	-0.052	0.00138637	15.7083	13.5643	21.2109		A10	10438538	10440427	10438538	10438883	10439035	10440427	-	AABAAA	GOOD	5	25	13	48	74	46	6	3	1	57	95	100	10	27	9	84	94	98	0.00249033	0.000550333	0.00196133	0.05	0.145	0.124	0.05	0.016	0.005	0.056
Gh_D09G2314	RINu9232	0.338	1	0.181	1	-0.156	0.668262	2.17706	8.17464	9.50683	alanine-tRNA ligases;nucleic acid binding;ligases, forming aminoacyl-tRNA and related compounds;nucleotide binding;ATP binding	D09	50190627	50190990	50190627	50190723	50190924	50190990	+	BCBAAA	GOOD	5	0	1	0	0	1	4	10	29	11	9	16	9	12	31	6	7	12	0.259296	0.0263623	0.004953	1	NA	0.333	0.154	0.357	0.475	0.429
Gh_A11G0944	RINu9241	0.117	0.00350889	0.071	0.378436	-0.045	0.274817	11.8304	11.3766	13.5201	Putative endonuclease or glycosyl hydrolase	A11	10207803	10209580	10207803	10209274	10209387	10209580	+	AABABA	GOOD	8	11	23	43	47	34	11	2	9	83	53	94	17	4	19	83	67	66	0.00998233	0.000614333	0.003024	0.096	0.118	0.279	0.07	0.021	0.052	0.105
Gh_D04G1188	RINu9245	-0.067	0.064813	-0.03	0.32653	0.037	1	122.725	49.2523	64.6004	rubisco activase	D04	38988161	38988659	38988161	38988274	38988377	38988659	-	AAAAAA	BEST	78	103	80	557	458	401	60	75	77	413	207	139	60	58	89	364	238	246	0.000444333	0.00712133	0.00195233	0.077	0.118	0.106	0.079	0.177	0.247	0.089
Gh_A02G1675	RINu9262	-0.017	1	-0.045	1	-0.028	1	21.6742	21.4962	18.9755	ankyrin repeat protein	A02	83060046	83060863	83060046	83060196	83060793	83060863	+	AAAAAA	BEST	29	20	39	192	141	102	18	54	58	229	186	131	25	15	138	239	124	144	0.00282533	0.00521433	0.0244023	0.07	0.066	0.16	0.038	0.127	0.181	0.05
Gh_A03G1202	RINu9269	-0.084	0.0263176	-0.111	0.000898019	-0.027	1	14.3588	8.21671	15.4875		A03	86030614	86031058	86030614	86030648	86030735	86031058	-	CABAAA	GOOD	0	2	4	41	41	58	0	5	10	23	15	36	5	6	31	57	43	53	0.000468	0.008892	0.014068	0	0.03	0.042	0	0.174	0.15	0.053
Gh_D12G2433	RINu9295	-0.007	1	0.027	0.0147752	0.035	0.0303794	65.0919	259.608	172.205	Copper transport protein family	D12	57367516	57369803	57367516	57367592	57367672	57369803	-	AAAAAA	BEST	32	58	111	301	441	626	41	121	75	701	565	398	32	20	157	551	831	797	0.000390333	0.002149	0.00270233	0.065	0.079	0.104	0.037	0.123	0.11	0.037
Gh_D06G2012	RINu9298	-0.05	0.0126933	-0.019	0.404422	0.031	0.628825	9.67953	10.3517	10.6254	RING/U-box superfamily protein	D06	61831273	61832511	61831273	61831559	61832328	61832511	+	CAAABA	GOOD	1	0	2	44	26	30	5	11	5	52	44	68	6	3	2	57	45	55	0.000264333	0.001687	0.000257333	0.011	0	0.032	0.046	0.111	0.035	0.05
Gh_A05G1549	RINu9309	-0.061	0.386112	-0.073	0.00522877	-0.012	1	50.8765	16.9279	29.4315	Putative lysine decarboxylase family protein	A05	15782199	15782525	15782199	15782343	15782454	15782525	-	AAAAAA	BEST	26	28	41	273	146	243	20	11	23	169	43	44	33	29	82	208	93	164	0.000604333	0.007099	0.004831	0.052	0.099	0.088	0.064	0.128	0.231	0.084
Gh_D02G0947	RINu9314	0.024	1	-0.05	0.528617	-0.074	0.225128	2.58829	11.8383	9.13374	Major facilitator superfamily protein	D02	21463822	21464057	21463822	21463898	21463991	21464057	-	CACAAA	GOOD	0	3	2	10	11	10	3	3	4	26	27	45	7	11	8	48	31	30	0.00566533	6.3e-05	0.002389	0	0.144	0.11	0.067	0.064	0.052	0.083
Gh_A05G4023	RINu9330	-0.046	0.447764	-0.021	1	0.026	0.882854	16.4923	14.7052	12.9011	Core-2/I-branching beta-1,6-N-acetylglucosaminyltransferase family protein	scaffold1248_A05	229570	231368	229570	229927	231269	231368	+	AABABA	GOOD	7	9	5	26	70	53	12	2	8	23	15	39	7	0	7	17	42	27	0.00153033	0.005772	0.00760033	0.119	0.06	0.045	0.207	0.063	0.093	0.171
Gh_D12G0472	RINu9334	-0.028	1	-0.017	1	0.011	0.832361	3.05122	7.35447	60.6287	CTP synthase family protein	D12	7834680	7834902	7834680	7834767	7834851	7834902	+	CBCAAA	GOOD	0	0	0	19	11	1	0	0	1	58	11	7	6	6	6	246	241	180	0	0.002352	1.03333e-05	0	0	0	0	0	0.084	0.015
Gh_A11G3156	RINu9340	-0.023	0.0908812	-0.019	0.0893357	0.004	1	50.5116	53.1334	61.1327	Homeobox-leucine zipper protein family	scaffold2876_A11	38668	39361	38668	38748	38878	39361	-	AAAABA	GOOD	11	11	12	251	162	222	16	26	26	276	191	229	4	12	72	260	231	316	3.63333e-05	0.000382333	0.002881	0.023	0.035	0.028	0.03	0.068	0.057	0.008
Gh_D05G2239	RINu9353	-0.15	0.433141	-0.125	0.383583	0.025	1	3.62853	4.96439	6.7806	Sec23/Sec24 protein transport family protein	D05	21490190	21491083	21490190	21490318	21490963	21491083	+	BAAAAA	GOOD	4	14	3	14	14	24	8	9	7	14	9	5	15	26	12	33	26	10	0.0204493	0.00911033	0.00996133	0.125	0.333	0.059	0.222	0.333	0.412	0.185
Gh_A02G0312	RINu9359	-0.036	0.129935	-0.029	0.421521	0.007	1	25.8796	27.8732	20.6351		A02	3745830	3747109	3745830	3746246	3746785	3747109	+	BAAAAA	GOOD	5	12	4	76	98	95	6	9	21	74	74	74	9	10	12	69	94	64	0.000361	0.00200633	0.000325	0.032	0.058	0.021	0.039	0.057	0.124	0.061
Gh_A02G1048	RINu9365	-0.052	0.97591	-0.005	1	0.047	1	17.8107	17.4248	20.438	LUC7 related protein	A02	46777364	46777753	46777364	46777411	46777525	46777753	+	AAAABA	GOOD	7	19	18	42	75	63	15	16	35	75	74	47	16	4	64	62	59	144	0.000754333	0.0123643	0.00683033	0.087	0.126	0.14	0.102	0.109	0.298	0.128
Gh_A09G2432	RINu9367	-0.214	0.0617464	-0.123	0.341327	0.091	1	6.29648	5.76777	11.0038	AMP deaminase, putative / myoadenylate deaminase, putative	scaffold2302_A09	89540	89870	89540	89719	89818	89870	+	BAAAAA	GOOD	3	13	11	20	30	32	9	15	25	22	10	20	17	18	39	36	50	31	0.004087	0.0220963	0.018271	0.083	0.207	0.172	0.198	0.475	0.43	0.222
Gh_D09G1523	RINu9376	-0.083	1	-0.061	1	0.022	1	6.02831	11.7855	14.407	FKBP-type peptidyl-prolyl cis-trans isomerase family protein	D09	42845015	42845321	42845015	42845100	42845251	42845321	+	AAAAAA	BEST	24	18	20	22	31	34	26	20	20	42	15	14	55	52	59	62	115	30	0.00537733	0.009991	0.024699	0.353	0.225	0.227	0.236	0.4	0.417	0.307
Gh_D07G0560	RINu9414	-0.059	1	-0.117	0.502591	-0.058	1	16.3632	15.6207	15.4493	FUS3-complementing gene 2	D07	6345668	6345977	6345668	6345822	6345928	6345977	+	BABAAA	GOOD	1	12	22	41	47	46	0	11	15	34	18	23	6	10	54	26	40	36	0.010567	0.0244323	0.0395803	0.014	0.13	0.219	0	0.264	0.277	0.119
Gh_A13G1247	RINu9417	-0.008	0.867265	-0.031	0.452109	-0.024	1	25.4834	149.983	75.4853	early nodulin-like protein 1	A13	66350835	66351900	66350835	66351692	66351774	66351900	-	BAAAAA	GOOD	6	3	8	75	75	46	44	15	40	421	149	323	11	23	39	203	221	122	0.00150933	4.9e-05	0.00529433	0.049	0.025	0.101	0.063	0.061	0.074	0.034
Gh_A11G1858	RINu9430	-0.077	0.712568	-0.015	1	0.061	1	5.448	7.74301	10.1583	Protein kinase superfamily protein	A11	45307323	45307604	45307323	45307416	45307499	45307604	+	BAAABA	GOOD	5	4	5	19	16	20	9	5	11	25	10	25	6	1	36	31	35	45	1.2e-05	0.000792333	0.0274623	0.145	0.139	0.139	0.188	0.244	0.221	0.111
Gh_D06G2200	RINu9443	-0.063	0.00122643	-0.06	0.000125384	0.003	1	5.37484	17.2606	49.3165		D06	63733347	63733730	63733347	63733561	63733648	63733730	+	CAAAAA	GOOD	2	0	0	38	36	47	10	11	26	235	60	167	15	24	116	223	159	797	0.000341333	0.00172933	0.000662333	0.032	0	0	0.026	0.104	0.09	0.041
Gh_D08G0270	RINu9446	NA	NA	NA	NA	0.043	0.199402	0.127054	57.2686	9.11842	Deoxyxylulose-5-phosphate synthase	D08	2610278	2610984	2610278	2610586	2610710	2610984	-	CCAACB	GOOD	0	0	0	0	0	0	8	6	13	343	84	84	0	0	0	5	18	2	0	0.001075	0	0	0	0	0.013	0.038	0.078	0
Gh_A03G1581	RINu9462	-0.151	0.898524	-0.201	0.105611	-0.05	1	9.29383	5.85642	8.52814	NAD(P)-binding Rossmann-fold superfamily protein	A03	97015966	97016435	97015966	97016006	97016258	97016435	+	AAABAB	GOOD	21	13	31	8	6	20	6	18	7	7	1	1	7	15	66	2	2	14	0.00439233	0.100561	0.005889	0.568	0.52	0.437	0.3	0.9	0.778	0.636
Gh_A08G0825	RINu9464	-0.014	0.835128	-0.04	0.0985152	-0.025	0.840921	12.4468	16.5652	26.5085	AFG1-like ATPase family protein	A08	41739365	41739900	41739365	41739445	41739799	41739900	+	CABAAA	GOOD	1	1	2	29	25	33	5	2	2	67	23	31	7	6	10	67	88	44	3.9e-05	3.03333e-05	0.00129233	0.017	0.02	0.029	0.036	0.042	0.031	0.05
Gh_D04G1611	RINu9479	0.007	1	-0.056	1	-0.063	1	3.96211	4.65753	8.88108		D04	48186802	48187377	48186802	48186919	48187293	48187377	-	AABAAA	GOOD	11	11	16	19	37	25	16	0	12	28	5	11	22	27	18	56	26	26	0.00368633	0.0318423	0.00792633	0.224	0.129	0.242	0.222	0	0.353	0.164
Gh_A08G2300	RINu9485	0.012	1	-0.01	0.943972	-0.022	1	6.29762	13.731	15.0643	Acyl-CoA N-acyltransferases (NAT) superfamily protein	scaffold1924_A08	63563	64051	63563	63708	63951	64051	+	BABAAA	GOOD	1	5	4	37	36	15	10	5	1	51	38	51	5	10	11	63	44	58	0.00275633	0.00161233	0.00112033	0.013	0.065	0.118	0.089	0.062	0.01	0.038
Gh_D13G2280	RINu9487	0.079	0.856202	0.014	1	-0.065	0.877431	2.63327	5.64254	5.47738	CRT (chloroquine-resistance transporter)-like transporter 3	D13	58822171	58822696	58822171	58822297	58822569	58822696	-	AAAAAA	BEST	23	7	7	15	12	15	23	21	11	50	25	37	25	27	22	26	36	42	0.017443	0.007189	0.00343633	0.434	0.226	0.189	0.187	0.296	0.129	0.325
Gh_D13G0919	RINu9508	-0.113	7.75351e-05	-0.03	0.699468	0.083	0.0250528	30.3308	20.9326	22.2891	glutamate receptor 5	D13	19207163	19208102	19207163	19207607	19207695	19208102	-	AAAAAA	BEST	16	23	6	124	169	83	26	58	46	131	115	129	17	14	25	132	88	114	0.000367	0.004309	0.000571	0.075	0.079	0.044	0.111	0.242	0.184	0.075
Gh_A06G0079	RINu9510	0.14	0.948677	-0.022	1	-0.162	0.710584	37.5944	62.8683	55.7595	Leucine-rich receptor-like protein kinase family protein	A06	705903	706771	705903	706032	706365	706771	+	ACAAAB	GOOD	9	15	10	3	4	4	5	27	18	10	7	8	6	13	49	3	3	11	0.00230933	0.0559703	0.0116653	0.6	0.652	0.556	0.2	0.659	0.529	0.5
Gh_A13G1881	RINu9511	-0.224	0.000118638	-0.049	0.0190728	0.175	0.0480369	1.2879	9.2166	8.5924	hexokinase-like 1	A13	78483046	78483583	78483046	78483128	78483202	78483583	+	CBAABA	GOOD	0	0	0	4	3	11	7	12	17	40	15	41	0	1	14	26	30	65	0	0.014911	0.00452933	0	0	0	0.105	0.349	0.218	0
Gh_D01G0409	RINu9514	0.015	1	-0.042	0.197659	-0.056	0.103301	6.75069	13.3487	25.7228		D01	4828563	4829235	4828563	4828608	4828992	4829235	-	BABAAA	GOOD	5	2	2	33	36	15	2	1	6	37	26	39	5	10	25	45	34	108	0.000532333	0.000796333	0.001467	0.07	0.027	0.063	0.026	0.019	0.071	0.053
Gh_A03G0887	RINu9516	0.211	0.398119	0.111	0.847274	-0.1	1	39.0651	55.1972	269.263	NAC-like, activated by AP3/PI	A03	56911512	56912306	56911512	56911946	56912025	56912306	-	AAAAAA	BEST	22	24	55	7	9	8	45	7	48	57	9	7	50	99	913	50	45	141	0.00932633	0.076323	0.042897	0.674	0.636	0.819	0.341	0.338	0.818	0.396
Gh_A01G0489	RINu9522	-0.018	0.584429	-0.017	0.230532	0.001	1	13.1872	17.4491	24.4685		A01	7785891	7786520	7785891	7786175	7786270	7786520	-	BAAAAA	GOOD	5	1	12	131	115	191	10	9	14	186	183	138	6	9	46	283	235	323	0.000257333	0.000273	0.00130633	0.023	0.005	0.037	0.032	0.029	0.059	0.013
Gh_A01G0879	RINu9528	-0.107	1	0.067	1	0.173	1	73.7325	33.706	35.6198	Zim17-type zinc finger protein	A01	20695984	20696407	20695984	20696067	20696153	20696407	+	AAABAA	GOOD	14	15	13	9	14	10	12	10	7	12	2	4	7	5	38	15	10	11	0.00211633	0.035364	0.0681373	0.498	0.406	0.453	0.389	0.761	0.527	0.229
Gh_A08G1532	RINu9537	-0.079	0.946589	0.06	0.351142	0.138	0.113062	10.237	8.08742	10.4783	RGPR-related	A08	92556883	92557628	92556883	92557204	92557508	92557628	+	AAAABA	GOOD	5	15	15	28	45	26	7	7	20	28	15	16	3	5	10	31	41	25	0.00507433	0.0199293	0.004477	0.082	0.143	0.224	0.111	0.189	0.385	0.046
Gh_A01G0090	RINu9541	0.001	1	-0.031	1	-0.032	1	8.21819	17.1363	13.9908	vaculolar sorting receptor 3	A01	728784	729017	728784	728866	728940	729017	-	AAAAAA	BEST	14	33	15	69	82	64	47	31	39	126	145	160	44	35	44	155	88	126	0.00247233	0.00156033	0.000657	0.12	0.213	0.136	0.2	0.125	0.141	0.16
Gh_D10G2420	RINu9545	-0.037	0.00214094	-0.054	4.97014e-05	-0.017	1	27.9179	16.4163	22.2061		D10	63248204	63248794	63248204	63248297	63248735	63248794	+	BAAABA	GOOD	5	6	2	196	148	164	6	13	13	142	95	93	8	3	46	162	111	116	4.9e-05	0.000631	0.00718433	0.013	0.02	0.006	0.021	0.064	0.065	0.024
Gh_A07G0466	RINu9549	-0.052	0.0204424	-0.026	0.221544	0.026	1	37.5544	17.2374	26.9089	O-fucosyltransferase family protein	A07	6002524	6003116	6002524	6002614	6002832	6003116	+	BAAAAA	GOOD	4	22	29	165	234	216	11	12	21	65	79	73	12	16	33	119	120	175	0.000669	0.000896333	0.000366333	0.012	0.045	0.063	0.078	0.071	0.126	0.048
Gh_D01G1705	RINu9573	-0.028	1	0.046	1	0.074	0.952901	5.13488	12.4384	15.3193	Plant regulator RWP-RK family protein	D01	53560104	53562425	53560104	53561125	53561535	53562425	+	AAAAAA	BEST	29	14	11	22	8	7	44	62	63	31	34	32	45	42	100	54	34	52	0.00124633	0.00179433	0.00963733	0.397	0.467	0.44	0.415	0.477	0.496	0.294
Gh_D02G1409	RINu9584	-0.161	0.596893	-0.091	0.401007	0.07	1	6.8308	5.17725	6.83593	response regulator 2	D02	48236446	48237084	48236446	48236845	48237007	48237084	+	BAABBA	CKHA-BEST	7	3	8	17	24	16	16	7	5	23	3	19	19	4	18	20	20	22	0.00554433	0.046108	0.0156643	0.171	0.059	0.2	0.258	0.538	0.116	0.322
Gh_D04G0928	RINu9603	0.024	0.365886	-0.007	1	-0.031	0.125183	35.1896	15.1035	22.912	LETM1-like protein	D04	27502983	27504007	27502983	27503148	27503915	27504007	-	AACABA	GOOD	7	5	6	132	155	100	0	0	0	65	21	14	4	11	2	100	111	39	4.63333e-05	0	0.000206333	0.026	0.016	0.029	0	0	0	0.02
Gh_A10G1064	RINu9605	0.043	0.898092	-0.022	1	-0.065	0.278408	8.63297	7.14216	9.14919	coenzyme F420 hydrogenase family / dehydrogenase, beta subunit family	A10	46022465	46022953	46022465	46022563	46022890	46022953	-	AACABA	GOOD	5	6	5	12	24	32	4	2	3	14	23	24	3	8	14	16	18	39	0.00254033	0.00192233	0.002412	0.172	0.111	0.072	0.125	0.042	0.059	0.086
Gh_D01G1173	RINu9610	0.066	1	0.029	1	-0.037	1	19.6658	15.4869	19.8862	Insulinase (Peptidase family M16) family protein	D01	26283514	26283778	26283514	26283588	26283686	26283778	-	AABABA	GOOD	21	20	22	16	34	46	12	0	5	11	5	6	13	25	4	14	33	12	0.0135613	0.0457663	0.010083	0.443	0.263	0.225	0.398	0	0.335	0.36
Gh_A13G0873	RINu9618	-0.032	0.0735909	-0.039	0.00955435	-0.007	1	14.3238	15.8027	21.691	evolutionarily conserved C-terminal region 2	A13	45196002	45196633	45196002	45196149	45196420	45196633	-	CAAAAA	GOOD	2	2	1	37	50	49	7	6	7	76	55	58	8	7	23	104	74	114	6.53333e-05	4.3e-05	0.000883	0.026	0.02	0.01	0.044	0.052	0.057	0.037
Gh_A10G0446	RINu9637	-0.073	0.752316	-0.039	0.510106	0.033	1	34.3802	27.9219	41.4865	Leucine-rich repeat transmembrane protein kinase	A10	4552891	4553146	4552891	4552957	4553074	4553146	-	AAAAAA	BEST	11	17	20	67	134	118	7	13	6	66	19	24	7	16	51	76	107	96	0.000121333	0.0129663	0.009451	0.085	0.067	0.087	0.056	0.278	0.123	0.049
Gh_D06G0575	RINu9641	-0.156	0.00172904	-0.052	0.121212	0.104	0.423677	4.14372	5.82878	9.83471	2-oxoglutarate (2OG) and Fe(II)-dependent oxygenase superfamily protein	D06	9038836	9039126	9038836	9038907	9039020	9039126	-	CAAABA	GOOD	0	1	2	16	12	19	5	7	7	13	20	14	1	0	15	36	20	27	0.000903	0.000826333	0.0181603	0	0.045	0.057	0.18	0.167	0.222	0.016
Gh_D02G2032	RINu9661	0.054	0.0848689	0.045	0.398129	-0.009	1	10.2775	15.6222	13.9518	Protein phosphatase 2C family protein	D02	64606398	64607358	64606398	64606772	64607121	64607358	+	AABAAA	GOOD	8	13	19	86	47	48	2	8	16	109	43	101	5	5	16	79	64	56	0.003751	0.00166933	0.00274233	0.044	0.121	0.165	0.009	0.085	0.073	0.031
Gh_D13G2093	RINu9700	0.002	1	0.112	0.568169	0.11	0.79867	4.05752	18.8514	13.4455	Major facilitator superfamily protein	D13	56407297	56407728	56407297	56407403	56407574	56407728	-	ACABAA	GOOD	14	17	10	2	2	3	30	50	82	12	3	13	36	40	57	11	6	30	0.00977633	0.028789	0.0198973	0.778	0.81	0.625	0.556	0.893	0.759	0.621
Gh_A10G0443	RINu9708	0.121	0.0276388	-0.03	1	-0.151	0.0529849	17.2161	7.05294	22.2669	Leucine-rich repeat protein kinase family protein	A10	4500779	4501035	4500779	4500851	4500963	4501035	-	AACBAA	GOOD	7	20	32	22	47	50	0	0	3	2	10	5	19	17	23	21	50	51	0.003324	0.0218453	0.00865733	0.154	0.196	0.268	0	0	0.256	0.341
Gh_D01G0648	RINu9736	-0.045	0.0443993	-0.009	1	0.036	0.246269	51.1511	66.3966	146.864	GDSL-like Lipase/Acylhydrolase superfamily protein	D01	9077725	9078307	9077725	9077975	9078086	9078307	+	AAAAAA	BEST	14	15	13	121	96	142	29	47	60	167	164	329	22	24	168	434	262	583	0.000261333	0.000804333	0.00365733	0.062	0.082	0.05	0.091	0.142	0.095	0.028
Gh_D12G1049	RINu9740	-0.041	0.0697621	-0.01	0.948958	0.031	0.762872	25.2319	19.3442	26.234	Homeobox-leucine zipper family protein / lipid-binding START domain-containing protein	D12	36557274	36558246	36557274	36557642	36557858	36558246	+	AAAAAA	BEST	9	15	18	138	128	139	11	23	42	135	134	117	5	8	62	152	127	206	0.000234333	0.003283	0.00390833	0.032	0.055	0.061	0.039	0.079	0.152	0.016
Gh_A10G1250	RINu9743	-0.061	0.00152661	-0.032	0.0116273	0.029	1	15.7047	13.0215	15.8516	glyoxalase 2-4	A10	65502359	65502827	65502359	65502458	65502680	65502827	+	CAAABA	GOOD	2	0	0	88	44	67	7	6	8	65	90	32	2	0	18	85	49	87	4.03333e-05	0.00170033	0.00261733	0.011	0	0	0.051	0.032	0.111	0.012
Gh_A05G3478	RINu9745	-0.125	0.391756	0	1	0.125	0.382637	13.659	13.3524	15.484	Protein kinase superfamily protein	A05	90338274	90339056	90338274	90338610	90338828	90339056	-	AAAAAA	BEST	18	5	12	43	36	26	11	33	17	40	19	31	28	5	11	44	72	31	0.004503	0.031612	0.010773	0.173	0.065	0.188	0.121	0.465	0.215	0.241
Gh_D02G0961	RINu9768	0.094	0.000927977	0.038	0.582083	-0.056	0.372162	18.5049	28.155	31.4304	AAA-type ATPase family protein	D02	22144665	22145003	22144665	22144740	22144904	22145003	-	AAAAAA	BEST	16	37	32	28	63	89	22	28	38	43	234	299	41	53	27	49	165	233	0.00175833	0.00710933	0.0148563	0.222	0.227	0.152	0.204	0.056	0.06	0.295
Gh_D08G2200	RINu9795	0.053	0.00462495	0.001	1	-0.052	0.00834741	18.4749	7.17861	12.2858	TOPLESS-related 3	D08	61557862	61558351	61557862	61558027	61558116	61558351	-	AACABA	GOOD	6	5	15	87	125	73	0	0	1	53	19	29	8	10	1	71	60	39	0.00223233	0.000147	0.001597	0.042	0.025	0.114	0	0	0.021	0.066
Gh_D08G0074	RINu9802	-0.237	0.0709589	-0.051	1	0.186	0.589283	4.49295	4.48971	6.49395	vacuolar protein sorting 41	D08	580139	580452	580139	580295	580389	580452	+	AAAAAA	BEST	5	9	6	7	14	11	15	7	14	7	5	8	12	5	32	29	15	12	0.000741	0.002812	0.0632023	0.305	0.284	0.251	0.569	0.463	0.519	0.203
Gh_D11G2753	RINu9807	-0.025	0.00309186	-0.022	0.0202619	0.003	1	79.9947	62.2087	53.968	RING/U-box superfamily protein	D11	57156431	57157539	57156431	57156816	57157061	57157539	+	CABAAA	GOOD	3	2	3	239	246	206	3	16	17	217	213	169	9	6	13	180	146	166	2.33333e-06	0.000444333	8.93333e-05	0.006	0.004	0.007	0.007	0.036	0.048	0.024
Gh_D12G2435	RINu9854	-0.102	0.084171	-0.132	0.189501	-0.031	1	8.40909	9.84446	10.0579	Homeodomain-like superfamily protein	D12	57391216	57391774	57391216	57391274	57391650	57391774	+	BAAAAA	GOOD	12	3	15	22	38	43	5	28	27	15	31	40	12	6	72	16	30	47	0.00792033	0.00726433	0.029449	0.214	0.038	0.149	0.143	0.311	0.252	0.273
Gh_A10G0388	RINu9873	NA	NA	NA	NA	-0.013	1	0.0350374	45.55	6.01039	jasmonate-zim-domain protein 8	A10	3776692	3777261	3776692	3776789	3777057	3777261	+	CCAAAA	GOOD	0	0	0	0	0	0	188	100	160	264	208	252	19	14	29	28	20	50	0	0.00124233	0.000329333	0	0	0	0.263	0.194	0.241	0.253
Gh_A05G3323	RINu9876	-0.022	0.0753696	-0.024	0.0113532	-0.002	1	20.8588	19.6429	59.7763	Thiamin diphosphate-binding fold (THDP-binding) superfamily protein	A05	86941297	86941748	86941297	86941437	86941562	86941748	+	BAAAAA	GOOD	2	8	4	122	67	91	27	9	7	201	83	101	18	18	97	278	234	527	0.000724	0.000261333	0.000981	0.009	0.061	0.023	0.068	0.056	0.036	0.034
Gh_A10G2200	RINu9878	-0.017	0.748193	-0.02	0.346376	-0.004	1	18.4499	30.8326	39.4209	eukaryotic translation initiation factor-related	scaffold2445_A10	49703	50358	49703	49897	50321	50358	+	BABAAA	GOOD	5	0	1	64	32	50	1	10	12	178	111	109	7	8	17	212	108	140	0.000388	0.000680333	0.000420333	0.038	0	0.01	0.003	0.043	0.052	0.016
Gh_D04G1093	RINu9908	0.035	0.983718	0.033	0.995804	-0.003	1	8.70889	12.1636	15.5218	Transducin/WD40 repeat-like superfamily protein	D04	36195606	36196922	36195606	36196005	36196829	36196922	-	AAAAAA	BEST	30	20	15	50	46	31	30	28	36	83	92	66	21	23	55	66	43	145	0.000709333	0.00181433	0.001444	0.231	0.179	0.195	0.153	0.132	0.214	0.137
Gh_D01G0158	RINu9925	0.072	0.704483	0.068	0.894602	-0.004	1	7.00774	6.10814	5.92537	zinc ion binding	D01	1169556	1169955	1169556	1169687	1169892	1169955	-	BABAAA	GOOD	4	17	10	20	16	33	4	3	6	15	20	15	9	9	6	24	40	25	0.018907	0.00235233	0.000981	0.091	0.347	0.132	0.118	0.07	0.167	0.158
Gh_D03G0115	RINu9965	0.116	1	-0.042	1	-0.158	0.489908	3.59982	6.62097	7.90709		D03	867507	867750	867507	867592	867697	867750	-	BBBAAA	GOOD	6	4	4	4	5	16	5	6	3	11	19	7	8	12	25	18	6	35	0.0292243	0.000837	0.029917	0.469	0.32	0.128	0.211	0.157	0.202	0.207
Gh_D09G2250	RINu9966	-0.013	1	0.104	0.708897	0.117	1	7.01519	4.46612	7.47078	P-loop containing nucleoside triphosphate hydrolases superfamily protein	D09	49750701	49750935	49750701	49750776	49750856	49750935	-	AABBAA	GOOD	14	29	16	27	20	25	5	7	4	13	5	4	10	25	7	20	45	17	0.015564	0.020209	0.000745333	0.253	0.487	0.295	0.201	0.478	0.395	0.246
Gh_A12G2337	RINu9978	-0.013	1	-0.04	1	-0.027	1	7.88269	12.4536	11.6109	GTP-binding protein 1	A12	85949176	85949683	85949176	85949285	85949542	85949683	-	AAAAAA	BEST	19	18	25	46	58	59	17	20	22	59	60	33	19	5	108	41	50	94	0.000511	0.004519	0.0252363	0.171	0.134	0.175	0.126	0.143	0.25	0.188
Gh_A03G1654	RINu9981	-0.002	1	-0.007	1	-0.005	1	148.675	168.702	169.376	poly(A) binding protein 2	A03	97745800	97746038	97745800	97745878	97745948	97746038	+	BABAAA	GOOD	8	2	8	499	506	436	4	10	13	541	543	603	5	9	23	742	603	474	2.43333e-05	2.63333e-05	0.000206333	0.011	0.003	0.012	0.005	0.012	0.015	0.005
Gh_D05G1283	RINu9991	-0.014	0.00490063	-0.035	1.54771e-05	-0.021	1	30.8043	10.3371	76.2223	beta galactosidase 1	D05	11228299	11228674	11228299	11228409	11228564	11228674	+	CABBAA	GOOD	1	1	0	154	192	152	18	0	0	177	4	3	11	8	73	467	458	363	3e-06	0.000768	0.00216233	0.003	0.003	0	0.048	0	0	0.012
Gh_A09G1542	RINu9995	NA	NA	NA	NA	0.179	1	0.0984632	5.3693	7.48166	myb-like HTH transcriptional regulator family protein	A09	68640935	68641593	68640935	68641008	68641146	68641593	+	CCACAA	GOOD	0	0	0	0	0	0	6	5	8	1	3	4	10	6	22	6	8	14	0	0.0248963	0.0104403	0	0	0	0.758	0.465	0.51	0.465
Gh_D11G0095	RINu9997	0.041	0.750552	0.054	0.330155	0.013	1	15.9014	23.6815	20.6727	tripeptidyl peptidase ii	D11	915186	915632	915186	915341	915573	915632	-	AAAAAA	BEST	12	18	22	32	67	70	15	7	7	64	33	36	17	17	6	68	84	61	0.000401333	6.43333e-05	0.00108033	0.158	0.118	0.136	0.105	0.096	0.089	0.111
Gh_D05G0977	RINu9998	0.097	0.0461814	-0.079	0.484846	-0.176	0.00762476	13.7431	8.52937	16.1556	SIT4 phosphatase-associated family protein	D05	8224378	8224619	8224378	8224454	8224544	8224619	+	AACAAA	GOOD	14	15	19	33	54	54	4	3	0	31	9	15	14	25	26	47	40	32	0.000962333	0.00752633	0.00848533	0.21	0.148	0.181	0.075	0.173	0	0.157
Gh_A02G0025	RINu10007	-0.094	0.888868	-0.003	1	0.092	0.9972	14.0191	7.90921	9.81496		A02	151803	152825	151803	152229	152744	152825	+	AAAAAA	BEST	11	14	17	83	58	79	6	17	14	98	37	14	10	10	14	79	39	62	0.000577	0.0229623	0.000794333	0.062	0.108	0.097	0.03	0.187	0.333	0.06
Gh_A01G0705	RINu10028	-0.046	0.000667606	-0.037	0.0833365	0.009	0.633535	29.9507	72.8231	62.576	zinc transporter 11 precursor	A01	13417718	13418379	13417718	13418249	13418332	13418379	-	BAAAAA	GOOD	9	3	4	206	114	99	34	56	30	506	332	266	13	10	51	458	299	199	2.8e-05	0.000785333	0.00500433	0.027	0.017	0.025	0.042	0.098	0.068	0.018
Gh_A12G2481	RINu10054	-0.11	0.566584	-0.135	0.761978	-0.025	1	11.7228	8.55616	10.9723	pantothenate kinase 2	A12	87269043	87269503	87269043	87269126	87269386	87269503	+	AAAAAA	BEST	33	15	18	15	31	46	23	27	30	20	17	22	42	38	60	11	51	53	0.0398003	0.00152133	0.0405583	0.524	0.195	0.164	0.365	0.443	0.405	0.656
Gh_D05G2573	RINu10055	-0.084	0.145794	-0.023	1	0.061	0.664825	10.7432	6.63758	11.807	global transcription factor group A2	D05	26226936	26227325	26226936	26227030	26227170	26227325	+	AAAAAA	BEST	31	20	23	96	83	72	25	31	35	77	39	67	36	23	37	111	83	79	0.000331	0.005409	0.00131033	0.143	0.111	0.142	0.144	0.291	0.213	0.144
Gh_D08G2588	RINu10057	0.046	0.87418	0.033	1	-0.013	1	13.5051	25.5148	34.1729	ferrochelatase 1	D08	65489595	65490107	65489595	65489911	65490006	65490107	-	AAAAAA	BEST	12	21	15	78	41	74	25	18	32	123	138	155	31	39	35	157	163	191	0.00673633	0.000469	0.000196333	0.086	0.239	0.111	0.111	0.074	0.112	0.108
Gh_D08G0074	RINu10081	-0.169	0.0483679	-0.064	0.520542	0.106	0.895134	4.49295	4.48971	6.49395	vacuolar protein sorting 41	D08	581949	582225	581949	582027	582105	582225	+	AAAAAA	BEST	5	9	6	14	29	28	13	7	17	13	14	21	14	6	39	29	30	55	0.00117433	0.005767	0.0104863	0.191	0.17	0.124	0.397	0.248	0.348	0.241
Gh_A11G0558	RINu10091	-0.014	0.419458	-0.037	0.00225527	-0.023	0.203308	30.7154	55.4462	78.9969	citrate synthase 2	A11	5296630	5296912	5296630	5296750	5296836	5296912	+	CABAAA	GOOD	0	0	3	62	72	69	6	0	9	150	96	125	6	5	45	192	249	248	0.000243	0.000487	0.00256433	0	0	0.027	0.025	0	0.044	0.02
Gh_A13G0052	RINu10092	-0.188	0.0252008	-0.046	1	0.143	0.181007	56.7449	63.5412	52.5092	appr-1-p processing enzyme family protein	A13	546053	547004	546053	546170	546955	547004	+	AAAABB	GOOD	12	17	11	13	47	26	20	16	47	10	16	39	3	9	9	2	27	17	0.00782233	0.007519	0.0224253	0.316	0.153	0.175	0.5	0.333	0.376	0.429
Gh_D13G0290	RINu10107	-0.035	0.610753	-0.036	0.544223	-0.001	1	35.0258	24.8115	24.9816	xyloglucan endotransglucosylase/hydrolase 28	D13	2835214	2836366	2835214	2835423	2835861	2836366	+	AAAAAA	BEST	13	12	13	124	137	158	10	19	12	140	53	110	6	5	31	82	121	68	2.8e-05	0.00404133	0.00843033	0.05	0.042	0.04	0.034	0.152	0.052	0.035
Gh_A12G0112	RINu10109	0.071	0.485689	-0.003	1	-0.074	0.213324	4.7385	6.84636	9.04752	alpha-1,3-mannosyl-glycoprotein beta-1,2-N-acetylglucosaminyltransferase, putative	A12	1591879	1592717	1591879	1591996	1592546	1592717	-	AAAAAA	BEST	13	16	7	25	31	13	9	15	16	31	59	39	22	28	43	50	46	77	1.43333e-05	0.000882333	0.000746333	0.206	0.205	0.212	0.127	0.113	0.17	0.18
Gh_D07G0544	RINu10128	-0.04	0.32888	-0.13	0.00270922	-0.09	0.316991	14.8163	12.9939	15.9704	floral homeotic protein (HUA1)	D07	6139012	6139692	6139012	6139132	6139638	6139692	-	BAAAAA	GOOD	3	6	5	52	72	53	9	5	6	43	30	47	5	13	34	34	63	33	7.63333e-05	0.000306333	0.0225293	0.028	0.04	0.045	0.095	0.077	0.06	0.068
Gh_A13G1595	RINu10140	0	1	0.004	1	0.004	1	36.1805	45.9574	46.2483	KNOTTED1-like homeobox gene 3	A13	74849072	74849477	74849072	74849266	74849345	74849477	+	AAAAAA	BEST	28	14	12	146	131	154	45	24	16	252	218	182	21	25	27	178	149	378	0.00106233	0.000681333	0.000729	0.112	0.066	0.049	0.105	0.067	0.055	0.072
Gh_A08G0452	RINu10141	-0.021	1	0.087	1	0.107	0.829717	7.41731	4.93475	7.0106	RNA-binding (RRM/RBD/RNP motifs) family protein	A08	6125504	6126450	6125504	6125674	6125958	6126450	+	AAAABA	GOOD	15	6	23	39	27	9	16	9	17	14	24	15	3	10	27	27	25	26	0.062707	0.0140093	0.0211903	0.161	0.1	0.561	0.364	0.158	0.362	0.053
Gh_A05G1549	RINu10146	-0.059	0.0234167	-0.08	6.73045e-07	-0.022	0.499215	50.8765	16.9279	29.4315	Putative lysine decarboxylase family protein	A05	15782842	15783081	15782842	15782873	15782983	15783081	-	AAAAAA	BEST	8	12	17	398	198	288	13	6	10	172	24	61	9	26	44	207	94	136	0.000169	0.00176533	0.00517433	0.011	0.034	0.033	0.042	0.126	0.086	0.024
Gh_D05G2780	RINu10172	-0.085	0.747313	-0.077	0.768644	0.008	1	4.61966	4.76179	6.58808	binding to TOMV RNA 1L (long form)	D05	30556195	30556623	30556195	30556434	30556516	30556623	+	AAAAAA	BEST	16	23	15	13	36	19	19	30	35	25	22	20	35	30	36	33	20	34	0.00601033	0.0105943	0.00246533	0.444	0.293	0.338	0.33	0.469	0.531	0.407
Gh_D12G2326	RINu10183	-0.218	0.000882486	0.154	0.51053	0.372	0.000462027	142.164	53.4508	33.4921	Translation elongation factor EF1B/ribosomal protein S6 family protein	D12	56410189	56411070	56410189	56410432	56410693	56411070	-	AAACAA	GOOD	49	84	79	9	10	20	12	9	9	1	0	0	11	26	23	6	10	5	0.00519233	0.00681633	0.012159	0.731	0.808	0.664	0.857	1	1	0.478
Gh_D10G1516	RINu10207	0.002	1	-0.07	0.278867	-0.072	0.45088	9.7332	9.53395	10.4957	CBS domain-containing protein with a domain of unknown function (DUF21)	D10	37610083	37610373	37610083	37610157	37610285	37610373	-	AABAAA	GOOD	5	8	15	44	32	39	6	4	18	32	39	39	11	11	27	32	35	42	0.00325433	0.00577633	0.00385233	0.058	0.119	0.172	0.092	0.052	0.199	0.157
Gh_D08G0054	RINu10226	0.024	1	-0.027	1	-0.051	0.827696	13.6545	17.4436	12.1925	DNA-directed RNA polymerase II	D08	425646	426337	425646	425709	426268	426337	-	AAAAAA	BEST	105	79	62	125	72	75	121	68	73	123	94	97	113	86	52	113	81	50	0.001204	0.00123233	5.03333e-05	0.296	0.354	0.292	0.33	0.266	0.273	0.333
Gh_A12G0485	RINu10236	-0.165	0.0478071	-0.107	0.0392825	0.058	1	14.4547	8.48305	7.95289	nodulin MtN21 /EamA-like transporter family protein	A12	10732734	10733126	10732734	10732795	10733023	10733126	+	AAAAAA	BEST	12	9	9	29	40	56	13	17	5	9	21	16	8	18	28	25	29	34	0.00250633	0.0202043	0.00609033	0.171	0.101	0.074	0.419	0.288	0.135	0.138
Gh_A05G3852	RINu10237	-0.044	1	-0.18	0.845301	-0.136	1	16.7509	6.00692	8.96123	MAR binding filament-like protein 1	scaffold1233_A05	11435	13381	11435	11488	13092	13381	-	AABBAA	GOOD	5	18	26	19	31	33	5	1	6	8	3	5	6	6	23	7	15	5	0.007189	0.013603	0.076033	0.116	0.225	0.283	0.238	0.143	0.375	0.3
Gh_D05G2239	RINu10243	-0.085	1	-0.012	1	0.073	1	3.62853	4.96439	6.7806	Sec23/Sec24 protein transport family protein	D05	21487430	21489073	21487430	21488306	21488833	21489073	+	BAAAAA	GOOD	4	14	3	7	10	15	8	9	7	13	9	5	15	26	12	23	30	22	0.0260503	0.00786233	0.001984	0.222	0.412	0.091	0.235	0.333	0.412	0.246
Gh_A13G1537	RINu10249	0.103	1	0.07	1	-0.033	1	2.92175	9.9373	12.2224	SERINE-ARGININE PROTEIN 30	A13	73952489	73952711	73952489	73952579	73952677	73952711	-	BAAAAA	GOOD	2	2	5	16	6	7	11	5	6	65	44	46	9	6	15	53	19	112	0.013564	0.000220333	0.00205733	0.07	0.168	0.302	0.093	0.064	0.073	0.093
Gh_A04G0808	RINu10278	-0.172	0.0442252	-0.181	0.00304112	-0.009	1	6.39924	4.18833	5.42658	myb-like HTH transcriptional regulator family protein	A04	53656471	53656730	53656471	53656508	53656653	53656730	-	BABAAA	GOOD	1	6	3	23	29	25	2	6	8	12	8	8	7	7	13	13	10	21	0.00133233	0.0183343	0.000576	0.022	0.095	0.058	0.078	0.276	0.337	0.215
Gh_D09G2481	RINu10290	-0.076	0.695019	0.012	1	0.087	0.530797	15.3621	19.2523	28.155	Protein kinase superfamily protein	scaffold4367_D09	33837	35964	33837	34573	35925	35964	+	AAAABA	GOOD	9	10	5	39	24	36	9	16	5	41	16	16	4	6	11	40	36	25	0.00294233	0.015876	0.00481233	0.103	0.172	0.065	0.099	0.333	0.135	0.048
Gh_A05G3722	RINu10291	-0.039	1	0.026	1	0.065	1	6.09176	6.56319	8.55627	Sec23/Sec24 protein transport family protein	scaffold1211_A05	69898	70213	69898	69973	70114	70213	+	AABAAA	GOOD	11	7	7	13	35	11	6	4	11	31	6	8	13	15	7	34	22	22	0.0119143	0.026247	0.00396033	0.304	0.093	0.247	0.091	0.256	0.415	0.165
Gh_A07G0773	RINu10301	0.013	0.10326	0.018	0.0100116	0.005	0.92472	54.7623	579.133	231.6	ethylene-forming enzyme	A07	12766176	12767197	12766176	12766281	12766369	12767197	+	AAAAAA	BEST	9	8	14	155	217	225	32	27	32	2418	582	1012	6	8	25	830	1005	491	6.3e-05	0.000101333	0.000225333	0.035	0.023	0.038	0.008	0.028	0.02	0.005
Gh_A12G0607	RINu10312	-0.05	0.411833	-0.136	0.000659896	-0.086	0.276593	23.1504	21.077	30.8267	U2 snRNP auxilliary factor, large subunit, splicing factor	A12	15625948	15626147	15625948	15625993	15626076	15626147	-	BABAAA	GOOD	5	0	3	40	62	48	2	4	5	34	18	28	5	13	26	36	67	34	0.001407	0.00209733	0.0183843	0.075	0	0.039	0.037	0.125	0.103	0.082
Gh_D10G1316	RINu10322	-0.121	0.0954722	-0.019	1	0.102	0.476732	14.6615	9.28682	7.05918	catalytics;carbohydrate kinases;phosphoglucan, water dikinases	D10	24606726	24608181	24606726	24606779	24607972	24608181	+	AAAAAA	BEST	12	15	10	51	80	49	9	7	9	23	12	13	6	9	5	22	33	22	9.23333e-05	0.00224233	0.000108	0.105	0.086	0.093	0.164	0.226	0.257	0.12
Gh_A13G1399	RINu10369	-0.149	0.353704	-0.048	0.861343	0.101	1	24.2666	7.36983	8.83059	myb domain protein 60	A13	70850307	70851060	70850307	70850430	70850545	70851060	+	AAABAA	GOOD	30	56	119	8	21	23	27	32	28	8	4	0	26	19	113	8	5	12	0.005196	0.0294423	0.0106903	0.68	0.602	0.746	0.657	0.819	1	0.648
Gh_A03G0269	RINu10370	0.061	1	0.069	0.973045	0.008	1	5.29815	13.5489	13.9115	Protein of unknown function (DUF707)	A03	4396733	4397124	4396733	4396790	4397057	4397124	+	AAAAAA	BEST	15	13	22	13	8	14	16	65	60	14	48	69	10	11	100	11	8	102	0.002044	0.002587	0.00256633	0.366	0.448	0.44	0.364	0.404	0.303	0.312
Gh_D06G0462	RINu10417	-0.005	1	-0.04	1	-0.035	1	12.4673	19.1763	27.2728	RING/U-box superfamily protein	D06	6640116	6642835	6640116	6641100	6642706	6642835	-	AAAAAA	BEST	13	25	10	22	23	15	16	6	28	47	12	14	31	33	58	73	30	40	0.00437733	0.0365083	0.0161083	0.228	0.352	0.25	0.145	0.2	0.5	0.175
Gh_D09G1173	RINu10448	-0.103	0.130793	-0.147	0.0143949	-0.044	1	19.8408	23.0982	38.4525	NIMA-related kinase 5	D09	38515159	38515357	38515159	38515209	38515314	38515357	-	AAAAAA	BEST	12	19	26	92	57	71	24	23	37	95	32	52	46	36	108	100	80	84	0.00334233	0.00918633	0.0161373	0.071	0.164	0.177	0.13	0.297	0.295	0.213
Gh_D02G1555	RINu10456	0.642	1	0.691	1	0.049	1	0.560432	5.3159	17.9647	multidrug resistance-associated protein 3	D02	53684920	53685413	53684920	53685042	53685173	53685413	-	CCAAAA	GOOD	0	0	4	0	0	0	10	42	54	14	35	42	25	17	194	44	56	83	0.333333	0.005107	0.0474263	NA	NA	1	0.276	0.391	0.407	0.233
Gh_A11G1431	RINu10459	-0.036	0.223419	-0.001	1	0.035	0.486576	106.637	33.447	70.1218	cellulose synthase-like B4	A11	19361408	19363426	19361408	19361578	19363311	19363426	-	AAACAB	GOOD	151	202	220	10	6	7	56	56	65	4	0	0	93	132	242	7	3	7	0.00116433	0.00520833	0.00227733	0.883	0.944	0.94	0.875	1	1	0.869
Gh_A09G1817	RINu10460	0.129	0.0957363	-0.061	1	-0.19	0.0449747	4.10154	4.43123	6.92356	Beta-glucosidase, GBA2 type family protein	A09	71536062	71536347	71536062	71536163	71536243	71536347	+	AACAAA	GOOD	5	15	7	13	26	14	2	2	0	5	9	6	13	26	20	27	32	28	0.00135633	0.0108963	0.00312433	0.201	0.274	0.246	0.207	0.127	0	0.239
Gh_D06G0270	RINu10471	0.017	0.695906	-0.021	0.532745	-0.038	0.0233472	31.7594	39.1069	27.8279	phosphoglucose isomerase 1	D06	3013379	3013770	3013379	3013536	3013631	3013770	-	AABAAA	GOOD	7	13	11	167	131	134	3	11	24	131	415	289	11	8	37	193	160	155	0.000272333	0.000364	0.003076	0.025	0.057	0.048	0.014	0.016	0.048	0.034
Gh_A02G0367	RINu10473	-0.006	1	-0.011	0.790072	-0.005	1	65.1076	54.3221	138.919	2-oxoglutarate (2OG) and Fe(II)-dependent oxygenase superfamily protein	A02	4448421	4449361	4448421	4448963	4449039	4449361	+	AABAAA	GOOD	13	16	16	179	224	231	21	4	17	233	118	139	29	34	71	457	489	513	1e-06	0.000726333	0.000576333	0.046	0.045	0.044	0.057	0.022	0.075	0.041
Gh_D10G0003	RINu10481	-0.012	0.984366	-0.011	0.971798	0.001	1	254.451	158.979	302.705	ketol-acid reductoisomerase	D10	25863	26173	25863	25920	26136	26173	-	AAAAAA	BEST	15	8	15	44	82	96	27	31	30	153	113	137	36	30	38	133	148	198	0.00265033	0.000401333	0.000284333	0.146	0.047	0.072	0.081	0.121	0.099	0.119
Gh_D10G2316	RINu10489	0.045	1	-0.004	1	-0.049	0.558792	3.58148	17.4195	13.4411	metallo-beta-lactamase family protein	D10	61389674	61390106	61389674	61389783	61390004	61390106	-	BAAAAA	GOOD	4	14	5	13	25	27	13	18	24	86	66	94	13	23	24	57	44	74	0.00460933	0.000733	0.00282633	0.133	0.219	0.085	0.07	0.12	0.113	0.102
Gh_A05G3111	RINu10495	-0.005	1	-0.048	0.409452	-0.043	0.939242	10.6075	5.30871	3.88672	Plant protein 1589 of unknown function	A05	80238854	80239179	80238854	80238960	80239119	80239179	-	AABABA	GOOD	8	9	9	25	73	65	1	10	2	25	24	11	1	3	17	10	16	23	0.001963	0.00583233	0.0140973	0.138	0.058	0.065	0.02	0.172	0.083	0.048
Gh_A06G1073	RINu10527	-0.085	0.0465817	-0.011	1	0.074	0.117489	10.3932	12.1837	31.9959	protein serine/threonine kinases;protein kinases;ATP binding;sugar binding;kinases;carbohydrate binding	A06	64267086	64267638	64267086	64267237	64267305	64267638	+	BAAAAA	GOOD	0	8	4	39	46	46	17	10	13	87	39	51	9	8	44	162	168	208	0.00286633	0.000320333	0.00285833	0	0.107	0.057	0.119	0.15	0.15	0.037
Gh_A12G0480	RINu10536	0.131	0.0639883	0.088	0.300787	-0.043	1	6.87691	6.98477	11.8196	suppressor of abi3-5	A12	10547023	10549188	10547023	10547971	10548995	10549188	-	AABAAA	GOOD	14	32	14	18	35	33	8	3	11	30	13	30	18	13	23	35	37	64	0.00525033	0.000716333	0.000992333	0.28	0.314	0.175	0.118	0.103	0.155	0.205
Gh_D08G1587	RINu10557	-0.033	0.0172669	-0.008	0.841931	0.024	0.354106	20.0875	19.3849	21.4093	Protein of unknown function (DUF1423)	D08	50357967	50362406	50357967	50358539	50359144	50362406	-	CAAABA	GOOD	4	0	3	91	52	77	8	19	12	135	121	158	2	2	13	104	88	137	0.000142333	0.000549333	0.000397	0.022	0	0.019	0.029	0.073	0.037	0.01
Gh_D08G1752	RINu10582	0.067	0.0966459	0.01	1	-0.057	0.322117	7.02719	6.58868	8.18153	lon protease 2	D08	53768200	53768775	53768200	53768292	53768605	53768775	-	AABAAA	GOOD	10	20	11	31	63	34	6	2	3	48	12	18	8	17	11	48	53	27	1.33333e-06	0.000108	0.002191	0.139	0.137	0.139	0.059	0.077	0.077	0.077
Gh_A01G0194	RINu10585	-0.022	0.223291	0.003	1	0.025	0.658429	51.1413	40.3997	44.1541	RING/U-box superfamily protein	A01	1974816	1975990	1974816	1974889	1975899	1975990	+	AAAAAA	BEST	10	15	28	196	168	138	7	27	42	131	151	157	6	11	40	127	125	215	0.00120233	0.00214933	0.001009	0.025	0.043	0.092	0.026	0.082	0.118	0.023
Gh_D05G3715	RINu10586	0.295	0.000124443	0.298	7.11649e-06	0.003	1	5.8571	7.40472	7.39971	proteasome activating protein 200	D05	61752457	61752850	61752457	61752537	61752636	61752850	-	AACBCA	GOOD	5	7	18	9	12	14	1	0	0	9	4	1	0	3	0	14	32	5	0.011001	0.001323	0.000972	0.251	0.26	0.437	0.063	0	0	0
Gh_A01G0820	RINu10620	-0.134	0.0853551	-0.075	1	0.059	1	14.0288	5.64045	3.38537	tonoplast monosaccharide transporter2	A01	18754748	18756083	18754748	18755695	18755895	18756083	+	AABBBA	GOOD	5	28	10	44	33	54	2	16	22	3	26	20	11	3	2	9	6	11	0.0176443	0.004275	0.0222243	0.054	0.298	0.085	0.25	0.235	0.355	0.379
Gh_D05G1342	RINu10666	-0.105	0.0175349	-0.079	0.21848	0.026	1	7.52462	45.6116	39.2836	RELA/SPOT homolog 3	D05	11844233	11845010	11844233	11844585	11844701	11845010	+	BAAAAA	GOOD	9	0	4	41	28	24	53	54	172	249	203	259	27	17	148	180	136	205	0.00334533	0.00804933	0.0158773	0.11	0	0.086	0.107	0.131	0.273	0.078
Gh_A12G0132	RINu10675	-0.016	0.177845	0	1	0.016	0.00793738	8.96184	144.268	142.206	Aldolase-type TIM barrel family protein	A12	1962828	1963242	1962828	1962974	1963146	1963242	-	CAAABA	GOOD	0	1	0	24	19	17	7	21	41	592	337	516	9	1	9	657	375	228	0.000225333	0.000277333	8.4e-05	0	0.026	0	0.006	0.03	0.038	0.007
Gh_D11G1156	RINu10676	-0.076	0.269467	-0.084	0.284184	-0.008	1	1.66063	16.8384	15.9659	alpha/beta-Hydrolases superfamily protein	D11	10675427	10676123	10675427	10675844	10676063	10676123	-	CBBAAA	GOOD	0	1	3	7	2	7	11	3	49	73	10	36	8	6	42	19	57	31	0.0119253	0.0319083	0.0322653	0	0.2	0.176	0.07	0.13	0.405	0.174
Gh_A07G2325	RINu10683	0.001	1	-0.059	0.717974	-0.06	0.577213	12.6672	15.7907	9.60245	Protein of unknown function (DUF778)	scaffold1918_A07	45969	46816	45969	46272	46393	46816	+	AAAABA	GOOD	18	5	5	64	54	48	9	14	8	83	58	67	11	2	25	45	44	37	0.00230533	0.001147	0.0155423	0.135	0.049	0.055	0.057	0.118	0.062	0.119
Gh_A07G0187	RINu10685	-0.215	0.471199	-0.219	0.0281639	-0.004	1	10.9108	11.1293	8.41599	pyrroline-5- carboxylate (P5C) reductase	A07	2337325	2338581	2337325	2337417	2338532	2338581	-	AAAAAA	BEST	14	21	12	27	26	41	6	31	14	25	8	7	8	24	50	11	15	19	0.00640133	0.0809763	0.0228843	0.206	0.288	0.128	0.107	0.66	0.5	0.267
Gh_D06G2245	RINu10701	-0.2	0.969027	-0.076	1	0.123	1	12.0417	7.35275	14.3551	binding	D06	63975419	63975723	63975419	63975569	63975674	63975723	+	AABBAA	GOOD	29	31	23	21	57	43	10	4	6	13	3	1	41	31	18	15	56	25	0.0143543	0.0582323	0.040351	0.449	0.243	0.24	0.312	0.44	0.779	0.617
Gh_A13G2269	RINu10711	-0.111	0.000618238	-0.105	0.00462206	0.006	1	23.9294	11.5206	18.5962	far-red elongated hypocotyl 1	scaffold3599_A13	4689	5487	4689	5291	5413	5487	+	AAAAAA	BEST	7	6	11	89	73	74	18	18	15	71	47	34	5	17	42	60	47	64	0.000374333	0.00140233	0.0123613	0.042	0.043	0.076	0.123	0.174	0.196	0.044
Gh_A09G0665	RINu10726	-0.015	1	0.01	1	0.025	1	5.82893	11.6138	22.7964	protein serine/threonine kinases;protein kinases;ATP binding;sugar binding;kinases;carbohydrate binding	A09	51156001	51156533	51156001	51156212	51156295	51156533	+	AAAAAA	BEST	5	16	23	8	21	22	7	27	26	15	22	26	17	27	88	27	26	132	0.003439	0.012157	0.00378133	0.287	0.33	0.403	0.231	0.442	0.392	0.289
Gh_A05G1165	RINu10738	-0.015	0.137389	-0.004	0.264421	0.011	1	10.0825	46.8483	65.4392	RELA/SPOT homolog 3	A05	11773338	11774118	11773338	11773690	11773809	11774118	+	CAAABA	GOOD	0	0	4	39	26	28	9	21	36	261	260	324	8	4	60	279	263	502	0.00182533	0.000387	0.000883	0	0	0.074	0.019	0.043	0.058	0.016
Gh_D08G1750	RINu10748	0.164	0.0116961	0.039	1	-0.125	0.155429	8.44119	7.06838	7.40397	Membrane trafficking VPS53 family protein	D08	53725543	53725968	53725543	53725614	53725817	53725968	-	AABABA	GOOD	11	35	22	36	51	36	6	0	0	20	6	11	2	36	9	29	46	19	0.00425433	0.00563333	0.0157613	0.133	0.255	0.234	0.13	0	0	0.033
Gh_A05G1520	RINu10763	-0.195	0.671126	-0.13	0.9764	0.065	1	17.0338	13.0157	14.0973	galacturonosyltransferase 4	A05	15512317	15513272	15512317	15512421	15513009	15513272	+	AABABA	GOOD	6	16	23	26	58	42	2	16	8	18	6	6	5	3	17	8	18	8	0.00361733	0.0696623	0.0490823	0.103	0.121	0.215	0.053	0.571	0.4	0.238
Gh_D07G0560	RINu10764	-0.1	1	-0.082	0.81991	0.018	1	16.3632	15.6207	15.4493	FUS3-complementing gene 2	D07	6345928	6346186	6345928	6345977	6346071	6346186	+	AAAAAA	BEST	17	19	17	32	47	35	5	22	27	46	14	23	16	11	61	27	33	40	0.000571	0.052779	0.025849	0.246	0.199	0.23	0.063	0.492	0.42	0.267
Gh_D01G0226	RINu10766	-0.215	0.0291926	-0.163	0.0315471	0.051	1	8.73229	6.71346	10.391	TRAF-like superfamily protein	D01	1929630	1930896	1929630	1930342	1930408	1930896	+	BAAAAA	GOOD	5	1	6	31	19	25	6	26	19	25	16	40	13	6	58	32	29	55	0.002964	0.0402173	0.0230423	0.101	0.035	0.143	0.143	0.531	0.249	0.22
Gh_D07G1281	RINu10796	-0.12	0.0724278	-0.039	0.826183	0.081	1	13.9675	6.93147	7.16437	AMP-dependent synthetase and ligase family protein	D07	20094231	20094602	20094231	20094351	20094419	20094602	-	BAAABA	GOOD	5	4	13	61	60	40	6	19	9	38	25	25	7	1	17	42	24	32	0.00601033	0.0152903	0.015075	0.054	0.044	0.183	0.098	0.344	0.199	0.103
Gh_A10G0562	RINu10810	0.047	1	0.357	0.000214999	0.31	0.0885318	8.94817	3.04321	14.0417	myo-inositol oxygenase 1	A10	6997815	6998494	6997815	6997918	6998412	6998494	+	ABABAA	GOOD	44	16	19	9	4	4	12	11	8	2	5	2	48	30	60	31	54	54	0.000542333	0.013069	0.0123003	0.71	0.667	0.704	0.75	0.524	0.667	0.436
Gh_D13G2478	RINu10815	-0.073	1	-0.127	1	-0.054	1	22.2677	11.0127	8.10099	heptahelical transmembrane protein1	scaffold4656_D13	120535	121349	120535	120584	120686	121349	+	AAAAAA	BEST	48	28	32	87	81	55	6	47	18	27	22	39	13	12	59	46	23	17	0.002212	0.0540643	0.0800863	0.247	0.171	0.257	0.117	0.56	0.216	0.144
Gh_D01G0922	RINu10833	-0.025	0.148453	-0.005	1	0.019	0.642607	47.7838	37.6903	36.6918	Alba DNA/RNA-binding protein	D01	15410885	15411152	15410885	15410966	15411063	15411152	+	AAAAAA	BEST	12	10	12	215	233	286	18	10	9	196	109	102	10	6	14	186	167	176	2.13333e-05	1.33333e-06	0.000157	0.033	0.025	0.025	0.053	0.053	0.051	0.032
Gh_D03G0020	RINu10834	0.037	0.648439	0.051	0.262564	0.013	1	4.74125	5.76626	6.87613	Phosphoinositide phosphatase family protein	D03	163877	164173	163877	163944	164080	164173	-	AAAAAA	BEST	11	9	7	46	35	26	11	11	7	80	40	71	5	12	6	74	44	70	4.3e-05	0.00162233	0.00251433	0.111	0.119	0.124	0.067	0.126	0.049	0.034
Gh_A08G1616	RINu10838	0.007	1	-0.058	1	-0.065	1	5.26546	8.28556	8.3185	RHOMBOID-like protein 3	A08	95287082	95287741	95287082	95287246	95287451	95287741	-	BABAAA	GOOD	3	1	14	9	12	21	3	3	15	27	14	21	7	5	26	26	24	20	0.0110263	0.0122653	0.0277083	0.143	0.04	0.25	0.053	0.097	0.263	0.119
Gh_A10G1277	RINu10841	-0.019	1	0.067	0.447331	0.085	0.824348	17.879	6.24658	7.97999	RING/FYVE/PHD zinc finger superfamily protein	A10	66622449	66622774	66622449	66622597	66622690	66622774	+	AAAABA	GOOD	18	23	33	44	65	55	12	8	9	24	27	12	2	10	8	30	24	19	0.00229233	0.006561	0.00918633	0.202	0.179	0.271	0.236	0.155	0.317	0.04
Gh_D08G2595	RINu10845	0.077	0.791599	0.112	0.490255	0.035	1	21.2483	11.9876	7.51715	ENTH/VHS family protein	D08	65522609	65523065	65522609	65522749	65522969	65523065	-	AAAABA	GOOD	32	43	62	57	37	49	14	38	21	38	32	38	2	3	38	17	20	18	0.008527	0.0125563	0.0678493	0.219	0.368	0.388	0.156	0.373	0.216	0.056
Gh_D08G1582	RINu10853	-0.098	0.314445	-0.09	0.003579	0.007	1	13.6386	5.67588	7.10844	alpha-N-acetylglucosaminidase family / NAGLU family	D08	50237402	50237995	50237402	50237509	50237964	50237995	+	BABAAA	GOOD	2	4	7	56	64	57	2	3	6	24	16	8	5	5	21	29	30	37	0.000421333	0.015229	0.00681733	0.018	0.03	0.058	0.04	0.086	0.273	0.079
Gh_A09G2430	RINu10874	0.004	1	-0.046	0.00813477	-0.049	0.00997731	20.6836	28.6717	30.5231	metallopeptidase M24 family protein	scaffold2302_A09	66553	66874	66553	66638	66783	66874	-	BACAAA	GOOD	1	0	6	90	118	135	2	0	1	112	57	64	7	5	18	149	166	63	0.000129333	2.43333e-05	0.003904	0.006	0	0.022	0.009	0	0.008	0.023
Gh_D12G2605	RINu10876	0.009	0.962488	0.009	1	0	1	3.38742	3156.73	526.618	carbonic anhydrase 2	D12	58889562	58890201	58889562	58889679	58890152	58890201	-	CAAAAA	GOOD	0	0	1	16	8	8	110	103	239	14070	5464	6159	7	14	89	1951	2741	1599	0.00116033	5.83333e-05	0.000200333	0	0	0.059	0.004	0.009	0.019	0.002
Gh_D08G0164	RINu10909	-0.004	1	0.086	0.362648	0.089	0.733206	6.72263	7.8924	8.07073	outer envelope protein of 80 kDa	D08	1508872	1509178	1508872	1508955	1509084	1509178	-	AAAAAA	BEST	9	22	15	34	33	19	7	14	14	34	15	21	13	9	14	34	54	35	0.008401	0.0144253	0.00283033	0.125	0.264	0.298	0.1	0.334	0.264	0.171
Gh_A05G0300	RINu10919	0.132	0.018285	0.029	1	-0.102	0.0665478	14.0848	8.08991	10.9961	Nitrilase/cyanide hydratase and apolipoprotein N-acyltransferase family protein	A05	3399921	3400194	3399921	3400000	3400111	3400194	-	AAAAAA	BEST	16	42	48	52	69	52	17	10	7	52	47	39	32	25	30	59	51	65	0.009739	0.00112033	0.000201333	0.15	0.259	0.347	0.158	0.109	0.094	0.238
Gh_D10G0126	RINu10934	-0.067	1.602e-05	-0.01	1	0.057	0.0064711	62.3706	19.2443	51.6958	starch synthase 3	D10	1011352	1013333	1011352	1011567	1012007	1013333	-	BABAAA	GOOD	5	0	4	230	312	231	6	2	13	73	25	39	5	7	5	184	239	111	3.43333e-05	0.00364033	2.43333e-05	0.011	0	0.009	0.039	0.038	0.143	0.013
Gh_D04G1902	RINu10970	-0.031	1	-0.019	1	0.012	1	8.0919	5.67871	2.84781	cAMP-regulated phosphoprotein 19-related protein	D04	51361862	51362143	51361862	51361925	51362095	51362143	+	AAAABA	GOOD	23	10	11	71	88	86	8	8	8	22	29	53	5	3	10	23	28	26	0.00225033	0.001791	0.00304633	0.139	0.054	0.06	0.154	0.121	0.07	0.098
Gh_D04G0762	RINu10973	-0.131	1	-0.121	1	0.01	0.0491522	0.266933	0.888663	25.3315	lysine histidine transporter 1	D04	15706869	15707120	15706869	15706968	15707051	15707120	-	CCCBAA	GOOD	0	0	0	3	0	1	1	0	0	1	5	1	14	18	42	58	95	202	0	0.0512213	0.000174333	0	NA	0	0.392	0	0	0.135
Gh_D04G1372	RINu10976	0.146	0	0.151	0	0.005	1	15.9714	43.6165	64.5939	Aldolase-type TIM barrel family protein	D04	44597115	44597632	44597115	44597298	44597386	44597632	+	AAAAAA	BEST	41	27	47	110	91	98	31	7	24	192	340	417	21	33	29	457	445	319	0.00137733	0.001708	0.000174333	0.19	0.158	0.232	0.093	0.013	0.035	0.028
Gh_D13G0290	RINu10977	-0.019	1	-0.023	0.243476	-0.004	0.708616	35.0258	24.8115	24.9816	xyloglucan endotransglucosylase/hydrolase 28	D13	2834364	2834761	2834364	2834563	2834660	2834761	+	AABABA	GOOD	9	5	8	116	201	137	0	3	7	95	24	48	6	4	19	81	109	105	0.000230333	0.00195033	0.00158433	0.045	0.015	0.034	0	0.071	0.081	0.043
Gh_A11G1140	RINu10982	-0.048	0.0887136	-0.067	0.0157101	-0.019	1	15.8329	33.8748	45.3788	Protein of unknown function (DUF581)	A11	13460317	13461264	13460317	13460387	13460470	13461264	-	CAAAAA	GOOD	2	4	3	47	20	35	17	15	18	70	87	102	13	12	60	92	71	145	0.00200633	0.000386333	0.004849	0.027	0.114	0.052	0.135	0.1	0.102	0.084
Gh_D02G0310	RINu10990	0.055	1	0.069	1	0.014	1	8.76802	12.61	18.6319	BTB-POZ and MATH domain 2	D02	4222764	4225085	4222764	4223041	4224736	4225085	-	AAAAAA	BEST	22	26	42	32	19	25	15	42	43	49	32	29	29	28	89	44	32	79	0.010917	0.0259863	0.003136	0.256	0.406	0.457	0.133	0.396	0.426	0.248
Gh_D07G1524	RINu11004	-0.153	0.327151	-0.168	0.104517	-0.015	1	7.57774	8.09349	9.47925	Tetratricopeptide repeat (TPR)-like superfamily protein	D07	27525851	27526233	27525851	27526029	27526146	27526233	+	BABAAA	GOOD	6	0	10	16	42	20	9	2	14	6	22	15	12	12	12	7	27	26	0.013377	0.0445503	0.027657	0.174	0	0.219	0.458	0.049	0.344	0.491
Gh_A10G1368	RINu11006	-0.154	0.125788	-0.121	0.134334	0.033	1	2.41139	7.73876	9.58271		A10	72521455	72521905	72521455	72521625	72521707	72521905	+	BAAAAA	GOOD	6	1	4	16	14	13	9	23	22	11	37	47	16	14	44	35	35	57	0.006421	0.00319433	0.00460633	0.195	0.044	0.166	0.346	0.287	0.233	0.228
Gh_A11G0701	RINu11016	-0.076	1	-0.039	1	0.036	1	18.8749	5.02777	7.70797	Uncharacterised conserved protein (UCP012943)	A11	6821343	6821796	6821343	6821609	6821699	6821796	-	AABABA	GOOD	11	18	22	43	54	57	7	4	11	30	12	9	7	2	47	20	20	47	0.000826333	0.0272253	0.027157	0.138	0.173	0.195	0.127	0.173	0.433	0.18
Gh_A01G1969	RINu11031	-0.314	2.13785e-05	0.02	1	0.334	7.34766e-05	50.8664	33.518	38.3796	cation exchanger 3	A01	99684861	99685637	99684861	99685128	99685368	99685637	+	AABCAB	GOOD	50	138	130	23	10	33	4	35	2	0	0	0	28	48	77	8	3	43	0.0313613	0	0.0441323	0.521	0.873	0.663	1	1	1	0.636
Gh_D13G1333	RINu11051	-0.249	0.374302	-0.094	1	0.155	1	5.25008	3.05101	9.68147	CTP synthase family protein	D13	42034301	42034519	42034301	42034364	42034472	42034519	+	AAABAA	GOOD	21	22	21	8	21	19	24	13	21	13	0	8	64	33	55	9	38	30	0.016023	0.0660893	0.0559803	0.604	0.379	0.391	0.518	1	0.604	0.805
Gh_A07G1612	RINu11062	-0.036	0.941389	0.012	1	0.048	1	12.2792	6.54634	6.84638		A07	63447189	63448540	63447189	63447318	63448407	63448540	-	BAAABA	GOOD	10	6	1	54	46	66	6	5	7	19	46	43	1	0	11	19	27	54	0.00155233	0.00188433	0.00224933	0.085	0.061	0.008	0.136	0.052	0.075	0.026
Gh_D12G1124	RINu11063	-0.096	0.0637965	-0.058	0.2827	0.038	1	11.1386	17.7497	25.2337	cyclic nucleotide-gated channel 13	D12	38003818	38004758	38003818	38004398	38004545	38004758	+	BAAAAA	GOOD	6	4	4	35	39	40	13	11	6	45	17	30	6	9	35	73	65	54	0.000331	0.006517	0.0127663	0.08	0.049	0.048	0.127	0.246	0.092	0.04
Gh_A08G0565	RINu11072	-0.019	0.0686159	-0.011	1	0.008	0.465028	209.478	123.064	115.808	winged-helix DNA-binding transcription factor family protein	A08	9092150	9093097	9092150	9092810	9092914	9093097	-	AAAABA	GOOD	9	5	5	968	1129	1113	9	12	20	571	307	319	1	6	25	560	695	377	1.33333e-06	0.000182333	0.000412333	0.005	0.003	0.003	0.009	0.023	0.036	0.001
Gh_A05G0850	RINu11073	-0.478	0.165962	-0.081	1	0.397	0.406815	7.78882	4.98295	2.71067	P-loop containing nucleoside triphosphate hydrolases superfamily protein	A05	8484434	8484823	8484434	8484607	8484693	8484823	+	AABBBB	GOOD	10	8	12	16	22	13	3	5	1	5	0	0	2	9	6	3	6	9	0.008293	0.174725	0.0121603	0.285	0.188	0.37	0.276	1	1	0.298
Gh_A03G0341	RINu11086	-0.123	0.47045	-0.013	1	0.11	0.680652	4.96834	8.45175	5.40841	ACT domain-containing protein	A03	6136101	6136398	6136101	6136147	6136315	6136398	-	BBAAAA	GOOD	2	6	1	4	9	8	7	5	16	13	5	16	8	7	12	15	21	25	0.00981033	0.00488033	0.00125233	0.2	0.25	0.059	0.212	0.333	0.333	0.211
Gh_A03G0854	RINu11104	0.057	0.0372772	0.015	1	-0.041	0.146111	31.1492	24.3571	22.6793	PAS/LOV protein B	A03	47805024	47805310	47805024	47805104	47805245	47805310	-	AABAAA	GOOD	10	24	35	90	88	94	4	8	19	63	106	89	10	7	50	65	71	125	0.00294233	0.001393	0.00422633	0.054	0.123	0.161	0.032	0.037	0.099	0.073
Gh_D11G0797	RINu11119	-0.008	1	-0.001	1	0.007	1	19.1944	21.8149	25.9538		D11	6836783	6837627	6836783	6836981	6837298	6837627	-	AABAAA	GOOD	7	10	5	112	99	82	4	21	6	108	109	111	6	6	21	102	85	209	0.000108	0.001468	9.7e-05	0.03	0.048	0.03	0.018	0.088	0.026	0.029
Gh_D07G0841	RINu11122	0.025	6.275e-07	0.021	9.7265e-09	-0.004	0.895499	169.681	1299.7	1538.16	ethylene-forming enzyme	D07	10778553	10785595	10778553	10784676	10784761	10785595	+	AAAAAA	BEST	44	32	78	653	769	756	193	71	67	6283	2268	2572	79	81	281	6192	7328	3298	0.000327	4.33333e-06	0.000660333	0.041	0.026	0.062	0.019	0.02	0.016	0.008
Gh_D08G2200	RINu11127	0.028	0.0334857	-0.021	1	-0.05	0.0436855	18.4749	7.17861	12.2858	TOPLESS-related 3	D08	61556344	61556672	61556344	61556440	61556543	61556672	-	AACABA	GOOD	6	5	15	55	88	86	0	1	2	45	15	17	8	10	1	27	60	48	0.000932333	0.00106633	0.004788	0.061	0.033	0.094	0	0.038	0.065	0.15
Gh_A05G2423	RINu11136	-0.006	1	0.101	1	0.107	1	3.34592	20.7797	27.6462	phloem protein 2-A12	A05	30397231	30398156	30397231	30397700	30397947	30398156	-	ABABAA	GOOD	19	8	18	6	0	2	105	42	75	34	0	7	48	34	247	13	9	26	0.0374863	0.0391323	0.0101563	0.613	1	0.818	0.607	1	0.843	0.649
Gh_A01G0100	RINu11184	0	1	-0.014	1	-0.014	1	44.8699	21.9201	40.8439	polyol/monosaccharide transporter 5	A01	869774	871178	869774	869891	870554	871178	+	AAAAAA	BEST	29	39	54	88	71	63	7	13	12	34	15	17	15	24	71	58	45	60	0.00633033	0.0122643	0.0168643	0.141	0.215	0.3	0.093	0.302	0.261	0.115
Gh_D12G2829	RINu11188	-0.007	0.711474	0.037	1	0.044	0.153428	234.4	78.8484	81.0348	Tetratricopeptide repeat (TPR)-like superfamily protein	scaffold4653_D12	9527	10995	9527	9652	10892	10995	-	AAAAAA	BEST	34	28	20	69	526	494	31	28	27	373	244	66	17	19	31	386	297	178	0.0102173	0.005092	0.000974333	0.198	0.026	0.02	0.04	0.054	0.17	0.022
Gh_D09G2442	RINu11197	-0.013	0.217589	-0.034	0.0778806	-0.021	1	1.9505	15.8943	20.0779	Pyruvate kinase family protein	scaffold4321_D09	67266	67868	67266	67366	67808	67868	+	CABAAA	GOOD	1	0	0	8	7	5	3	10	7	67	104	111	5	7	22	163	106	85	0.00116033	0.000147	0.002863	0.059	0	0	0.022	0.046	0.031	0.015
Gh_A06G0214	RINu11203	0.101	0.448352	-0.053	0.983078	-0.153	0.175696	8.02908	11.5669	14.2063	pre-mRNA-processing protein 40A	A06	2395825	2396338	2395825	2395898	2395988	2396338	-	AABBAA	GOOD	5	16	15	20	34	33	7	2	0	29	7	2	8	48	17	16	64	47	0.002709	0.00678433	0.00462633	0.135	0.228	0.222	0.131	0.152	0	0.238
Gh_D13G1348	RINu11254	-0.189	1	-0.123	1	0.066	0.375844	0.0582266	12.8851	5.76584	amino acid permease 7	D13	42406156	42406747	42406156	42406384	42406613	42406747	-	CCAABA	GOOD	0	0	0	0	2	0	14	11	29	31	18	82	7	3	8	16	11	52	0	0.00178533	0.00292433	NA	0	NA	0.184	0.234	0.15	0.179
Gh_D12G1571	RINu11282	-0.057	0.000401514	-0.021	0.432903	0.036	0.209938	9.80408	11.0865	6.85751	Ubiquitin-like superfamily protein	D12	46780771	46782015	46780771	46780824	46781896	46782015	+	BAAAAA	GOOD	16	3	8	207	95	154	7	29	47	160	154	142	5	5	24	139	74	123	0.000111	0.003667	0.00140033	0.037	0.016	0.025	0.021	0.086	0.142	0.018
Gh_A12G2477	RINu11307	-0.002	1	-0.001	1	0.001	1	2.06018	950.287	198.187	carbonic anhydrase 2	A12	87235482	87235802	87235482	87235629	87235743	87235802	-	CBAACA	GOOD	0	0	0	7	1	1	22	6	8	8790	1483	2680	2	3	0	1192	1577	1079	0	3.33333e-07	3.33333e-07	0	0	0	0.001	0.002	0.002	0.001
Gh_D05G1345	RINu11318	0.106	1	0.089	1	-0.017	1	17.7333	10.801	11.9583	NAD(P)-binding Rossmann-fold superfamily protein	D05	11868851	11869730	11868851	11868926	11869634	11869730	-	AABABA	GOOD	14	9	22	5	33	38	3	15	21	5	45	34	3	10	28	5	17	55	0.059011	0.00273633	0.000229333	0.583	0.12	0.224	0.231	0.143	0.236	0.231
Gh_A10G0443	RINu11349	-0.102	1	0	1	0.102	1	17.2161	7.05294	22.2669	Leucine-rich repeat protein kinase family protein	A10	4498787	4499040	4498787	4498849	4498995	4499040	-	AABBAA	GOOD	25	28	41	41	71	70	5	2	5	5	2	7	23	26	79	52	83	88	0.00144233	0.00163333	0.008332	0.236	0.167	0.229	0.336	0.336	0.266	0.183
Gh_D08G0741	RINu11354	-0.068	0.00167649	-0.024	0.102308	0.044	0.0233263	9.10304	61.2026	49.4353	oxidoreductase, 2OG-Fe(II) oxygenase family protein	D08	10811748	10812476	10811748	10812238	10812321	10812476	-	CAAABA	GOOD	0	3	0	22	29	23	9	41	49	136	202	256	4	9	25	137	168	176	0.001323	0.001737	0.001197	0	0.063	0	0.041	0.116	0.11	0.018
Gh_D01G0535	RINu11355	0.188	0.284675	0.086	1	-0.101	1	35.072	23.9203	24.2968	membrane-associated mannitol-induced	D01	6656656	6657705	6656656	6656734	6657619	6657705	-	AAAAAA	BEST	40	74	57	29	11	33	24	26	18	31	13	21	25	40	63	30	23	19	0.0382763	0.0148803	0.027237	0.408	0.771	0.463	0.279	0.5	0.3	0.294
Gh_D06G2029	RINu11357	-0.02	1	-0.054	1	-0.034	1	8.71716	9.21168	10.6709	Pex2/Pex12 N-terminal domain-containing protein / zinc finger (C3HC4-type RING finger) family protein	D06	62147930	62149005	62147930	62148031	62148890	62149005	-	BAAABA	GOOD	3	10	25	27	34	34	9	5	10	24	10	28	4	13	38	45	28	31	0.012027	0.000684	0.0285763	0.053	0.128	0.269	0.158	0.2	0.152	0.043
Gh_A08G2305	RINu11400	0.065	0.072251	0.001	1	-0.064	0.0946845	22.5992	20.5097	27.4318	vacuolar ATP synthase subunit H family protein	scaffold1924_A08	111628	112095	111628	111790	111983	112095	-	AAAAAA	BEST	52	89	82	121	128	136	55	36	38	130	94	121	70	146	62	148	198	122	0.00171033	0.000390333	0.001764	0.177	0.258	0.232	0.175	0.161	0.136	0.191
Gh_D02G0360	RINu11404	0.007	1	0.027	1	0.02	1	18.8732	17.8538	31.9056	Copper amine oxidase family protein	D02	4797228	4797994	4797228	4797767	4797880	4797994	-	BABAAA	GOOD	8	2	8	33	75	58	5	10	4	32	88	49	5	6	17	78	134	133	0.002869	0.000344333	0.000506333	0.122	0.015	0.073	0.082	0.061	0.045	0.035
Gh_A09G1409	RINu11412	0.214	0.42295	0.237	0.378203	0.023	1	4.44607	7.66856	8.1753	Transducin/WD40 repeat-like superfamily protein	A09	67324730	67325597	67324730	67324827	67325513	67325597	-	ABAAAA	GOOD	17	27	5	4	6	9	6	17	19	6	23	18	9	19	28	24	15	28	0.0733563	0.001623	0.014425	0.68	0.692	0.217	0.333	0.27	0.345	0.158
Gh_A12G2663	RINu11420	-0.017	0.0236683	-0.004	1	0.013	0.195154	112.531	95.8436	134.787	WWE protein-protein interaction domain protein family	scaffold3402_A12	18451	19188	18451	18690	19084	19188	+	AAAAAA	BEST	11	19	17	307	470	461	26	24	39	369	423	414	20	22	29	321	539	731	1.33333e-06	7.43333e-05	3.7e-05	0.018	0.02	0.018	0.034	0.028	0.045	0.03
Gh_D11G2469	RINu11424	-0.044	0.0550952	-0.035	0.00405064	0.009	1	72.6886	69.8225	175.09	NAC domain containing protein 47	D11	50254546	50255114	50254546	50254872	50254951	50255114	-	BAAAAA	GOOD	0	7	11	143	225	262	10	9	11	268	59	107	10	10	85	347	485	409	0.000196333	0.00113233	0.00361433	0	0.02	0.027	0.024	0.091	0.063	0.019
Gh_D07G0317	RINu11455	-0.085	0.01888	-0.055	0.0190682	0.03	1	0.483015	21.9859	36.268	WRKY DNA-binding protein 18	D07	3361502	3362036	3361502	3361619	3361697	3362036	+	CBBAAA	GOOD	0	0	0	9	1	1	4	11	12	170	68	47	7	6	42	174	135	220	0	0.004251	0.00240933	0	0	0	0.015	0.096	0.144	0.026
Gh_D02G1597	RINu11464	-0.004	1	-0.084	0.580485	-0.081	0.889024	11.1338	5.92707	7.53672	Melibiase family protein	D02	55416708	55417272	55416708	55416966	55417097	55417272	+	AAAAAA	BEST	21	45	19	75	45	72	19	6	13	38	19	20	30	13	29	47	28	23	0.0162893	0.00328233	0.011023	0.13	0.348	0.124	0.211	0.144	0.258	0.254
Gh_A08G2261	RINu11465	-0.016	1	0.026	1	0.042	0.725457	12.2698	15.3997	19.0757	Ubiquitin-like superfamily protein	A08	103405609	103405973	103405609	103405680	103405789	103405973	+	AAAAAA	BEST	9	18	21	74	84	128	18	13	19	107	81	68	8	7	42	106	96	211	0.000507	0.000905333	0.001261	0.066	0.111	0.087	0.089	0.085	0.139	0.042
Gh_Sca006066G01	RINu11469	0.102	0.27799	0.067	0.999389	-0.036	1	6.57431	8.72974	11.9296	Tetratricopeptide repeat (TPR)-like superfamily protein	scaffold6066	3588	3862	3588	3708	3793	3862	+	BABAAA	GOOD	2	9	9	23	13	23	1	0	8	29	19	17	11	5	7	36	51	28	0.0162623	0.0162543	0.002947	0.053	0.307	0.2	0.022	0	0.231	0.163
Gh_A10G0432	RINu11482	-0.107	0.21596	-0.177	0.0296735	-0.07	1	11.3806	9.79155	8.55284	Haloacid dehalogenase-like hydrolase (HAD) superfamily protein	A10	4359547	4359772	4359547	4359616	4359723	4359772	-	BABAAA	GOOD	10	3	13	39	53	42	3	8	13	11	24	15	11	8	36	25	24	23	0.004129	0.011701	0.029253	0.13	0.032	0.153	0.137	0.163	0.336	0.205
Gh_D01G0158	RINu11486	0.088	0.81786	0.001	1	-0.087	0.773093	7.00774	6.10814	5.92537	zinc ion binding	D01	1169892	1170455	1169892	1169955	1170376	1170455	-	BABAAA	GOOD	4	17	11	19	12	19	4	3	6	11	13	11	11	10	7	12	18	14	0.0259203	0.003087	0.00378233	0.095	0.415	0.224	0.154	0.103	0.214	0.314
Gh_A12G0530	RINu11488	-0.123	1.35614e-06	-0.049	0.00143303	0.074	0.230772	13.0945	16.4603	28.996	Protein kinase superfamily protein	A12	13045593	13046167	13045593	13045797	13045885	13046167	+	CAAABA	GOOD	2	1	1	47	34	58	8	11	28	42	63	63	3	3	57	100	76	191	5.63333e-05	0.00450133	0.00630833	0.026	0.018	0.011	0.107	0.099	0.219	0.019
Gh_A06G0010	RINu11532	-0.127	0.000512605	-0.108	0.00193171	0.019	1	17.723	26.8557	37.9709	alpha-amylase-like 2	A06	44045	44587	44045	44083	44538	44587	-	BAAAAA	GOOD	1	5	2	28	40	36	10	5	22	33	23	32	6	11	50	43	54	67	0.000464333	0.006916	0.012663	0.018	0.059	0.027	0.132	0.098	0.256	0.065
Gh_D11G0165	RINu11534	0.119	0.0133593	0.045	1	-0.074	0.0998765	10.3467	11.0611	14.8356	TMPIT-like protein	D11	1440289	1440603	1440289	1440421	1440534	1440603	-	AABAAA	GOOD	10	40	34	86	56	69	11	3	6	52	52	42	12	18	21	42	52	78	0.0136413	0.00145233	0.000283	0.062	0.29	0.22	0.108	0.032	0.075	0.14
Gh_A09G0573	RINu11553	-0.099	0.000187503	-0.087	0.0417283	0.012	1	41.3363	229.351	431.381	Caleosin-related family protein	A09	47519741	47520052	47519741	47519836	47519926	47520052	+	AAAAAA	BEST	17	16	26	172	134	216	115	349	354	1033	738	869	175	152	2082	1287	1181	2944	4.8e-05	0.00770633	0.0177123	0.058	0.07	0.07	0.065	0.228	0.203	0.078
Gh_A11G2743	RINu11568	0.012	1	-0.001	1	-0.013	0.497681	21.9694	47.7859	51.7442	Transcription elongation factor (TFIIS) family protein	A11	90047433	90047700	90047433	90047461	90047572	90047700	-	BAAABA	GOOD	6	5	4	92	53	60	7	8	8	197	108	163	4	14	28	164	199	201	7.03333e-05	0.000114333	0.000908333	0.036	0.051	0.037	0.02	0.041	0.027	0.014
Gh_A11G2244	RINu11579	-0.006	1	-0.024	0.086826	-0.018	0.241461	22.481	7.82571	25.0433	bZIP transcription factor family protein	A11	77266863	77268222	77266863	77266960	77267871	77268222	-	CACAAA	GOOD	3	2	1	82	88	98	1	0	1	35	20	13	8	5	7	84	68	134	4.23333e-05	0.000349	0.0001	0.018	0.011	0.005	0.014	0	0.037	0.045
Gh_A07G1757	RINu11584	0.124	0.0972663	0.136	0.0969978	0.013	1	11.0134	8.50563	6.68415	Subtilisin-like serine endopeptidase family protein	A07	71952302	71952647	71952302	71952400	71952482	71952647	+	AABABA	GOOD	17	16	24	30	41	28	3	5	5	23	10	21	7	6	3	21	27	15	0.006043	0.00722433	0.00113233	0.269	0.202	0.357	0.078	0.245	0.134	0.178
Gh_A01G0396	RINu11608	-0.083	0.114178	-0.071	0.124934	0.013	1	105.451	26.3807	33.9617	cytochrome P450, family 87, subfamily A, polypeptide 2	A01	6278735	6279301	6278735	6278876	6278976	6279301	-	AAAAAA	BEST	233	254	412	341	403	621	64	125	84	93	107	77	73	94	217	97	84	242	6.53333e-05	0.004171	0.00208433	0.291	0.275	0.285	0.293	0.412	0.396	0.311
Gh_A09G2254	RINu11622	0.01	1	0.014	0.717089	0.004	1	15.7555	96.1517	156.423	Major facilitator superfamily protein	scaffold2279_A09	94724	96796	94724	94849	96473	96796	-	BAAABA	GOOD	0	8	2	51	73	34	5	5	5	213	106	167	2	8	16	510	506	267	0.000679	3.23333e-05	0.000201	0	0.052	0.029	0.012	0.023	0.015	0.002
Gh_D09G2167	RINu11631	-0.089	0.0401567	-0.046	0.43724	0.043	1	17.2387	31.2045	14.8191	cellulose synthase like E1	D09	48838513	48839136	48838513	48838686	48838785	48839136	+	AAAABA	GOOD	12	8	9	56	81	71	10	38	32	23	91	173	8	3	28	36	50	58	0.000906333	0.00365233	0.00917233	0.114	0.056	0.071	0.208	0.201	0.1	0.118
Gh_D11G0724	RINu11654	-0.004	1	0.001	1	0.005	1	5.48779	8.46902	14.3082	Protein of unknown function (DUF1336)	D11	6264839	6265428	6264839	6264926	6265253	6265428	-	BACAAA	GOOD	5	0	5	21	17	24	3	4	2	42	15	16	8	5	5	42	40	47	0.00336933	0.00186033	0.000357333	0.106	0	0.094	0.034	0.118	0.059	0.087
Gh_D12G1692	RINu11662	0.038	1	-0.039	1	-0.078	1	9.58288	12.2604	13.2196		D12	48794803	48795109	48794803	48794948	48795033	48795109	-	BAAAAA	GOOD	7	3	10	15	8	19	6	7	11	18	24	24	20	6	22	19	33	35	0.000889	0.00131033	0.0225863	0.23	0.193	0.252	0.176	0.157	0.227	0.402
Gh_A09G0810	RINu11682	-0.021	0.919955	-0.02	1	0.001	1	8.04032	13.8826	8.74124	RING/U-box superfamily protein	A09	54964478	54965270	54964478	54964664	54964993	54965270	-	BAAABA	GOOD	8	2	1	63	24	24	5	10	16	52	103	81	3	2	11	52	15	57	0.0004	0.000645333	0.000908333	0.06	0.04	0.02	0.046	0.046	0.09	0.028
Gh_A10G0437	RINu11704	0.01	1	-0.018	1	-0.028	0.550743	8.8148	9.50287	12.9	Cyclin family protein	A10	4392558	4393822	4392558	4392640	4393595	4393822	-	BABAAA	GOOD	10	5	4	18	33	30	1	3	5	32	9	13	12	14	10	28	43	52	0.00756233	0.00633733	0.00195733	0.217	0.07	0.063	0.015	0.143	0.161	0.176
Gh_A08G1486	RINu11722	-0.013	0.0398731	-0.004	1	0.01	0.2306	68.7486	76.6547	70.8171	BAX inhibitor 1	A08	91314774	91315535	91314774	91314918	91315433	91315535	-	BAAAAA	GOOD	8	4	9	250	382	459	16	12	12	278	293	253	8	5	10	261	480	221	3.03333e-05	1.63333e-05	7.3e-05	0.016	0.005	0.01	0.028	0.02	0.023	0.015
Gh_A10G1831	RINu11726	0.251	1	0.249	1	-0.002	1	1.67224	5.35956	14.2878	Protein kinase superfamily protein	A10	94060913	94061723	94060913	94061432	94061600	94061723	-	CBBAAA	GOOD	1	1	3	7	6	0	3	2	7	28	9	11	9	8	38	52	36	68	0.287086	0.00973033	0.00556133	0.067	0.077	1	0.051	0.1	0.241	0.08
Gh_A06G0079	RINu11737	0.017	1	0.026	1	0.009	1	37.5944	62.8683	55.7595	Leucine-rich receptor-like protein kinase family protein	A06	706742	708270	706742	706771	707668	708270	+	BAAAAA	GOOD	4	10	14	15	43	36	5	28	24	50	76	80	9	12	37	41	59	141	0.000950333	0.00317733	0.000152333	0.118	0.104	0.163	0.048	0.156	0.13	0.099
Gh_A10G1994	RINu11741	-0.032	0.157292	-0.027	0.165294	0.005	1	40.0098	20.2943	28.204	Tetratricopeptide repeat (TPR)-like superfamily protein	A10	97737485	97738031	97737485	97737558	97737969	97738031	+	AAAABA	GOOD	21	17	29	250	240	335	21	10	22	146	144	89	10	3	97	177	140	256	1.43333e-05	0.00145233	0.00659733	0.04	0.034	0.041	0.067	0.034	0.11	0.027
Gh_A06G1962	RINu11742	-0.1	2.18031e-08	-0.108	0.00443757	-0.008	1	28.6082	102.733	115.506	tonoplast dicarboxylate transporter	scaffold1320_A06	105637	105859	105637	105733	105815	105859	-	BAAAAA	GOOD	5	2	6	85	113	70	40	72	113	217	274	423	36	27	224	375	421	300	0.000449333	0.000522333	0.0255743	0.037	0.011	0.053	0.107	0.145	0.148	0.059
Gh_D02G2309	RINu11750	-0.331	1	0.156	1	0.487	0.00183449	5.17228	16.4404	17.8146	Plant protein of unknown function (DUF639)	D02	66777924	66778546	66777924	66778169	66778267	66778546	+	CCACBA	HAAL-BEST	1	0	0	0	0	1	8	28	11	1	2	2	3	4	11	5	10	5	0.333333	0.003972	0.0398293	1	NA	0	0.829	0.895	0.769	0.267
Gh_A06G0669	RINu11764	-0.117	0.46755	-0.049	1	0.068	1	11.3223	4.19699	11.59	nuclear factor Y, subunit A7	A06	17959719	17960512	17959719	17960070	17960341	17960512	-	AABAAA	GOOD	12	8	14	47	44	37	4	11	9	20	16	8	7	14	30	55	16	94	0.00146533	0.0184003	0.0155293	0.113	0.083	0.159	0.091	0.256	0.36	0.06
Gh_D05G1282	RINu11767	-0.04	1	-0.068	0.933849	-0.028	1	7.6977	8.09273	10.2935	DEA(D/H)-box RNA helicase family protein	D05	11207096	11207594	11207096	11207155	11207360	11207594	-	BAAAAA	GOOD	16	3	13	48	22	22	18	27	36	61	66	52	12	11	49	64	19	50	0.006727	0.00427233	0.014853	0.143	0.064	0.228	0.129	0.17	0.257	0.086
Gh_A07G1641	RINu11816	-0.001	1	-0.046	0.789576	-0.044	1	7.16262	13.7885	14.634	Pleckstrin homology (PH) domain-containing protein	A07	65564397	65564622	65564397	65564479	65564590	65564622	-	BABAAA	GOOD	2	14	5	35	38	29	1	10	10	22	35	37	23	10	24	78	67	52	0.005173	0.00426533	0.00429033	0.032	0.175	0.09	0.025	0.141	0.135	0.145
Gh_D08G1750	RINu11818	0.299	0.00114465	0.145	0.441367	-0.154	0.188181	8.44119	7.06838	7.40397	Membrane trafficking VPS53 family protein	D08	53723680	53724082	53723680	53723822	53723921	53724082	-	AABABA	GOOD	11	35	22	27	22	22	6	0	0	18	12	9	2	36	9	26	31	26	0.0218143	0.00929633	0.0348643	0.197	0.49	0.376	0.167	0	0	0.044
Gh_A07G0172	RINu11868	-0.082	1	-0.195	0.523439	-0.113	1	22.3449	24.9852	30.5048	ENTH/VHS/GAT family protein	A07	2197494	2198872	2197494	2198147	2198396	2198872	-	ABBAAB	CKHA-BEST	6	6	12	8	4	9	3	19	17	7	8	5	11	10	43	3	11	8	0.00688433	0.0580623	0.0488063	0.273	0.429	0.4	0.176	0.543	0.63	0.647
Gh_D06G1946	RINu11893	0.008	1	-0.053	0.277613	-0.061	0.104431	14.1115	9.62784	7.88239	acetyl-CoA synthetase	D06	60629962	60630607	60629962	60630053	60630550	60630607	-	AABABA	GOOD	5	10	10	56	78	57	4	9	7	26	80	94	3	7	19	39	25	42	0.000362333	0.000306333	0.00545433	0.043	0.06	0.081	0.071	0.053	0.036	0.037
Gh_A08G0782	RINu11905	-0.087	0.154781	0.004	1	0.091	0.0664947	4.76152	15.1817	29.7587	trehalose phosphatase/synthase 11	A08	32189715	32190373	32189715	32189986	32190091	32190373	+	AAAAAA	BEST	8	12	8	35	40	30	59	25	87	195	57	114	24	16	185	219	221	267	0.000241	0.006537	0.0191403	0.119	0.15	0.136	0.151	0.205	0.31	0.061
Gh_A09G1583	RINu11906	-0.387	0.000243372	-0.179	0.0697358	0.208	0.287056	6.09294	8.91017	15.4476	poly(A) polymerase 1	A09	69224173	69224867	69224173	69224443	69224537	69224867	+	AAAAAA	BEST	6	11	12	15	17	42	24	37	29	21	8	10	21	26	56	37	15	53	0.004683	0.028119	0.0165263	0.198	0.285	0.15	0.413	0.74	0.641	0.259
Gh_D13G2369	RINu11930	-0.11	0.509198	-0.082	0.750215	0.028	1	17.9545	21.5973	34.5216	splicing factor PWI domain-containing protein	D13	59850144	59851210	59850144	59850327	59850424	59851210	-	AAAAAA	BEST	20	32	16	38	50	48	29	20	21	54	17	23	24	12	201	39	34	128	0.00318233	0.007527	0.0254003	0.242	0.28	0.169	0.246	0.417	0.357	0.272
Gh_D02G1371	RINu11946	0.022	0.187582	0.012	0.81316	-0.01	1	66.1323	73.8085	97.5567	xyloglucan endotransglucosylase/hydrolase 28	D02	46150263	46151072	46150263	46150364	46150863	46151072	+	AAAAAA	BEST	15	50	24	153	210	196	12	14	14	174	127	111	11	27	60	215	351	236	0.000984333	0.000181	0.00227733	0.047	0.106	0.058	0.033	0.052	0.059	0.025
Gh_A01G1324	RINu11950	0.085	1.91623e-05	0.018	1	-0.067	0.00159979	18.5794	43.1745	21.1641	Pyruvate phosphate dikinase, PEP/pyruvate binding domain	A01	81971402	81971700	81971402	81971555	81971640	81971700	-	BABAAA	GOOD	4	30	14	69	104	51	5	2	8	68	150	151	8	14	15	65	96	65	0.00453633	0.000356333	0.000869333	0.036	0.156	0.149	0.045	0.008	0.033	0.073
Gh_D03G0412	RINu11969	0.052	0.209826	0.058	0.181268	0.006	1	28.0162	28.6945	19.6846	Cupredoxin superfamily protein	D03	5906577	5907467	5906577	5906973	5907065	5907467	+	AAAABA	GOOD	24	31	44	70	113	126	18	12	15	102	51	70	5	4	31	81	72	56	0.000321333	0.000201333	0.0162843	0.176	0.146	0.178	0.099	0.127	0.117	0.037
Gh_A12G2420	RINu11973	-0.038	0.666185	-0.038	0.0265477	0	0.536073	2.40451	20.5887	38.9024	myb domain protein 62	A12	86702728	86703789	86702728	86702858	86703230	86703789	+	CABAAA	GOOD	0	0	0	13	17	12	5	1	7	191	47	36	8	20	22	217	224	198	0	0.00197733	0.000325	0	0	0	0.013	0.011	0.089	0.018
Gh_D02G1046	RINu12007	-0.162	0.845986	0.082	0.997297	0.244	0.363647	10.7307	7.18889	11.7717	AGC (cAMP-dependent, cGMP-dependent and protein kinase C) kinase family protein	D02	27082266	27082977	27082266	27082496	27082802	27082977	+	AAABAA	GOOD	33	40	18	15	30	27	26	32	29	29	3	14	30	25	31	43	44	19	0.0188253	0.0722523	0.0149213	0.524	0.4	0.25	0.31	0.842	0.509	0.259
Gh_D06G2245	RINu12011	-0.141	1	-0.1	1	0.041	1	12.0417	7.35275	14.3551	binding	D06	63974220	63974669	63974220	63974437	63974523	63974669	+	AABBAA	GOOD	29	31	23	19	53	28	10	4	6	14	2	2	41	31	14	12	43	13	0.012828	0.0313123	0.037108	0.493	0.271	0.343	0.313	0.56	0.656	0.685
Gh_A03G0287	RINu12033	-0.037	1	0	1	0.037	1	29.1918	23.7621	32.7074	RING/U-box superfamily protein	A03	4739691	4740274	4739691	4739952	4740067	4740274	-	ABABAA	GOOD	22	14	14	1	14	1	13	72	57	4	12	5	21	26	102	5	5	22	0.0993693	0.0119663	0.000463	0.926	0.362	0.888	0.648	0.773	0.866	0.704
Gh_A06G0214	RINu12056	0.101	0.0505452	-0.014	1	-0.114	0.0369015	8.02908	11.5669	14.2063	pre-mRNA-processing protein 40A	A06	2394821	2395164	2394821	2394908	2395086	2395164	-	AABAAA	GOOD	5	16	15	19	37	26	7	2	0	18	18	21	8	48	17	38	64	36	0.00293733	0.006913	0.00793733	0.116	0.178	0.224	0.163	0.053	0	0.095
Gh_A01G1907	RINu12060	-0.087	0.60667	-0.048	1	0.039	1	7.99781	6.03991	8.08723	FTSH protease 10	A01	99011781	99013167	99011781	99012009	99012684	99013167	+	BAAAAA	GOOD	9	12	4	19	16	31	13	7	20	12	23	23	6	15	27	35	20	29	0.011428	0.013251	0.0161303	0.191	0.273	0.061	0.351	0.132	0.303	0.079
Gh_D10G0006	RINu12071	-0.011	1	-0.008	1	0.003	0.797884	5.61896	4.49992	11.4016	nudix hydrolase homolog 3	D10	41745	42968	41745	41799	42821	42968	-	AACBAA	GOOD	5	7	6	27	21	9	4	2	4	31	3	8	13	12	18	42	22	49	0.00700633	0.00959033	0.00172033	0.085	0.143	0.25	0.061	0.25	0.2	0.134
Gh_A10G2136	RINu12073	-0.045	7.8989e-05	-0.018	0.0999307	0.028	0.824665	72.4989	60.3758	51.5977	fatty acid desaturase 8	A10	100162934	100163433	100162934	100163288	100163366	100163433	-	CAAABA	GOOD	4	0	4	316	302	362	5	23	20	611	172	191	8	2	16	239	220	250	1.9e-05	0.00160533	0.000289333	0.008	0	0.007	0.005	0.081	0.065	0.022
Gh_D04G1058	RINu12077	-0.134	1	0.007	1	0.141	1	9.22136	6.26911	8.15815	ACT-like superfamily protein	D04	34587550	34588178	34587550	34587769	34588024	34588178	-	AAABAA	GOOD	13	26	36	27	48	33	8	9	14	20	8	4	19	6	30	18	46	30	0.00754033	0.0555643	0.0257973	0.194	0.213	0.353	0.167	0.36	0.636	0.345
Gh_D09G1424	RINu12096	0.007	1	0.018	1	0.011	1	17.7948	19.1644	36.3244	alpha/beta-Hydrolases superfamily protein	D09	41838975	41839731	41838975	41839193	41839476	41839731	+	AAAAAA	BEST	8	6	11	89	74	43	10	8	7	108	51	59	6	11	34	155	164	171	0.001732	0.000212333	0.001429	0.043	0.039	0.113	0.044	0.073	0.056	0.019
Gh_D08G1717	RINu12101	0.024	1	-0.085	0.6866	-0.109	0.691235	10.2868	5.43173	6.89324	lsd one like 1	D08	53303210	53303454	53303210	53303255	53303344	53303454	-	AAAAAA	BEST	30	27	30	123	62	91	7	23	6	36	44	37	10	21	39	51	20	67	0.00168233	0.00716933	0.0208013	0.133	0.215	0.172	0.109	0.247	0.093	0.11
Gh_A06G1937	RINu12114	0.014	1	-0.037	0.918518	-0.051	0.585221	3.84855	14.2987	42.4559	Seven transmembrane MLO family protein	scaffold1295_A06	192848	193142	192848	192884	192968	193142	-	BAAAAA	GOOD	3	11	9	23	17	18	42	9	24	111	38	48	37	27	313	105	53	487	0.0128743	0.00310433	0.00288633	0.077	0.294	0.243	0.196	0.132	0.243	0.185
Gh_D13G0092	RINu12134	-0.02	0.972824	-0.009	1	0.011	1	9.06136	12.5223	9.51726		D13	927207	927526	927207	927375	927457	927526	+	CAAABA	GOOD	4	2	4	95	46	69	6	5	9	157	50	85	6	1	9	88	72	82	2.7e-05	0.000496333	0.000819	0.027	0.027	0.036	0.024	0.061	0.064	0.042
Gh_D08G1752	RINu12144	0.041	0.35811	0.025	1	-0.016	0.826727	7.02719	6.58868	8.18153	lon protease 2	D08	53766955	53767406	53766955	53767157	53767278	53767406	-	AABAAA	GOOD	10	20	11	46	38	38	6	2	3	35	5	19	8	17	11	37	44	48	0.003811	0.003181	0.001461	0.107	0.226	0.138	0.087	0.181	0.08	0.107
Gh_A12G2258	RINu12151	0.083	1	0.071	1	-0.011	0.944851	3.27386	9.5651	15.1317		A12	85232493	85234046	85232493	85232571	85233461	85234046	-	BABAAA	GOOD	0	0	5	23	10	5	0	3	6	87	42	56	6	7	7	123	75	66	0.036963	0.000674333	0.000190333	0	0	0.333	0	0.034	0.051	0.024
Gh_D12G1155	RINu12189	-0.002	1	-0.034	0.578242	-0.032	1	12.1748	15.5581	20.1811	nucleolar essential protein-related	D12	38579344	38579837	38579344	38579424	38579779	38579837	-	BAAABA	GOOD	2	8	1	40	19	27	10	7	9	81	49	42	8	3	35	81	51	55	0.007812	0.000417	0.0138173	0.024	0.174	0.018	0.058	0.067	0.097	0.047
Gh_D01G1753	RINu12245	0.236	1	0.258	0.622192	0.022	0.382173	1.14819	18.6695	19.5681	Leucine-rich receptor-like protein kinase family protein	D01	54286202	54289294	54286202	54288837	54288938	54289294	+	BBAABA	GOOD	0	1	5	8	1	3	24	5	21	171	159	170	2	5	18	139	134	151	0.067417	0.00102433	0.000926333	0	0.374	0.499	0.077	0.018	0.069	0.009
Gh_A08G0964	RINu12250	-0.037	0.118	0.001	1	0.038	0.21896	16.7408	12.9005	14.0098	Tetratricopeptide repeat (TPR)-like superfamily protein	A08	65599737	65600899	65599737	65599773	65600779	65600899	+	BAAABA	GOOD	6	5	3	69	58	94	10	8	8	58	63	52	0	3	10	56	82	60	0.000217	9.1e-05	0.00162233	0.042	0.041	0.016	0.079	0.06	0.071	0
Gh_D02G1883	RINu12263	-0.086	0.339943	-0.132	0.00508658	-0.046	0.962651	5.9429	9.09078	9.6108	Outer arm dynein light chain 1 protein	D02	62247693	62249099	62247693	62248951	62249048	62249099	-	CABAAA	GOOD	1	4	0	12	31	22	7	1	2	11	12	22	10	11	14	25	51	33	0.00137633	0.0174843	0.00240033	0.048	0.073	0	0.279	0.048	0.052	0.196
Gh_D05G3122	RINu12265	0.095	0.0055711	0.026	1	-0.069	0.0858158	20.0815	16.758	23.5439	glutamine-tRNA ligase, putative / glutaminyl-tRNA synthetase, putative / GlnRS, putative	D05	45989243	45989627	45989243	45989344	45989531	45989627	-	AAAAAA	BEST	31	46	38	57	101	73	24	13	21	77	85	82	42	55	34	77	121	116	0.000229	0.00106433	0.00191433	0.214	0.185	0.207	0.135	0.071	0.114	0.214
Gh_A05G1355	RINu12283	0.065	0.927065	0.005	1	-0.06	1	20.5709	85.836	85.9793	Citrate synthase family protein	A05	13878894	13879200	13878894	13879008	13879134	13879200	-	AAAAAA	BEST	7	102	62	61	118	78	22	109	150	156	228	309	51	553	148	334	641	216	0.021249	0.006213	0.0164173	0.059	0.32	0.302	0.071	0.206	0.209	0.077
Gh_A13G1170	RINu12299	-0.048	0.505507	-0.041	1	0.007	1	23.6416	22.0544	25.6836	RNA-binding (RRM/RBD/RNP motifs) family protein	A13	64321564	64324016	64321564	64321620	64323541	64324016	-	AAAAAA	BEST	12	24	24	93	88	115	15	29	35	125	63	83	14	26	58	138	131	83	0.000874333	0.00512633	0.0124743	0.061	0.12	0.094	0.057	0.187	0.174	0.048
Gh_A08G2236	RINu12311	-0.083	0.0328129	0.008	1	0.091	0.036311	61.0665	65.7413	37.5868	Ankyrin repeat family protein	A08	103259013	103260450	103259013	103259610	103259685	103260450	+	AAAABA	GOOD	39	32	26	336	197	193	39	44	103	413	134	193	13	4	48	255	125	152	0.000170333	0.0105243	0.007239	0.072	0.098	0.083	0.059	0.18	0.263	0.033
Gh_A10G1565	RINu12312	-0.233	0.251592	-0.174	0.247593	0.059	1	4.70886	5.71413	10.4296	ubiquitin protein ligase 6	A10	85411962	85412364	85411962	85412059	85412220	85412364	+	BAABAA	CKHA-BEST	2	19	5	11	14	12	13	11	15	10	4	12	14	32	35	12	23	26	0.0274643	0.0119903	0.000497333	0.083	0.404	0.172	0.394	0.579	0.385	0.368
Gh_A10G0443	RINu12320	0.041	1	0.031	1	-0.009	1	17.2161	7.05294	22.2669	Leucine-rich repeat protein kinase family protein	A10	4498282	4498849	4498282	4498662	4498787	4498849	-	AABBAA	GOOD	7	27	44	50	65	63	1	0	7	9	3	7	19	18	42	63	73	106	0.0105503	0.0359123	0.000889	0.071	0.185	0.276	0.057	0	0.353	0.141
Gh_D05G2780	RINu12334	-0.093	0.398376	-0.094	0.380172	-0.001	1	4.61966	4.76179	6.58808	binding to TOMV RNA 1L (long form)	D05	30556516	30558245	30556516	30556623	30558051	30558245	+	AAAAAA	BEST	16	24	13	23	32	24	18	31	35	23	26	30	35	30	37	34	30	34	0.000975	0.00267633	9.23333e-05	0.258	0.273	0.213	0.281	0.373	0.368	0.34
Gh_A11G0957	RINu12335	-0.026	1	-0.029	1	-0.003	1	19.4369	9.9111	12.2054	Flavin containing amine oxidoreductase family	A11	10326699	10326997	10326699	10326780	10326849	10326997	-	AAAABA	GOOD	13	7	11	34	91	69	5	5	8	17	27	30	2	8	31	43	49	47	0.006541	0.000826333	0.021397	0.208	0.05	0.099	0.168	0.113	0.155	0.031
Gh_A10G0446	RINu12368	-0.062	0.0600678	0.017	1	0.079	0.013744	34.3802	27.9219	41.4865	Leucine-rich repeat transmembrane protein kinase	A10	4551100	4551562	4551100	4551271	4551366	4551562	-	AAAABA	GOOD	11	12	34	104	175	183	8	33	20	80	80	83	4	2	45	135	169	191	0.000994333	0.00518433	0.00432433	0.061	0.04	0.102	0.058	0.202	0.129	0.018
Gh_A05G1855	RINu12370	-0.019	0.433193	-0.004	1	0.015	0.798566	49.4949	132.514	233.257	branched-chain amino acid transaminase 2	A05	19420931	19421702	19420931	19420999	19421633	19421702	-	BAAAAA	GOOD	1	7	2	189	300	317	16	5	14	745	119	160	5	13	35	749	1486	768	2.7e-05	0.000250333	0.000114333	0.003	0.012	0.003	0.011	0.021	0.042	0.003
Gh_A13G2028	RINu12381	-0.173	0.474446	-0.012	1	0.161	1	13.4676	5.10484	13.3253	AMP-dependent synthetase and ligase family protein	A13	79724282	79724844	79724282	79724428	79724654	79724844	-	AABAAA	GOOD	7	14	16	58	92	68	4	13	5	57	7	8	9	6	35	54	67	100	0.000609333	0.050079	0.00292933	0.057	0.071	0.105	0.034	0.481	0.238	0.077
Gh_A05G2944	RINu12399	-0.009	1	-0.004	1	0.005	1	18.9839	37.9039	23.3483	Major facilitator superfamily protein	A05	72233783	72235338	72233783	72234721	72234830	72235338	+	BAAAAA	GOOD	9	14	4	114	69	67	29	13	30	207	178	170	9	7	21	137	149	82	0.00150433	0.000697333	0.00316133	0.044	0.105	0.033	0.075	0.041	0.093	0.037
Gh_A08G2175	RINu12407	-0.03	1	0.009	1	0.039	1	24.8808	20.4405	22.0117	Zn-dependent exopeptidases superfamily protein	A08	102794739	102795304	102794739	102794793	102795234	102795304	-	AABAAA	GOOD	24	17	18	46	97	81	3	15	29	39	33	42	9	14	32	45	83	67	0.00461433	0.0125813	0.00396633	0.207	0.081	0.1	0.037	0.185	0.257	0.091
Gh_A07G0288	RINu12413	0.174	0.00870175	0.151	0.0617738	-0.024	1	5.89202	10.9621	7.24401	UDP-N-acetylglucosamine (UAA) transporter family	A07	3521261	3521651	3521261	3521372	3521492	3521651	+	AABABA	GOOD	6	16	15	24	18	19	3	19	4	44	57	51	1	0	12	47	9	16	0.0129743	0.00453033	0.027684	0.122	0.331	0.305	0.037	0.156	0.042	0.012
Gh_D05G1701	RINu12421	0.005	1	0.043	0.965585	0.038	0.560777	6.02458	21.4582	17.3607	glutamate receptor 3.3	D05	15352168	15353224	15352168	15352573	15352817	15353224	-	BAAAAA	GOOD	4	24	1	18	37	32	20	55	93	220	204	209	11	11	54	145	101	165	0.013525	0.00484433	0.00316033	0.1	0.245	0.015	0.043	0.119	0.182	0.037
Gh_D07G2406	RINu12436	0.289	0.10203	0.023	1	-0.266	0.246194	14.9216	10.8861	15.4514	hydroxyproline-rich glycoprotein family protein	scaffold4170_D07	39639	42347	39639	40469	41234	42347	+	ABBABA	CKHA-BEST	9	14	10	13	9	3	0	1	6	6	6	5	3	11	14	9	5	5	0.0338613	0.0392263	0.0570403	0.257	0.437	0.625	0	0.077	0.375	0.143
Gh_D09G0003	RINu12442	0.002	0.807812	-0.026	0.220786	-0.028	0.60866	8.405	59.4914	75.3524	aspartate kinase 3	D09	173546	174129	173546	173629	173727	174129	-	CAAAAA	GOOD	1	2	2	49	36	21	8	6	15	208	125	196	19	9	46	394	362	179	0.000462333	0.000120333	0.00433633	0.012	0.033	0.055	0.023	0.028	0.044	0.028
Gh_A05G1500	RINu12474	-0.021	1	0.012	1	0.033	1	6.42858	5.32475	6.40087	ubiquitin protein ligase 5	A05	15352747	15354216	15352747	15353011	15353626	15354216	-	BAAABA	GOOD	3	3	9	15	34	25	7	11	7	24	41	30	7	3	6	27	24	36	0.00309433	0.000134333	0.000817333	0.091	0.042	0.153	0.127	0.118	0.104	0.115
Gh_D12G2549	RINu12475	-0.021	1	-0.088	0.101069	-0.067	0.528262	7.01059	3.60653	5.02299	protein tyrosine kinase family protein	D12	58370370	58370910	58370370	58370411	58370841	58370910	+	BABAAA	GOOD	2	3	13	45	36	37	9	4	7	33	31	34	9	12	11	34	32	22	0.00472233	0.000872333	0.00172233	0.022	0.04	0.149	0.12	0.061	0.093	0.117
Gh_D10G1787	RINu12490	-0.152	0.834685	-0.004	1	0.148	0.982827	7.27659	6.41412	10.1474		D10	50463355	50463846	50463355	50463523	50463682	50463846	+	AABAAA	GOOD	14	12	6	43	36	39	7	14	2	19	5	13	13	9	14	51	50	34	0.001659	0.075283	0.00200133	0.14	0.143	0.071	0.156	0.583	0.071	0.113
Gh_A05G1736	RINu12496	-0.011	1	-0.01	1	0	1	6.51251	8.31439	7.75844	NAD(P)-binding Rossmann-fold superfamily protein	A05	18313654	18314207	18313654	18313819	18313901	18314207	+	BAAABA	GOOD	10	0	1	24	18	14	7	5	6	26	42	53	8	3	4	47	32	17	0.0126443	0.00208433	0.001413	0.213	0	0.044	0.149	0.072	0.068	0.099
Gh_A10G2280	RINu12498	-0.044	0.261154	-0.078	0.0400489	-0.034	1	10.6785	14.6488	13.0034	tubby like protein 3	scaffold2473_A10	628353	628758	628353	628524	628625	628758	-	BABAAA	GOOD	3	5	6	52	37	37	4	14	15	45	53	55	8	7	25	28	28	83	0.000826333	0.002527	0.000139	0.033	0.075	0.088	0.051	0.136	0.14	0.146
Gh_A10G2245	RINu12517	-0.234	0.0254802	-0.057	1	0.177	0.142651	111.997	77.7856	51.443	oligouridylate binding protein 1B	scaffold2455_A10	52172	52386	52172	52249	52324	52386	+	AAAAAA	BEST	350	165	141	184	464	381	299	112	141	127	62	97	221	99	55	114	189	87	0.0444173	0.00348933	0.0276263	0.56	0.192	0.198	0.611	0.547	0.493	0.564
Gh_A04G0646	RINu12526	0.453	1	0.119	1	-0.333	1	6.89251	3.06747	2.18859	purine biosynthesis 4	A04	44302853	44303153	44302853	44302905	44303100	44303153	-	AACCCC	GOOD	6	15	21	8	7	8	0	0	0	0	0	1	4	3	0	1	3	2	0.0248603	0	0.111222	0.273	0.517	0.568	NA	NA	0	0.667
Gh_A13G1963	RINu12536	0.071	0.320978	0.04	1	-0.031	1	8.08369	9.81153	11.203	cytosolic enolase	A13	79133843	79134176	79133843	79133947	79134099	79134176	-	AABABA	GOOD	5	7	8	23	21	20	6	1	4	39	17	19	3	10	7	18	34	39	0.001227	0.001116	0.000790333	0.098	0.143	0.167	0.071	0.029	0.095	0.077
Gh_A03G0854	RINu12538	0.015	0.629677	0.016	0.92055	0.002	1	31.1492	24.3571	22.6793	PAS/LOV protein B	A03	47804870	47805104	47804870	47804926	47805024	47805104	-	AABABA	GOOD	9	6	12	105	128	153	2	2	9	87	114	97	3	2	12	87	68	201	0.000124333	0.000549	8.63333e-05	0.049	0.028	0.045	0.014	0.011	0.053	0.02
Gh_D11G3539	RINu12552	-0.055	0.000472492	-0.051	0.00879189	0.004	1	128.531	39.9852	62.8018	phospholipid/glycerol acyltransferase family protein	scaffold4571_D11	34421	34687	34421	34532	34625	34687	-	AAAAAA	BEST	15	25	44	492	406	366	17	28	24	169	125	121	19	11	73	235	177	188	0.000641333	0.00110633	0.007681	0.019	0.037	0.069	0.059	0.122	0.109	0.048
Gh_D13G1723	RINu12576	-0.156	0.230529	-0.125	0.0542821	0.031	1	8.85996	9.33677	10.9091	cationic amino acid transporter 2	D13	51674182	51674514	51674182	51674249	51674341	51674514	-	BAAAAA	GOOD	1	5	7	30	33	21	6	12	7	37	8	21	10	6	21	36	18	26	0.00573033	0.042667	0.0103523	0.02	0.086	0.171	0.091	0.482	0.171	0.147
Gh_A13G2077	RINu12585	0.005	1	-0.016	0.617727	-0.022	0.329251	8.29808	14.1718	14.3855	Ubiquitin-associated (UBA) protein	scaffold3411_A13	132717	134006	132717	132840	133904	134006	-	BABAAA	GOOD	2	2	5	51	59	76	5	0	5	98	83	90	10	6	7	88	96	104	6.63333e-05	0.000226333	0.000171	0.019	0.017	0.032	0.025	0	0.027	0.054
Gh_D02G2426	RINu12597	0.001	1	-0.019	1	-0.02	1	19.4616	6.64703	12.4361	cytochrome c biogenesis protein family	scaffold3866_D02	144270	144708	144270	144426	144624	144708	-	AAAAAA	BEST	13	12	20	87	61	57	10	6	9	53	32	29	22	5	28	54	63	74	0.001687	0.000768	0.005317	0.07	0.09	0.149	0.086	0.086	0.134	0.169
Gh_D05G0963	RINu12599	-0.066	0.44473	-0.081	0.0957223	-0.015	1	13.3314	4.50594	8.65386	RING/U-box superfamily protein	D05	8064491	8065137	8064491	8064571	8064885	8065137	+	BABAAA	GOOD	10	6	4	38	48	30	12	2	3	27	6	12	10	6	25	34	27	37	0.00101233	0.00126433	0.00663633	0.116	0.059	0.063	0.182	0.143	0.111	0.128
Gh_D12G0457	RINu12600	-0.014	1	-0.045	1	-0.031	1	11.1405	16.4276	16.5545	zinc finger (C2H2 type) family protein	D12	7527946	7528836	7527946	7528000	7528764	7528836	+	AAAAAA	BEST	17	25	26	21	26	45	21	48	47	44	38	55	30	18	104	37	39	53	0.002611	0.009436	0.0245163	0.288	0.325	0.224	0.193	0.387	0.299	0.288
Gh_A10G0355	RINu12634	-0.012	1	0.006	1	0.017	1	20.9748	13.7786	22.6899	SCP1-like small phosphatase 4	A10	3273667	3274051	3273667	3273807	3273951	3274051	+	AABABA	GOOD	8	5	6	80	97	86	9	2	1	74	13	40	4	8	3	86	107	46	0.000136333	0.000975	5.03333e-05	0.049	0.026	0.034	0.058	0.073	0.013	0.023
Gh_D04G1073	RINu12635	-0.092	0.244484	-0.162	0.0621276	-0.07	1	5.96317	11.4287	16.0016	Protein kinase superfamily protein	D04	35296906	35298307	35296906	35297167	35297840	35298307	-	BAAAAA	GOOD	1	2	5	21	7	8	6	7	8	13	15	10	13	12	47	34	23	23	0.0115663	0.003169	0.0350063	0.023	0.125	0.238	0.188	0.189	0.286	0.16
Gh_A11G2261	RINu12646	-0.024	0.0489653	-0.023	0.0142151	0.001	1	22.0671	62.3642	70.5234	TPX2 (targeting protein for Xklp2) protein family	A11	77653642	77654152	77653642	77653716	77653941	77654152	-	CAAABA	GOOD	0	3	1	84	91	95	10	13	10	309	131	167	11	1	40	218	326	302	6.7e-05	0.000242333	0.000916333	0	0.016	0.005	0.016	0.047	0.029	0.025
Gh_D05G0832	RINu12647	0.004	0.680787	-0.026	0.408919	-0.029	0.109897	31.7436	14.5391	10.7225	NAD(P)-linked oxidoreductase superfamily protein	D05	6966206	6967469	6966206	6966540	6967384	6967469	+	AACABA	GOOD	6	7	13	158	151	175	2	2	2	85	27	52	7	3	9	67	41	60	7.9e-05	0.000152333	0.000308333	0.019	0.023	0.036	0.012	0.036	0.019	0.05
Gh_D03G1055	RINu12651	-0.136	0.0143137	-0.192	0.005965	-0.056	1	6.32483	8.31896	6.6292	crumpled leaf	D03	35676758	35677077	35676758	35676808	35676897	35677077	-	BAAABA	GOOD	1	2	5	23	35	49	5	6	9	32	15	18	1	7	27	24	12	25	0.000296333	0.00608133	0.0366573	0.027	0.035	0.06	0.089	0.201	0.239	0.026
Gh_A09G0208	RINu12659	-0.035	0.344563	-0.049	0.0010342	-0.014	0.619348	62.3843	58.9763	88.1709	H(+)-ATPase 4	A09	6245732	6246141	6245732	6245867	6245961	6246141	+	BABAAA	GOOD	2	10	3	232	219	166	4	6	7	181	37	95	13	7	37	252	295	135	0.000129333	0.001548	0.004993	0.005	0.027	0.011	0.013	0.091	0.043	0.031
Gh_D08G1998	RINu12686	-0.008	0.128869	0.008	0.846275	0.017	0.576322	9.13396	46.4547	21.2611	basic helix-loop-helix (bHLH) DNA-binding superfamily protein	D08	58457496	58458970	58457496	58458368	58458895	58458970	+	BAAABA	GOOD	1	6	3	54	20	17	6	111	65	97	407	309	4	8	31	97	59	123	0.00370433	0.00215833	0.002119	0.009	0.13	0.081	0.03	0.12	0.095	0.02
Gh_A12G0047	RINu12690	-0.181	1	-0.044	1	0.137	0.000963438	0.632754	7.10842	23.097	Protein kinase family protein	A12	655279	655684	655279	655415	655530	655684	+	CCAABA	GOOD	0	0	0	1	3	0	8	14	16	23	36	37	6	1	27	67	65	189	0	0.000256	0.001101	0	0	NA	0.165	0.181	0.197	0.048
Gh_A08G1453	RINu12745	0.193	4.52948e-05	0.093	0.377184	-0.099	0.0194199	10.423	8.46488	10.4545	Membrane trafficking VPS53 family protein	A08	90407698	90408395	90407698	90407776	90408329	90408395	-	AABAAA	GOOD	7	32	28	30	41	26	8	1	2	32	49	27	8	28	12	56	41	39	0.016101	0.00275033	0.00909733	0.104	0.281	0.35	0.111	0.01	0.036	0.067
Gh_A09G2240	RINu12756	-0.067	0.338921	-0.04	0.678209	0.027	1	5.70386	9.31971	7.65985	Acyl-CoA N-acyltransferase with RING/FYVE/PHD-type zinc finger protein	scaffold2278_A09	36424	36840	36424	36524	36626	36840	+	BAAAAA	GOOD	5	4	4	17	26	23	5	11	17	23	34	30	7	8	21	38	26	52	0.001225	0.00484633	0.00228033	0.149	0.084	0.094	0.115	0.162	0.252	0.099
Gh_D02G2099	RINu12768	-0.109	0.909752	0.076	1	0.185	0.563085	7.67046	4.80916	4.14731	Esterase/lipase/thioesterase family protein	D02	65141653	65141956	65141653	65141760	65141851	65141956	-	AAABAA	GOOD	33	33	35	20	21	15	24	14	12	3	5	9	12	17	10	11	11	7	0.00285733	0.035929	0.00202533	0.507	0.495	0.593	0.833	0.636	0.454	0.405
Gh_D05G2362	RINu12783	0.008	0.230529	-0.002	0.485302	-0.01	1	34.9751	6.39483	3.61795	Sucrose-phosphate synthase family protein	D05	23468513	23469000	23468513	23468759	23468910	23469000	+	AACBCA	GOOD	5	11	16	82	147	160	0	0	2	13	3	10	0	0	3	6	14	11	8.4e-05	0.00276033	0.0048	0.03	0.036	0.048	0	0	0.091	0
Gh_A11G2412	RINu12818	-0.013	1	-0.058	0.0951619	-0.046	0.348056	17.6436	23.3122	22.9547	homolog of yeast sucrose nonfermenting 4	A11	82032466	82033345	82032466	82032601	82033255	82033345	-	BABAAA	GOOD	1	6	13	28	56	77	1	6	15	47	39	65	13	13	31	59	74	94	0.000903	0.00218133	0.000982333	0.018	0.051	0.078	0.011	0.071	0.103	0.099
Gh_A01G1324	RINu12821	0.085	0.0124491	0.019	0.862642	-0.066	0.29833	18.5794	43.1745	21.1641	Pyruvate phosphate dikinase, PEP/pyruvate binding domain	A01	81974106	81974410	81974106	81974205	81974302	81974410	-	BABAAA	GOOD	4	30	14	28	68	51	5	2	8	44	41	52	8	13	11	37	76	33	0.004359	0.000831	0.00148633	0.08	0.212	0.143	0.065	0.029	0.086	0.116
Gh_D08G1750	RINu12864	0.205	4.03984e-05	0.051	1	-0.154	0.0103096	8.44119	7.06838	7.40397	Membrane trafficking VPS53 family protein	D08	53723265	53723822	53723265	53723329	53723680	53723822	-	AABABA	GOOD	11	35	22	24	39	36	6	0	0	23	17	17	2	36	9	20	38	17	0.00390933	0.00440833	0.0188323	0.186	0.31	0.234	0.115	0	0	0.048
Gh_A03G1753	RINu12903	-0.019	1	0.014	1	0.033	1	80.592	55.02	79.8706	GATA transcription factor 5	A03	98735216	98736571	98735216	98735519	98735899	98736571	+	AAAAAA	BEST	195	347	307	97	103	103	150	204	153	91	49	40	146	342	252	74	113	89	0.00435433	0.0153463	0.00320033	0.501	0.627	0.598	0.452	0.675	0.657	0.497
Gh_D13G0551	RINu12914	-0.081	0.09988	-0.06	0.0715139	0.021	1	7.76035	17.5536	27.1906	Leucine-rich repeat receptor-like protein kinase family protein	D13	7398330	7398620	7398330	7398407	7398548	7398620	-	CABAAA	GOOD	0	2	4	13	23	43	11	0	8	24	37	25	10	8	23	57	94	70	0.000662333	0.009841	0.002689	0	0.043	0.046	0.191	0	0.142	0.083
Gh_D11G1031	RINu12918	-0.204	1.11797e-05	-0.072	0.124311	0.132	0.113219	7.32453	9.86783	8.00512	zinc knuckle (CCHC-type) family protein	D11	9059755	9061076	9059755	9059846	9060139	9061076	+	CAAABA	GOOD	2	3	0	25	28	18	17	9	11	21	22	17	1	2	14	22	29	21	0.000702333	0.003556	0.0165323	0.038	0.051	0	0.288	0.17	0.244	0.022
Gh_D03G0981	RINu12924	0.016	1	0.04	1	0.024	1	3.71345	5.7795	9.3526	nuclear protein X1	D03	33468733	33469282	33468733	33469066	33469151	33469282	-	AAAAAA	BEST	7	10	11	28	13	17	17	23	30	46	58	41	11	19	36	67	27	75	0.0103763	0.00503233	0.0119083	0.138	0.33	0.293	0.191	0.202	0.319	0.095
Gh_D02G0757	RINu12939	-0.061	0.0105294	-0.009	1	0.051	0.108638	40.516	40.4505	23.4725	ACT domain repeat 3	D02	11341216	11341637	11341216	11341262	11341566	11341637	-	AAAABA	GOOD	5	12	14	89	130	162	11	15	14	58	56	72	4	1	13	36	79	74	8.23333e-05	0.000301	0.00143633	0.027	0.044	0.041	0.087	0.118	0.089	0.053
Gh_A10G0109	RINu12942	0.008	1	0.03	1	0.023	1	29.9995	16.4245	10.2427	ERD (early-responsive to dehydration stress) family protein	A10	895118	895987	895118	895364	895742	895987	+	AAABAB	GOOD	51	58	57	6	10	6	21	46	48	2	7	8	19	16	32	4	1	7	0.00188933	0.00228633	0.011923	0.81	0.744	0.826	0.84	0.767	0.75	0.704
Gh_D08G0570	RINu12943	-0.016	1	-0.096	1	-0.08	1	17.5469	30.2803	30.0453	PRP38 family protein	D08	6705710	6707836	6705710	6706532	6706820	6707836	-	AABBAB	GOOD	8	16	9	7	13	12	0	13	15	2	12	3	5	10	50	2	7	50	0.00337233	0.127461	0.0126843	0.364	0.381	0.273	0	0.351	0.714	0.556
Gh_D11G2338	RINu12981	-0.01	1	-0.047	1	-0.037	1	16.7729	14.6529	16.3249	ENTH/VHS family protein	D11	44992574	44994560	44992574	44992745	44994312	44994560	-	AAAAAA	BEST	7	22	16	41	83	73	6	6	12	44	23	35	10	17	16	33	83	30	0.000361333	0.00171433	0.00361433	0.079	0.117	0.099	0.064	0.115	0.146	0.132
Gh_A13G0241	RINu12984	-0.289	0.0194263	0.023	1	0.312	0.0229413	5.5665	4.80513	5.77627	tobamovirus multiplication protein 3	A13	2824086	2824342	2824086	2824179	2824270	2824342	+	AAAAAA	BEST	5	7	9	8	11	17	7	64	28	8	16	11	12	5	13	12	19	29	0.000389333	0.034687	0.0154223	0.28	0.284	0.248	0.353	0.714	0.613	0.384
Gh_D07G0317	RINu12985	0.084	1	0.135	1	0.051	1	0.483015	21.9859	36.268	WRKY DNA-binding protein 18	D07	3361085	3361619	3361085	3361412	3361502	3361619	+	CBAAAA	GOOD	0	1	0	5	1	0	7	19	11	188	57	46	7	5	44	151	144	194	0.0494083	0.00596633	0.00331233	0	0.385	NA	0.023	0.173	0.13	0.028
Gh_D08G0921	RINu12994	0.012	1	-0.008	1	-0.02	1	2.56929	14.6817	9.96459	CBL-interacting protein kinase 21	D08	19314104	19314377	19314104	19314212	19314305	19314377	-	ABAAAA	GOOD	5	9	5	4	21	15	10	39	42	22	94	47	15	31	53	33	38	82	0.020533	0.00701633	0.003391	0.436	0.209	0.171	0.219	0.204	0.356	0.219
Gh_D10G0330	RINu13003	-0.185	0.118981	-0.211	0.0348058	-0.026	1	6.83484	5.28691	11.8685		D10	2855424	2856220	2855424	2855691	2856103	2856220	-	BAAAAA	GOOD	8	7	4	19	35	15	11	5	12	26	5	8	24	21	97	46	37	34	0.00179233	0.0164493	0.0466743	0.174	0.091	0.118	0.175	0.333	0.429	0.207
Gh_D10G1516	RINu13015	0.012	1	-0.001	1	-0.013	1	9.7332	9.53395	10.4957	CBS domain-containing protein with a domain of unknown function (DUF21)	D10	37611329	37614954	37611329	37611413	37614840	37614954	-	BABAAA	GOOD	4	23	16	23	29	30	3	8	15	32	19	16	5	8	20	23	20	22	0.0106843	0.0187903	0.0119303	0.08	0.284	0.211	0.045	0.174	0.319	0.098
Gh_D10G0120	RINu13027	0.006	1	0.01	1	0.004	1	27.1787	61.9733	57.4028	B-cell receptor-associated protein 31-like	D10	952086	953806	952086	952463	953523	953806	-	AAAABA	GOOD	5	6	5	185	126	99	8	7	14	516	279	284	3	3	13	413	270	291	4.13333e-05	6.93333e-05	9.73333e-05	0.013	0.023	0.025	0.008	0.012	0.024	0.004
Gh_A05G1048	RINu13030	-0.058	3.15499e-10	-0.047	3.69002e-05	0.011	0.869637	55.084	29.0289	32.1626	Inorganic H pyrophosphatase family protein	A05	10533408	10534133	10533408	10533468	10533722	10534133	-	BAAABA	GOOD	7	2	3	293	194	163	25	12	35	190	179	147	9	2	40	239	128	123	1.23333e-05	0.00138533	0.00540133	0.012	0.005	0.009	0.062	0.032	0.106	0.018
Gh_A12G0013	RINu13032	-0.072	0.490641	0.019	1	0.091	0.514784	6.89648	7.37466	10.7619	Transducin/WD40 repeat-like superfamily protein	A12	252247	252710	252247	252404	252608	252710	-	BAAABA	GOOD	5	2	10	29	41	14	6	13	8	29	13	22	8	0	12	31	42	25	0.015667	0.0154603	0.00950533	0.079	0.024	0.263	0.094	0.333	0.154	0.114
Gh_A11G0314	RINu13033	-0.043	0.776846	0.038	1	0.081	0.0991086	15.9062	14.0229	15.0316	D-aminoacyl-tRNA deacylases	A11	2891775	2892551	2891775	2891964	2892457	2892551	+	BAAABA	GOOD	6	1	6	29	15	25	14	8	6	34	32	34	2	1	12	36	18	87	0.00160633	0.0021	0.000481333	0.094	0.032	0.107	0.171	0.111	0.081	0.027
Gh_D12G1569	RINu13035	0.158	6.53666e-05	0.097	0.323012	-0.061	4.303e-06	13.4008	38.9152	56.0499	aconitase 3	D12	46755413	46756499	46755413	46755482	46756256	46756499	-	AAAAAA	BEST	20	18	17	83	38	16	52	46	37	241	498	553	89	74	69	459	196	286	0.0147243	0.00119633	0.00134033	0.108	0.191	0.347	0.097	0.044	0.032	0.088
Gh_A08G1710	RINu13038	-0.34	1	-0.018	1	0.322	1	8.40146	3.98632	5.96717	CLIP-associated protein	A08	96880483	96881342	96880483	96880581	96881267	96881342	+	AABBAA	GOOD	14	21	25	26	32	44	6	4	2	7	3	0	9	11	10	12	19	16	0.000330333	0.143333	0.000637	0.212	0.247	0.221	0.3	0.4	1	0.273
Gh_D08G0841	RINu13064	-0.081	0.00329183	-0.067	0.0237811	0.014	1	7.7724	16.4238	13.2494	acyl-activating enzyme 18	D08	14510790	14511163	14510790	14510889	14511037	14511163	-	CAAABA	GOOD	0	1	4	27	23	29	7	20	18	30	73	78	7	2	16	25	33	52	0.00110033	9.1e-05	0.003292	0	0.021	0.065	0.105	0.121	0.104	0.124
Gh_D08G0113	RINu13077	0	1	-0.012	0.306237	-0.012	0.569488	19.1361	30.3799	26.1309		D08	957529	959350	957529	957678	959247	959350	-	AABAAA	GOOD	9	9	7	203	275	253	4	14	19	285	313	397	8	12	38	342	390	288	1.73333e-05	8.03333e-05	0.000786333	0.022	0.016	0.014	0.007	0.022	0.023	0.012
Gh_A08G0694	RINu13081	0.115	0	0.113	0	-0.003	1	43.3063	231.44	94.8083	senescence-associated gene 21	A08	15752223	15752626	15752223	15752297	15752397	15752626	+	AAAAAA	BEST	66	62	101	226	186	263	107	68	82	1321	602	991	42	31	132	551	457	885	0.000361333	0.000102333	0.000553	0.149	0.167	0.187	0.046	0.064	0.047	0.044
Gh_A11G1642	RINu13095	-0.084	0.534161	-0.109	0.871387	-0.025	1	42.9523	50.6262	68.4054	Serine carboxypeptidase S28 family protein	A11	24563431	24564244	24563431	24563500	24564094	24564244	+	AAAAAA	BEST	16	7	13	23	33	43	15	7	11	17	18	15	7	9	12	13	6	29	0.00726633	0.00548633	0.0192223	0.258	0.096	0.131	0.306	0.163	0.268	0.212
Gh_D07G0695	RINu13124	0.019	1	0.017	1	-0.002	1	11.1865	9.58013	11.9453	putative endonuclease or glycosyl hydrolase with C2H2-type zinc finger domain	D07	8211471	8213129	8211471	8211882	8212850	8213129	-	AABABA	GOOD	9	11	13	36	23	59	6	2	5	38	9	12	4	5	23	29	35	41	0.00261733	0.002619	0.007804	0.111	0.193	0.099	0.073	0.1	0.172	0.065
Gh_D05G0262	RINu13146	-0.09	0.408031	-0.033	1	0.057	1	17.2574	13.7558	19.4467	Arginyl-tRNA synthetase, class Ic	D05	2341434	2342106	2341434	2341554	2342031	2342106	+	AAAAAA	BEST	17	21	16	49	65	58	17	13	16	50	18	22	11	24	27	64	58	39	0.000189	0.00488133	0.007924	0.148	0.139	0.121	0.145	0.265	0.267	0.079
Gh_A05G3766	RINu13147	-0.012	0.80026	-0.015	1	-0.003	1	109.337	45.3145	28.3146	Glutamyl-tRNA reductase family protein	scaffold1216_A05	138207	139682	138207	138449	139399	139682	-	AABABA	GOOD	5	8	10	447	480	548	10	2	2	125	71	119	0	1	10	113	144	71	2.33333e-06	0.000252	0.001389	0.006	0.008	0.009	0.038	0.014	0.008	0
Gh_D07G0302	RINu13174	-0.036	0.219569	-0.038	0.217235	-0.002	1	13.4141	22.3781	21.3826	KNOTTED1-like homeobox gene 3	D07	3123983	3125202	3123983	3124104	3124479	3125202	-	BAAABA	GOOD	0	0	7	40	28	51	6	7	9	62	59	60	7	3	11	59	55	53	0.00136533	0.000145333	0.001129	0	0	0.064	0.046	0.056	0.07	0.056
Gh_D07G0682	RINu13226	0.054	0.969652	0.021	1	-0.033	1	6.75192	13.1463	14.7966	PLC-like phosphodiesterases superfamily protein	D07	8090077	8090529	8090077	8090261	8090454	8090529	+	BAAAAA	GOOD	9	3	15	18	43	32	5	9	10	37	35	54	5	8	31	51	62	46	0.00866533	0.000654333	0.013117	0.2	0.034	0.19	0.063	0.114	0.085	0.047
Gh_D08G1745	RINu13228	-0.074	0.00323541	0.003	1	0.077	0.0117653	11.8065	13.7645	7.29571		D08	53673820	53674112	53673820	53673968	53674058	53674112	+	CAAACA	GOOD	2	4	1	81	66	69	5	9	14	109	41	57	3	0	1	49	30	43	0.000217333	0.003303	0.000349	0.015	0.037	0.009	0.028	0.121	0.133	0.037
Gh_D08G2200	RINu13239	0.06	0.00335696	-0.024	1	-0.084	0.00267686	18.4749	7.17861	12.2858	TOPLESS-related 3	D08	61559169	61559441	61559169	61559265	61559345	61559441	-	AACABA	GOOD	6	5	16	64	83	74	0	0	1	39	8	16	8	10	2	43	42	26	0.00202533	0.000507	0.001983	0.058	0.038	0.124	0	0	0.039	0.108
Gh_D12G1184	RINu13273	-0.042	1	0.002	1	0.044	1	39.2917	21.3385	48.286	Homeodomain-like superfamily protein	D12	39243870	39246963	39243870	39244092	39246901	39246963	-	AABBAA	GOOD	8	25	16	103	115	106	10	1	5	77	3	17	6	10	48	104	116	161	0.000932333	0.00190633	0.00308233	0.037	0.098	0.07	0.061	0.143	0.128	0.028
Gh_D09G1523	RINu13276	-0.014	1	-0.107	0.448956	-0.093	0.586506	6.02831	11.7855	14.407	FKBP-type peptidyl-prolyl cis-trans isomerase family protein	D09	42846406	42846655	42846406	42846465	42846570	42846655	+	AAAAAA	BEST	15	14	15	29	37	34	20	19	20	77	29	35	38	42	50	70	84	33	0.000651	0.005977	0.0188583	0.233	0.182	0.206	0.133	0.278	0.252	0.242
Gh_A13G1245	RINu13277	0.215	0.00298877	0.187	0.00730308	-0.028	1	15.2943	14.5657	14.1533	haloacid dehalogenase-like hydrolase family protein	A13	66333188	66333516	66333188	66333290	66333366	66333516	-	AAAAAA	BEST	40	76	79	53	46	65	30	16	25	40	68	70	29	23	38	38	55	109	0.009133	0.010389	0.00621033	0.334	0.524	0.447	0.333	0.135	0.192	0.337
Gh_D12G2454	RINu13291	-0.055	0.000520771	-0.09	2.60954e-05	-0.035	0.970211	12.0243	13.7273	13.233	SIGNAL PEPTIDE PEPTIDASE-LIKE 1	D12	57519222	57519756	57519222	57519339	57519555	57519756	-	CABAAA	GOOD	0	2	1	49	49	54	4	14	13	71	92	62	10	7	26	84	78	52	0.000100333	0.00118933	0.00759233	0	0.02	0.009	0.027	0.071	0.095	0.056
Gh_A06G1780	RINu13308	-0.069	0.0936814	-0.012	0.426587	0.057	0.753463	7.10795	15.071	40.3044		A06	102772845	102773228	102772845	102772927	102773014	102773228	-	BAAABA	GOOD	0	1	5	31	31	22	12	13	7	111	31	51	3	14	36	102	85	305	0.00458533	0.006412	0.001543	0	0.02	0.126	0.064	0.21	0.08	0.018
Gh_D03G1204	RINu13331	-0.038	0.00116843	-0.015	0.113127	0.024	0.650884	50.5076	20.1397	31.3509	protein kinase 1B	D03	39065541	39065774	39065541	39065667	39065751	39065774	+	BAAABA	GOOD	3	12	3	225	267	293	6	19	9	155	128	116	3	2	25	144	196	223	0.000140333	0.00101633	0.001092	0.008	0.028	0.007	0.024	0.087	0.047	0.013
Gh_A02G0673	RINu13351	-0.032	0.264141	-0.036	0.814431	-0.004	1	22.2203	22.3231	16.0096	15-cis-zeta-carotene isomerase	A02	11194238	11195120	11194238	11194574	11194910	11195120	-	AAAABA	GOOD	11	10	8	84	86	98	11	13	24	88	76	93	4	1	27	48	62	49	0.000129333	0.000775	0.012544	0.061	0.055	0.039	0.059	0.079	0.114	0.04
Gh_A12G0369	RINu13356	-0.032	0.105904	-0.018	1	0.014	0.867153	86.4543	26.3831	19.8682	plasma membrane intrinsic protein 1;4	A12	7099402	7100296	7099402	7099471	7099552	7100296	+	AABABA	GOOD	17	7	22	537	370	458	7	15	3	177	94	48	4	0	13	171	103	76	8.13333e-05	0.00133033	0.00290833	0.02	0.012	0.03	0.025	0.094	0.039	0.015
Gh_A05G3806	RINu13357	-0.024	0.032892	-0.074	0.00330088	-0.05	0.805966	3.12256	18.8141	17.6747	Pathogenesis-related thaumatin superfamily protein	scaffold1226_A05	86776	87651	86776	86840	86957	87651	+	CABAAA	GOOD	1	4	2	45	19	30	61	2	15	246	44	99	45	43	37	196	195	117	0.00238533	0.00236233	0.000511	0.012	0.106	0.036	0.122	0.025	0.079	0.114
Gh_A07G0951	RINu13361	-0.028	1	-0.023	0.196017	0.005	1	5.14403	36.1896	214.617	glutamine-dependent asparagine synthase 1	A07	17713119	17713459	17713119	17713200	17713297	17713459	-	CABAAA	GOOD	0	0	0	6	22	9	4	0	5	166	7	41	13	15	40	434	710	620	0	0.00133033	0.000175	0	0	0	0.014	0	0.069	0.018
Gh_A11G1211	RINu13368	-0.019	1	-0.003	1	0.017	1	8.6653	14.3156	18.2304	casein kinase I-like 6	A11	15040499	15041407	15040499	15040540	15041337	15041407	+	AAAAAA	BEST	20	29	24	36	59	41	25	31	30	54	50	40	34	37	58	72	81	78	0.000220333	0.00182033	0.002275	0.217	0.197	0.226	0.188	0.237	0.273	0.191
Gh_D10G1821	RINu13371	-0.335	0.203239	0.236	0.440801	0.572	0.0340502	4.23433	4.65289	11.6244	ubiquitin protein ligase 6	D10	51232655	51233099	51232655	51232742	51232958	51233099	+	ABABBA	CKAL-BEST	9	6	14	3	10	6	6	6	7	5	0	0	2	13	32	7	16	49	0.0390423	0.130208	0.007231	0.6	0.231	0.538	0.375	1	1	0.125
Gh_A07G2362	RINu13376	-0.203	0.00280172	-0.084	0.272493	0.119	0.339498	11.6554	10.1696	12.6451	inter-alpha-trypsin inhibitor heavy chain-related	scaffold1921_A07	62637	63095	62637	62754	62825	63095	+	AAAAAA	BEST	14	20	12	30	64	46	14	24	23	20	22	21	15	26	25	27	50	43	0.002172	0.003571	0.000122333	0.241	0.175	0.151	0.323	0.426	0.427	0.274
Gh_D10G0145	RINu13388	0.001	1	-0.012	1	-0.013	1	6.43872	10.8897	16.235	beta glucosidase 46	D10	1160371	1160847	1160371	1160627	1160731	1160847	-	AAAAAA	BEST	8	12	9	19	18	28	35	7	12	79	22	19	26	29	40	64	70	59	0.003951	0.00326533	0.00273233	0.199	0.283	0.16	0.208	0.158	0.272	0.194
Gh_A10G0710	RINu13393	0.185	0.00433894	0.102	0.343971	-0.083	0.229523	6.69412	14.5703	26.6764	structural molecules	A10	12086912	12087285	12086912	12087006	12087088	12087285	-	AABAAA	GOOD	14	20	17	25	41	18	12	0	2	18	37	44	15	13	13	24	47	52	0.00554533	0.0277623	0.006811	0.266	0.24	0.38	0.302	0	0.029	0.288
Gh_D13G1607	RINu13398	-0.038	1	0.035	1	0.073	1	4.02559	4.61178	7.50828	ubiquitin-specific protease 27	D13	48949153	48949647	48949153	48949280	48949546	48949647	+	AAABAA	GOOD	7	8	16	13	12	9	5	6	7	16	3	5	14	6	28	15	18	24	0.019561	0.036283	0.0139583	0.212	0.25	0.471	0.135	0.5	0.412	0.318
Gh_A08G0630	RINu13400	-0.02	0.5653	-0.003	1	0.017	1	32.0327	44.9626	44.2196		A08	11796253	11796742	11796253	11796336	11796633	11796742	-	AAAABA	GOOD	7	10	11	97	148	160	10	10	13	103	104	89	4	12	26	121	174	205	1.33333e-06	0.000161333	0.000492333	0.035	0.033	0.033	0.046	0.046	0.068	0.016
Gh_D09G1902	RINu13406	-0.042	0.0669072	-0.11	0.0261531	-0.067	1	0.884888	9.39271	5.61539	SNARE associated Golgi protein family	D09	46469622	46470151	46469622	46469793	46469880	46470151	-	CAAABA	GOOD	0	0	2	9	7	7	6	6	6	33	36	43	0	7	21	27	34	23	0.007803	0.000126333	0.0352363	0	0	0.153	0.103	0.096	0.081	0
Gh_D05G3715	RINu13408	0.308	0.000864973	0.297	0.000774988	-0.011	1	5.8571	7.40472	7.39971	proteasome activating protein 200	D05	61754091	61754413	61754091	61754209	61754285	61754413	-	AACBCA	GOOD	5	7	18	7	30	10	1	0	0	8	2	1	0	3	0	10	16	14	0.0423323	0.00197633	0.004107	0.322	0.134	0.545	0.077	0	0	0
Gh_A08G1746	RINu13430	0.005	1	-0.194	0.253885	-0.199	0.241229	91.1366	172.41	148.632	ascorbate peroxidase 1	A08	97444186	97444485	97444186	97444259	97444360	97444485	+	AAAAAA	BEST	13	11	8	8	15	13	14	11	9	16	10	12	26	14	21	8	11	10	0.0144693	0.00192233	0.0130363	0.493	0.305	0.269	0.344	0.397	0.31	0.66
Gh_D06G1657	RINu13432	-0.023	1	-0.111	0.162269	-0.088	0.834088	18.8376	4.81832	7.29245	tRNA synthetase class I (I, L, M and V) family protein	D06	55174884	55175131	55174884	55174986	55175053	55175131	-	AABABA	GOOD	7	6	11	27	70	31	2	2	9	12	17	15	6	4	28	16	20	28	0.005187	0.0141503	0.0217723	0.152	0.056	0.197	0.104	0.075	0.294	0.206
Gh_D05G2025	RINu13436	0.066	1	0.057	1	-0.01	1	4.73602	5.68429	6.80776	F-box family protein	D05	18580401	18582462	18580401	18580860	18581550	18582462	-	BBAABB	GOOD	8	1	3	0	5	11	13	8	5	12	5	9	13	4	4	9	3	7	0.26692	0.0130223	0.011809	1	0.091	0.12	0.351	0.444	0.217	0.419
Gh_A06G1076	RINu13455	-0.005	1	-0.008	1	-0.003	1	614.081	271.797	133.347	photosystem II subunit Q-2	A06	64449247	64449754	64449247	64449543	64449655	64449754	+	CABAAA	GOOD	3	2	3	2131	1169	1630	2	26	5	538	1174	946	8	6	5	434	261	574	0	3.7e-05	1.63333e-05	0.001	0.001	0.001	0.002	0.013	0.003	0.01
Gh_D09G0658	RINu13460	0.029	0.376364	-0.028	0.821837	-0.057	0.0199042	7.50799	5.29578	9.76052	binding	D09	30011306	30011581	30011306	30011443	30011518	30011581	-	CACAAA	GOOD	3	2	4	43	57	40	0	2	2	53	66	57	5	11	5	59	49	106	0.000401333	0.000156333	0.00268433	0.045	0.023	0.063	0	0.02	0.023	0.054
Gh_A12G0260	RINu13469	-0.016	0.29393	-0.004	1	0.012	0.78496	15.3363	72.7014	101.513	Adenine nucleotide alpha hydrolases-like superfamily protein	A12	4188935	4189354	4188935	4189032	4189235	4189354	-	CAAABA	GOOD	4	0	2	146	35	55	9	18	32	764	278	354	8	2	38	766	290	525	8.93333e-05	0.000356333	0.000321333	0.014	0	0.018	0.006	0.031	0.043	0.005
Gh_A05G1173	RINu13486	-0.117	0.00409707	0.007	1	0.124	0.020123	26.3248	10.668	10.9773	GDSL-motif lipase 5	A05	11823676	11824596	11823676	11823907	11824474	11824596	-	AAAABA	GOOD	5	13	9	101	102	111	8	11	5	14	39	17	1	0	12	46	39	60	0.000327	0.003076	0.002467	0.024	0.06	0.039	0.222	0.124	0.128	0.011
Gh_A05G3919	RINu13487	-0.044	0.00259734	-0.02	0.0754966	0.024	0.968163	14.5052	16.2408	21.3977		scaffold1238_A05	62911	63358	62911	63102	63260	63358	-	CAAABA	GOOD	3	0	0	59	55	66	6	6	12	77	64	74	4	1	14	97	37	130	0.000208333	0.000401333	0.000409	0.025	0	0	0.037	0.045	0.075	0.02
Gh_D07G0603	RINu13488	-0.021	0.699106	-0.048	0.0644627	-0.027	1	34.7807	13.5948	21.8218	white-brown complex homolog protein 11	D07	6919971	6920860	6919971	6920244	6920773	6920860	-	AABABA	GOOD	8	16	15	160	173	182	3	9	17	85	72	81	3	19	34	112	145	79	0.000112	0.001524	0.00710933	0.024	0.044	0.04	0.017	0.059	0.095	0.013
Gh_D09G1460	RINu13489	-0.01	1	-0.007	1	0.003	1	168.184	179.79	272.28	Oxysterol-binding family protein	D09	42175923	42176412	42175923	42176068	42176235	42176412	-	BAAAAA	GOOD	0	9	6	622	679	681	13	6	29	967	519	518	12	8	53	1097	1254	1132	1.23333e-05	0.000140333	0.000121333	0	0.007	0.004	0.007	0.006	0.027	0.005
Gh_A07G0423	RINu13491	-0.128	0.254941	-0.146	0.842367	-0.018	1	123.111	141.179	51.3892	Nodulin MtN3 family protein	A07	5442015	5442354	5442015	5442052	5442143	5442354	+	BAAABA	GOOD	0	15	5	20	35	23	10	19	27	16	36	74	0	12	14	11	23	8	0.011191	0.00233633	0.0682063	0	0.211	0.119	0.28	0.248	0.185	0
Gh_A10G1991	RINu13493	0.001	1	0	1	-0.001	1	4795.49	1081.62	685.763	rubisco activase	A10	97700613	97701129	97700613	97700719	97700803	97701129	-	AABABA	GOOD	62	73	62	28274	26888	25653	6	6	4	7730	3050	3928	4	9	10	4666	4144	2621	3.33333e-07	3.33333e-07	3.33333e-07	0.001	0.002	0.002	0	0.001	0.001	0.001
Gh_D12G1140	RINu13497	-0.081	0.00924077	-0.101	0.00405708	-0.02	1	9.29261	146.029	53.534	myb domain protein 5	D12	38368128	38369030	38368128	38368811	38368897	38369030	-	BAAAAA	GOOD	1	7	1	25	40	44	6	177	144	153	444	501	36	21	117	154	175	236	0.00219033	0.008509	0.007357	0.025	0.1	0.014	0.024	0.202	0.155	0.13
Gh_D01G0213	RINu13507	-0.144	0.0738697	-0.153	0.0443387	-0.008	1	5.4983	3.60198	6.42319	Cyclin family protein	D01	1819555	1823698	1819555	1823295	1823552	1823698	+	BAAAAA	GOOD	6	3	2	14	17	12	6	29	30	25	24	38	12	13	50	15	17	84	0.00314033	0.0187853	0.000939	0.176	0.081	0.077	0.107	0.377	0.283	0.286
Gh_D13G1830	RINu13508	-0.064	1	-0.148	0.667327	-0.084	1	7.14091	7.66302	31.7884	cysteine synthase D1	D13	53393086	53393642	53393086	53393166	53393582	53393642	+	BAAAAB	CKAL-BEST	4	8	14	18	6	11	12	23	21	15	14	20	16	12	127	14	4	108	0.0289403	0.00700633	0.0181053	0.1	0.4	0.389	0.286	0.451	0.344	0.364
Gh_A05G3496	RINu13515	-0.049	0.0138953	-0.032	1	0.017	0.874076	62.6724	18.2653	8.15232		A05	90562209	90562533	90562209	90562273	90562363	90562533	+	BAAABA	GOOD	21	3	10	219	214	205	18	5	7	88	45	64	5	0	6	48	35	25	0.000579	0.000817	0.004297	0.057	0.009	0.03	0.114	0.065	0.064	0.061
Gh_A04G1450	RINu13547	-0.04	1	-0.005	1	0.035	1	11.2656	14.9931	14.9004	transmembrane nine 1	scaffold1016_A04	79338	79672	79338	79491	79574	79672	-	BAAAAA	GOOD	4	11	11	42	41	37	9	8	9	40	31	21	6	17	5	40	45	30	0.00314633	0.00230533	0.003591	0.058	0.148	0.161	0.127	0.143	0.217	0.088
Gh_D07G2171	RINu13552	-0.025	1	0.006	1	0.031	1	14.9421	4.18477	9.46118	Calcium-binding EF-hand family protein	D07	52247691	52248050	52247691	52247848	52247924	52248050	+	AABABA	GOOD	11	6	12	45	41	47	4	5	8	26	38	14	3	3	29	28	30	66	0.000960333	0.0118863	0.00870033	0.14	0.089	0.145	0.093	0.08	0.275	0.067
Gh_A07G0466	RINu13581	-0.203	0.407613	-0.003	1	0.2	0.672695	37.5544	17.2374	26.9089	O-fucosyltransferase family protein	A07	6006078	6006333	6006078	6006141	6006245	6006333	+	BAABBA	CKHA-BEST	1	1	13	12	26	17	8	5	6	3	13	15	4	1	9	14	7	27	0.0256403	0.0599343	0.00207633	0.047	0.022	0.311	0.612	0.185	0.191	0.145
Gh_A12G0010	RINu13585	-0.047	0.10152	-0.02	1	0.027	0.613809	10.6618	8.94506	12.903	Transmembrane CLPTM1 family protein	A12	232043	233216	232043	232081	232980	233216	+	BAAABA	GOOD	1	3	5	64	44	58	10	6	5	82	25	39	4	4	7	93	70	34	0.000296333	0.000786333	0.00157633	0.008	0.033	0.041	0.057	0.107	0.06	0.021
Gh_A11G2972	RINu13586	-0.004	1	-0.003	1	0.001	1	18.2623	160.123	92.056	acyl-CoA oxidase 1	scaffold2725_A11	40219	40741	40219	40417	40609	40741	+	CAAABA	GOOD	1	0	0	63	91	100	6	7	13	523	550	828	4	8	3	394	511	276	2.13333e-05	1.33333e-06	3e-06	0.008	0	0	0.006	0.006	0.008	0.005
Gh_D01G1910	RINu13588	-0.096	0.0531244	-0.009	1	0.087	0.196976	8.37487	5.90954	6.9498	basic helix-loop-helix (bHLH) DNA-binding superfamily protein	D01	57355918	57356224	57355918	57355984	57356053	57356224	-	CAAABA	GOOD	1	3	4	32	43	38	8	5	5	25	31	21	0	1	5	25	19	24	0.000530333	0.00160033	0.00415833	0.021	0.046	0.067	0.18	0.1	0.141	0
Gh_A07G2362	RINu13605	-0.137	0.14993	-0.075	0.387349	0.063	1	11.6554	10.1696	12.6451	inter-alpha-trypsin inhibitor heavy chain-related	scaffold1921_A07	62460	62754	62460	62550	62637	62754	+	AAAAAA	BEST	14	20	12	39	58	42	14	24	23	41	22	28	15	26	25	39	48	39	0.000289333	0.0141243	0.002223	0.185	0.179	0.153	0.178	0.409	0.342	0.196
Gh_A13G0306	RINu13606	0.051	0.716034	0.007	1	-0.044	0.43088	9.09316	7.51231	8.44271	senescence associated gene 18	A13	3814685	3815696	3814685	3814800	3815536	3815696	-	BABAAA	GOOD	4	7	4	30	16	31	5	4	3	36	50	31	6	5	11	37	27	40	0.004564	0.000192333	0.000585333	0.063	0.179	0.061	0.065	0.038	0.046	0.075
Gh_A05G3722	RINu13613	-0.073	1	0.013	1	0.086	1	6.09176	6.56319	8.55627	Sec23/Sec24 protein transport family protein	scaffold1211_A05	70114	70435	70114	70213	70323	70435	+	AABAAA	GOOD	11	7	6	14	30	11	6	4	11	13	9	7	13	15	7	27	21	29	0.00951233	0.0241293	0.00726533	0.312	0.119	0.24	0.21	0.204	0.476	0.218
Gh_D04G1397	RINu13638	0.02	1	0.161	0.573007	0.141	0.859787	12.5535	33.7134	20.0046	Protein of unknown function (DUF1421)	D04	45283962	45284484	45283962	45284010	45284199	45284484	-	AAAABA	GOOD	9	15	27	10	10	11	11	9	41	15	6	18	1	12	29	12	12	19	0.014521	0.0177043	0.0417163	0.31	0.429	0.551	0.268	0.429	0.532	0.04
Gh_A05G2788	RINu13681	0.036	1	0.201	0.0034156	0.165	0.0700464	10.2521	2.36398	1.11941	TRICHOME BIREFRINGENCE-LIKE 27	A05	57119179	57120488	57119179	57120219	57120325	57120488	-	AABBCB	GOOD	15	14	34	19	29	26	5	2	1	8	2	2	0	2	0	5	2	7	0.011379	0.00542233	0.0456333	0.317	0.221	0.434	0.268	0.37	0.227	0
Gh_D12G0086	RINu13710	-0.037	1	-0.017	1	0.019	1	7.41415	9.09067	9.37619	floral homeotic protein (HUA1)	D12	1085429	1085944	1085429	1085720	1085824	1085944	-	AAAAAA	BEST	10	6	7	19	19	15	13	7	9	15	19	21	5	18	12	20	32	18	0.00172033	0.007483	0.00657433	0.237	0.157	0.216	0.339	0.179	0.202	0.129
Gh_A13G1333	RINu13722	0.004	1	-0.164	0.38266	-0.168	0.48286	13.5566	18.2433	14.7148	floral homeotic protein (HUA1)	A13	68736802	68737761	68736802	68736922	68737470	68737761	+	AAAAAA	BEST	42	43	55	66	45	35	34	30	53	40	38	38	26	42	121	25	30	21	0.0100023	0.00489633	0.0456333	0.241	0.323	0.44	0.298	0.283	0.411	0.342
Gh_A06G0041	RINu13734	-0.016	1	-0.057	1	-0.041	1	8.54831	6.96381	8.53135		A06	285768	286023	285768	285831	285948	286023	+	AABAAA	GOOD	14	19	14	41	41	36	4	9	14	45	14	20	5	20	31	36	33	27	0.000537333	0.0170223	0.0257613	0.161	0.207	0.179	0.048	0.265	0.282	0.072
Gh_D02G0976	RINu13745	-0.064	1	-0.048	1	0.016	1	13.0607	12.4381	11.853	Zinc finger C-x8-C-x5-C-x3-H type family protein	D02	22788091	22789378	22788091	22788151	22789168	22789378	+	AABABA	GOOD	5	5	12	16	33	39	8	4	5	40	7	9	2	7	13	29	32	12	0.00136633	0.00551033	0.028164	0.135	0.07	0.133	0.091	0.222	0.217	0.033
Gh_A03G1495	RINu13749	0.001	1	0.012	1	0.012	1	15.2862	52.6719	108.841	hydroxy methylglutaryl CoA reductase 1	A03	95169967	95171221	95169967	95170149	95170235	95171221	-	BAAABA	GOOD	0	0	7	61	50	35	10	12	12	421	103	271	2	5	41	567	523	359	0.00425633	0.000804	0.00136933	0	0	0.113	0.015	0.069	0.027	0.002
Gh_A05G0039	RINu13755	-0.076	0.57012	-0.063	1	0.012	1	18.046	11.5082	17.4904	SPOC domain / Transcription elongation factor S-II protein	A05	622931	623783	622931	623052	623723	623783	+	AAAAAA	BEST	19	12	10	26	35	27	22	25	22	24	35	39	34	17	14	43	45	15	0.004588	0.00221433	0.00698033	0.268	0.146	0.156	0.314	0.263	0.22	0.283
Gh_A09G1022	RINu13765	-0.133	0.0523626	-0.461	4.56024e-06	-0.329	0.145069	7.80118	3.87938	6.41324	Tryptophan/tyrosine permease	A09	60282792	60283056	60282792	60282882	60282999	60283056	+	CABAAB	CKAL-BEST	2	1	4	28	19	16	11	0	8	16	10	10	10	6	24	12	2	8	0.00266533	0.0291503	0.031827	0.039	0.029	0.123	0.279	0	0.31	0.319
Gh_A11G0447	RINu13785	-0.061	1	-0.076	1	-0.015	1	22.9921	10.811	2.80783	LOB domain-containing protein 39	A11	4214114	4214889	4214114	4214605	4214705	4214889	-	AABABA	GOOD	15	32	30	97	101	137	2	11	19	34	20	32	0	3	9	15	10	7	0.00142033	0.0164103	0.0489323	0.085	0.16	0.116	0.034	0.248	0.263	0
Gh_D07G0242	RINu13801	-0.054	0.859653	-0.046	0.787949	0.008	1	9.80108	14.7734	14.2127	pyrroline-5- carboxylate (P5C) reductase	D07	2583213	2584542	2583213	2583305	2584493	2584542	-	AAAAAA	BEST	6	7	9	32	23	13	5	16	14	25	25	16	5	7	27	19	19	26	0.00783033	0.0120023	0.0145453	0.086	0.132	0.257	0.091	0.242	0.304	0.116
Gh_D12G2607	RINu13804	-0.06	7.28308e-07	-0.056	0.000305773	0.005	1	32.2501	42.6323	50.2513	peroxin 14	D12	58902046	58902274	58902046	58902117	58902231	58902274	+	BAAAAA	GOOD	4	4	8	196	163	148	22	21	36	222	156	163	12	7	79	268	189	211	0.000104333	0.000914333	0.007807	0.011	0.014	0.03	0.053	0.071	0.112	0.025
Gh_A11G0085	RINu13805	-0.121	0.000304728	-0.17	4.93911e-05	-0.049	1	7.0846	7.86963	8.53869	SEUSS-like 2	A11	830216	831218	830216	830286	830385	831218	+	CAAABA	GOOD	1	0	0	23	24	33	5	6	5	18	20	30	4	4	20	19	39	21	0.000225333	0.00112233	0.0267963	0.026	0	0	0.144	0.153	0.091	0.113
Gh_D07G0113	RINu13818	-0.297	0.026898	-0.139	0.337613	0.159	0.864952	9.64074	8.41583	12.7794	binding	D07	1279649	1280109	1279649	1279790	1280042	1280109	+	AAAAAA	BEST	25	33	33	35	54	41	37	36	26	37	11	5	45	42	68	30	70	29	0.000704333	0.0407443	0.024501	0.263	0.234	0.287	0.333	0.621	0.722	0.429
Gh_D10G0505	RINu13822	-0.055	0.00477325	-0.034	0.0906701	0.02	1	17.2099	11.947	10.3997	Chaperone DnaJ-domain superfamily protein	D10	4793751	4793969	4793751	4793819	4793912	4793969	+	BAAABA	GOOD	5	7	2	75	111	125	5	18	7	48	87	51	5	2	15	46	51	80	0.000281333	0.000703	0.00160033	0.04	0.038	0.01	0.061	0.113	0.078	0.063
Gh_A08G0629	RINu13838	-0.023	0.154905	-0.021	0.262118	0.002	1	14.517	43.4852	68.9266	Phenazine biosynthesis PhzC/PhzF protein	A08	11793369	11794029	11793369	11793681	11793831	11794029	-	BAAAAA	GOOD	2	2	5	42	72	73	19	6	14	120	122	158	10	13	45	255	360	213	9.03333e-05	0.000614333	0.00200233	0.023	0.014	0.033	0.073	0.024	0.042	0.019
Gh_D06G0173	RINu13841	0.063	0.41311	0.016	1	-0.047	1	7.29025	9.3172	7.39074		D06	1738121	1741640	1738121	1738487	1741469	1741640	-	AABABA	GOOD	16	6	7	25	16	20	4	4	11	19	39	20	6	1	16	30	17	13	0.002631	0.007441	0.035308	0.242	0.158	0.149	0.095	0.049	0.216	0.091
Gh_D08G2628	RINu13865	-0.164	0.192015	-0.151	0.0664622	0.013	1	21.803	41.7045	47.5669		D08	65781313	65781958	65781313	65781676	65781763	65781958	+	AAAAAA	BEST	15	9	23	54	35	33	46	48	59	128	50	34	57	24	194	84	43	130	0.00866533	0.0287373	0.0144083	0.15	0.14	0.306	0.186	0.378	0.524	0.301
Gh_A01G1058	RINu13869	-0.162	0.000261095	-0.109	0.000390529	0.053	1	5.92095	5.72457	8.28714		A01	34236934	34237432	34236934	34237087	34237185	34237432	-	CABAAA	GOOD	3	0	0	21	31	34	4	12	3	14	14	22	8	6	15	37	45	33	0.00213333	0.0189293	0.00526033	0.08	0	0	0.148	0.342	0.076	0.116
Gh_A05G1383	RINu13876	NA	NA	NA	NA	0.047	1	0.0675311	13.5575	26.4016	terpene synthase 04	A05	14358554	14358996	14358554	14358770	14358866	14358996	+	CCAAAA	GOOD	0	0	0	0	0	0	20	6	21	41	13	35	26	16	42	60	80	73	0	0.000641333	0.00590033	0	0	0	0.23	0.22	0.268	0.209
Gh_D09G0630	RINu13880	0.07	0.05096	0.016	1	-0.055	0.340911	16.2673	5.90443	6.39052	lipoamide dehydrogenase 1	D09	29254052	29254351	29254052	29254124	29254237	29254351	-	AAAAAA	BEST	23	42	28	158	91	88	8	11	12	71	86	61	7	18	15	54	46	52	0.00439633	0.000472333	0.003324	0.077	0.209	0.154	0.06	0.068	0.101	0.069
Gh_D12G1504	RINu13887	-0.212	0.360668	-0.005	1	0.207	0.530782	6.6845	6.39348	6.62464	Squamosa promoter-binding protein-like (SBP domain) transcription factor family protein	D12	45442864	45443723	45442864	45443001	45443514	45443723	-	AAABAA	GOOD	19	38	34	23	18	14	20	26	34	3	16	5	14	27	50	11	16	23	0.0193293	0.0347803	0.004359	0.292	0.514	0.548	0.769	0.448	0.773	0.389
Gh_D12G2550	RINu13896	-0.074	0.709161	-0.048	1	0.026	1	5.59999	6.65217	7.60774	golgin candidate 2	D12	58377017	58377640	58377017	58377070	58377582	58377640	-	BAAABA	GOOD	4	7	7	19	22	14	8	9	7	14	14	15	2	6	31	16	26	22	0.002793	0.000741	0.0372253	0.095	0.137	0.2	0.222	0.243	0.189	0.059
Gh_A04G1274	RINu13910	0.08	1	-0.019	1	-0.099	1	7.48773	7.07963	12.9449	ATP/GTP-binding protein family	A04	62789581	62790423	62789581	62789627	62789733	62790423	-	AABBAA	GOOD	6	16	15	5	17	8	15	1	5	8	5	4	10	46	14	20	27	5	0.007299	0.0478143	0.0409063	0.413	0.356	0.524	0.524	0.105	0.423	0.227
Gh_A09G1755	RINu13937	0.046	0.712758	-0.09	0.542682	-0.136	0.155736	18.2763	7.93872	9.08434	Class II aminoacyl-tRNA and biotin synthetases superfamily protein	A09	70921861	70922141	70921861	70921930	70922066	70922141	+	AABAAA	GOOD	17	18	34	41	41	70	15	10	3	46	18	25	17	26	17	25	22	37	0.000149333	0.00697633	0.009147	0.179	0.187	0.203	0.146	0.226	0.059	0.263
Gh_A09G0209	RINu13941	-0.001	1	0.021	0.0449355	0.022	0.523628	41.5684	24.2829	22.1737	thioredoxin 2	A09	6251137	6251568	6251137	6251260	6251418	6251568	-	AABACA	GOOD	13	11	6	191	184	204	5	9	2	178	91	55	0	0	2	121	112	82	0.000100333	0.000324333	4.8e-05	0.033	0.029	0.014	0.014	0.047	0.018	0
Gh_A13G0418	RINu13962	0.034	1	-0.01	1	-0.044	1	11.3072	7.50068	7.38033	fatty acid amide hydrolase	A13	5789289	5789579	5789289	5789393	5789495	5789579	-	AAAAAA	BEST	43	9	44	49	29	38	13	28	29	23	58	35	16	9	35	33	21	20	0.0171163	0.00312433	0.0296123	0.343	0.156	0.408	0.252	0.223	0.331	0.224
Gh_D13G1272	RINu13977	-0.062	0.0745415	-0.026	1	0.035	0.758552	48.1526	24.9347	25.219	Tetratricopeptide repeat (TPR)-like superfamily protein	D13	39073883	39074547	39073883	39074038	39074400	39074547	+	AAACAB	GOOD	136	159	186	8	7	14	73	102	69	3	3	0	80	82	99	6	0	6	0.000625333	0.001552	0.00484133	0.895	0.919	0.869	0.924	0.944	1	0.87
Gh_D02G2132	RINu13992	-0.104	0.910799	-0.008	1	0.096	0.796185	25.109	11.7359	12.9155	Glycine cleavage T-protein family	D02	65450984	65451394	65450984	65451150	65451328	65451394	-	AAAABA	GOOD	20	10	29	44	55	59	9	13	16	44	12	16	2	3	20	26	28	15	0.003924	0.020748	0.0422943	0.185	0.083	0.197	0.093	0.351	0.333	0.037
Gh_D09G2250	RINu14001	0.054	0.753093	0.024	1	-0.03	1	7.01519	4.46612	7.47078	P-loop containing nucleoside triphosphate hydrolases superfamily protein	D09	49750856	49751731	49750856	49750935	49751561	49751731	-	AABAAA	GOOD	14	29	16	28	39	26	5	1	4	10	8	5	10	25	7	19	46	13	0.00126033	0.0131343	9.33333e-06	0.2	0.271	0.235	0.2	0.059	0.286	0.208
Gh_A09G0573	RINu14004	-0.023	1	-0.022	1	0	1	41.3363	229.351	431.381	Caleosin-related family protein	A09	47519926	47520271	47519926	47520052	47520139	47520271	+	ABAAAA	GOOD	51	50	68	0	4	7	470	646	730	29	12	33	567	366	3088	33	15	81	0.005488	0.000954333	0.000484333	1	0.888	0.86	0.911	0.972	0.933	0.916
Gh_A01G0293	RINu14012	-0.081	0.000990992	-0.038	0.0993227	0.044	0.691096	45.9518	33.2509	26.4108	cytochrome P450, family 72, subfamily A, polypeptide 15	A01	3699150	3700047	3699150	3699526	3699612	3700047	+	BAAAAA	GOOD	12	3	12	163	172	152	11	24	12	124	61	73	10	5	22	126	94	89	0.000422333	0.005733	0.00309633	0.045	0.011	0.048	0.053	0.2	0.095	0.048
Gh_D11G1157	RINu14034	-0.044	0.00372132	-0.008	0.624247	0.036	0.0286056	8.44923	24.9362	30.6238	DNAJ heat shock family protein	D11	10690914	10692620	10690914	10691031	10692508	10692620	-	BAAAAA	GOOD	5	1	1	72	76	63	7	18	29	229	131	127	5	11	21	295	227	238	0.000234333	0.00190233	0.000289333	0.034	0.007	0.008	0.015	0.064	0.102	0.008
Gh_A11G2395	RINu14051	-0.039	1	-0.112	0.0786763	-0.074	0.489846	18.7548	12.0953	20.4326	amidase 1	A11	81798642	81799035	81798642	81798768	81798852	81799035	+	BABAAA	GOOD	22	4	13	86	60	95	4	10	10	54	32	32	19	7	68	53	62	83	0.00253333	0.00496133	0.019309	0.141	0.041	0.081	0.045	0.167	0.167	0.187
Gh_A02G1662	RINu14059	-0.046	0.00122412	-0.033	0.00484731	0.013	1	25.6937	15.1402	20.2051		A02	82983133	82984482	82983133	82983327	82984404	82984482	-	BAAABA	GOOD	5	6	4	185	131	160	11	9	16	155	77	76	6	1	33	149	89	121	3.03333e-05	0.000960333	0.00386533	0.013	0.022	0.012	0.034	0.055	0.095	0.02
Gh_D05G2189	RINu14068	0.067	0.736521	-0.057	1	-0.124	0.446991	19.5339	12.2987	21.5881	Transducin/WD40 repeat-like superfamily protein	D05	20713989	20716653	20713989	20714124	20716566	20716653	-	AAAAAA	BEST	12	28	46	19	31	41	14	6	11	15	15	19	15	33	48	17	38	27	0.00358433	0.00581433	0.009243	0.24	0.311	0.359	0.318	0.167	0.224	0.306
Gh_D04G1687	RINu14070	-0.076	0.658187	-0.124	1	-0.048	1	17.3605	6.50566	8.33706	Plastid-lipid associated protein PAP / fibrillin family protein	D04	49003821	49004358	49003821	49003935	49004022	49004358	-	AAAABA	GOOD	11	30	32	70	79	91	8	24	6	24	27	20	3	6	73	20	21	31	0.00317233	0.0124653	0.0775693	0.091	0.194	0.182	0.174	0.36	0.16	0.087
Gh_D05G2804	RINu14078	-0.098	1	-0.137	0.670423	-0.038	1	7.90302	11.5779	15.1529	U2 snRNP auxilliary factor, large subunit, splicing factor	D05	31258441	31259184	31258441	31258515	31258742	31259184	-	ABABAA	GOOD	10	8	16	12	4	27	8	5	20	10	7	3	22	14	32	5	10	32	0.020017	0.0816423	0.0347403	0.294	0.5	0.229	0.286	0.263	0.769	0.688
Gh_D12G2084	RINu14114	-0.023	1	0.022	1	0.045	1	33.9422	23.2782	26.1844	lsd one like 1	D12	53879794	53880469	53879794	53879908	53880405	53880469	-	AAAAAA	BEST	29	56	45	58	41	73	8	46	21	18	46	16	22	14	84	51	38	53	0.0121053	0.0120943	0.0254103	0.2	0.406	0.236	0.182	0.333	0.396	0.177
Gh_D13G1628	RINu14120	0.016	1	-0.008	1	-0.024	1	20.9535	19.0685	14.7167	FAD/NAD(P)-binding oxidoreductase family protein	D13	49488518	49488896	49488518	49488692	49488807	49488896	-	AAAAAA	BEST	43	18	11	99	68	101	28	11	10	68	70	82	14	18	21	67	40	107	0.00483233	0.004519	0.00334233	0.197	0.13	0.058	0.189	0.082	0.065	0.106
Gh_D05G2234	RINu14123	0.071	0.387009	0.018	1	-0.053	0.970969	9.64006	3.0993	2.96791	Plant protein of unknown function (DUF869)	D05	21445956	21447792	21445956	21446158	21446374	21447792	+	AACBBB	GOOD	7	16	8	20	57	33	4	0	0	10	5	4	0	1	7	4	21	8	0.000430333	0.00929633	0.028651	0.149	0.123	0.108	0.167	0	0	0
Gh_A05G0576	RINu14138	-0.142	0.935252	-0.128	0.212432	0.015	1	4.17655	9.74273	12.8199	NAD kinase 1	A05	6186062	6186723	6186062	6186176	6186526	6186723	-	BABBAA	GOOD	0	10	2	8	19	22	6	4	7	15	3	28	6	17	14	26	24	19	0.0120563	0.023491	0.00881433	0	0.208	0.043	0.167	0.4	0.111	0.103
Gh_A12G0670	RINu14139	-0.037	1	-0.025	1	0.012	1	6.10671	8.53271	6.71828	Integrase-type DNA-binding superfamily protein	A12	22939758	22940038	22939758	22939803	22939892	22940038	-	AAAAAA	BEST	18	26	32	33	28	46	18	27	35	27	25	43	20	11	28	13	14	80	0.00327033	0.003007	0.0243443	0.255	0.369	0.304	0.295	0.404	0.339	0.492
Gh_A10G0446	RINu14146	-0.051	1	0.005	1	0.056	1	34.3802	27.9219	41.4865	Leucine-rich repeat transmembrane protein kinase	A10	4553414	4553689	4553414	4553489	4553617	4553689	-	AABABA	GOOD	5	19	14	52	113	141	2	3	8	39	21	14	4	3	20	68	128	76	0.000364	0.0121003	0.00359233	0.049	0.083	0.051	0.027	0.072	0.236	0.031
Gh_A09G1933	RINu14149	-0.045	0.000549178	-0.06	2.34896e-06	-0.015	1	62.1505	43.2315	57.8212	Protein of unknown function (DUF506)	A09	72491643	72492352	72491643	72492063	72492162	72492352	+	AAAAAA	BEST	10	5	5	327	185	226	13	7	19	184	110	99	8	18	52	245	179	176	6.33333e-06	0.00141233	0.00461733	0.018	0.016	0.013	0.041	0.037	0.104	0.019
Gh_A12G2102	RINu14153	-0.046	1	-0.019	1	0.027	1	2.91485	20.8097	24.5967	hydroxyproline-rich glycoprotein family protein	A12	83890846	83893515	83890846	83892106	83893401	83893515	-	CABAAA	GOOD	1	0	1	17	30	9	6	4	15	126	25	53	6	9	11	122	108	68	0.000704333	0.00255033	0.000680333	0.029	0	0.053	0.023	0.074	0.124	0.024
Gh_D13G1761	RINu14154	0.147	3.33793e-08	0.08	0.125695	-0.067	0.00572488	31.4711	32.4877	49.0015	apyrase 2	D13	52402543	52402942	52402543	52402659	52402752	52402942	-	AABABA	GOOD	19	32	15	69	55	58	11	6	2	95	120	112	21	24	4	99	76	82	0.00509633	0.000811	0.00462233	0.145	0.265	0.138	0.067	0.03	0.011	0.116
Gh_D11G1182	RINu14157	0.001	1	-0.033	0.205734	-0.034	0.113356	37.696	55.5537	46.6778	Ribosomal protein L19e family protein	D11	10977014	10978038	10977014	10977137	10977926	10978038	-	AAAAAA	BEST	43	15	24	592	387	418	24	27	27	647	378	485	26	8	76	552	375	223	6.43333e-05	6.43333e-05	0.005583	0.035	0.019	0.028	0.018	0.034	0.027	0.023
Gh_D06G1942	RINu14181	0.016	1	0.023	1	0.007	1	9.09095	24.2208	17.0158	serine/threonine protein kinase 2	D06	60593430	60593725	60593430	60593513	60593604	60593725	+	AAAAAA	BEST	9	9	11	27	36	37	16	16	23	42	69	132	16	12	16	49	67	70	0.000344333	0.00232933	0.00122033	0.172	0.135	0.156	0.192	0.126	0.098	0.169
Gh_D08G2540	RINu14188	0.078	0.260934	0.08	0.218564	0.002	1	28.001	25.493	19.1068	Zn-dependent exopeptidases superfamily protein	D08	65124290	65124803	65124290	65124464	65124647	65124803	-	AAAAAA	BEST	82	67	80	75	132	105	35	27	62	57	107	93	29	51	41	63	83	101	0.005701	0.005733	0.001164	0.353	0.202	0.276	0.235	0.112	0.25	0.187
Gh_D06G2273	RINu14191	0.389	0.076902	0.29	0.216911	-0.098	1	7.13714	9.68796	12.5536		scaffold4085_D06	14105	14632	14105	14172	14308	14632	-	ABAAAB	GOOD	17	15	30	6	0	20	19	5	12	11	18	17	6	10	9	5	2	78	0.0833613	0.0305963	0.111229	0.598	1	0.44	0.475	0.127	0.27	0.386
Gh_D09G1293	RINu14206	-0.021	1	-0.041	1	-0.02	1	10.564	10.2649	11.4237	sorting nexin 1	D09	40083085	40083555	40083085	40083154	40083475	40083555	+	AAAAAA	BEST	28	43	42	44	67	68	34	31	55	60	49	58	45	48	39	85	70	32	1.3e-05	0.002881	0.007732	0.241	0.243	0.236	0.221	0.24	0.322	0.209
Gh_D05G1040	RINu14217	0.007	1	-0.05	0.280845	-0.057	0.220221	10.2915	8.20845	12.5311	EMBRYO DEFECTIVE 140	D05	8785703	8787238	8785703	8785796	8787087	8787238	+	BABAAA	GOOD	6	3	6	34	46	44	3	4	8	52	31	56	7	8	27	62	63	50	0.000619	0.000441	0.00817633	0.081	0.032	0.064	0.028	0.061	0.067	0.053
Gh_A10G2190	RINu14222	-0.116	0.254716	-0.072	0.538895	0.044	1	14.8222	5.53723	7.37871	ATP binding;valine-tRNA ligases;aminoacyl-tRNA ligases;nucleotide binding;ATP binding;aminoacyl-tRNA ligases	A10	100829373	100829763	100829373	100829484	100829625	100829763	+	AAAAAA	BEST	15	11	25	42	57	60	10	14	10	11	19	24	5	18	27	24	21	45	0.00204633	0.005284	0.011317	0.155	0.09	0.177	0.319	0.275	0.177	0.097
Gh_D05G3312	RINu14224	-0.098	2.95758e-07	-0.068	7.01375e-06	0.031	1	16.8323	12.4238	16.7682	protein serine/threonine kinases;protein kinases;ATP binding;sugar binding;kinases;carbohydrate binding	D05	53116831	53117802	53116831	53116982	53117433	53117802	+	CAAABA	GOOD	3	0	1	87	48	64	5	11	23	43	62	51	7	2	37	63	52	100	7.23333e-05	0.00465433	0.005089	0.017	0	0.008	0.055	0.081	0.184	0.053
Gh_D07G0630	RINu14228	-0.132	0.590443	0.005	1	0.137	0.711623	7.23354	5.63532	8.06533	FKBP12 interacting protein 37	D07	7318580	7318796	7318580	7318632	7318734	7318796	+	AAAAAA	BEST	20	16	9	23	31	25	21	12	29	32	17	13	31	12	10	27	32	34	0.006916	0.0266583	0.019489	0.341	0.235	0.177	0.281	0.296	0.571	0.406
Gh_D13G0466	RINu14229	-0.08	0.407392	-0.005	1	0.076	0.963195	17.1806	18.7241	22.9431	Phosphoglycerate mutase family protein	D13	5462017	5462342	5462017	5462079	5462234	5462342	+	AAAAAA	BEST	45	77	65	53	98	62	81	49	50	80	36	34	72	55	120	83	128	71	0.001036	0.00214433	0.0198103	0.298	0.282	0.344	0.336	0.405	0.424	0.303
Gh_A09G0890	RINu14254	-0.01	1	-0.029	1	-0.019	1	8.11808	7.07236	7.8998	histone deacetylase 9	A09	57294912	57295434	57294912	57295003	57295363	57295434	+	AABAAA	GOOD	5	10	8	26	30	52	1	26	4	55	35	37	6	17	15	45	38	45	0.00141633	0.0198013	0.00373333	0.088	0.143	0.071	0.009	0.271	0.051	0.063
Gh_A13G0269	RINu14256	-0.014	1	0.012	0.69787	0.026	0.617184	27.6523	17.2563	27.6068	Protein of unknown function (DUF1423)	A13	3307538	3310487	3307538	3309423	3309900	3310487	+	AAAAAA	BEST	23	24	20	128	136	88	15	32	23	171	84	98	12	22	22	209	133	78	0.000140333	0.00348633	0.002304	0.082	0.081	0.102	0.042	0.16	0.105	0.028
Gh_D08G2361	RINu14261	0.21	0.182751	0.179	0.067151	-0.031	1	3.5322	6.95949	9.45915	Transducin family protein / WD-40 repeat family protein	D08	63425786	63426139	63425786	63425896	63426069	63426139	+	BABBAA	GOOD	4	11	7	9	10	6	7	0	4	18	1	16	5	8	5	20	38	13	0.0107823	0.00693233	0.00118533	0.182	0.355	0.368	0.163	0	0.111	0.111
Gh_A02G0698	RINu14271	-0.146	0.229662	-0.045	1	0.101	0.84921	20.0341	12.0576	13.7815	SEUSS transcriptional co-regulator	A02	11845054	11845434	11845054	11845174	11845385	11845434	+	AAAAAA	BEST	37	54	31	52	77	62	31	17	40	26	26	17	32	43	30	35	53	44	0.00124133	0.0218963	0.000908333	0.262	0.26	0.2	0.373	0.246	0.541	0.314
Gh_D12G1597	RINu14275	-0.093	0.149179	-0.029	0.905847	0.063	0.931806	7.16212	6.59346	10.9809	Protein kinase superfamily protein	D12	47189940	47190388	47189940	47189976	47190343	47190388	-	BAAABA	GOOD	1	1	9	26	31	34	6	8	6	29	16	19	4	2	17	35	46	43	0.00330233	0.00284933	0.005691	0.019	0.016	0.117	0.094	0.2	0.136	0.054
Gh_A07G0166	RINu14276	-0.173	0.0979271	-0.226	0.0823278	-0.053	1	8.56842	39.715	14.5693	tocopherol cyclase, chloroplast / vitamin E deficient 1 (VTE1) / sucrose export defective 1 (SXD1)	A07	2111611	2112071	2111611	2111709	2111841	2112071	-	BAAAAA	GOOD	2	0	5	8	6	9	24	8	26	39	12	25	8	6	32	9	14	16	0.012999	0.00349033	0.027525	0.117	0	0.228	0.247	0.262	0.356	0.321
Gh_A08G1979	RINu14280	0.004	1	0.045	1	0.041	1	5.76564	3.29721	7.85125		A08	100903014	100905196	100903014	100903128	100905066	100905196	+	AAAAAA	BEST	14	37	27	54	58	45	20	10	7	40	32	11	9	54	18	60	88	52	0.004951	0.002857	0.006813	0.115	0.242	0.231	0.2	0.135	0.241	0.07
Gh_D06G2142	RINu14285	-0.046	0.0127048	-0.025	0.899064	0.021	0.446991	35.1399	31.7623	31.563	Protein kinase superfamily protein	D06	63261761	63262059	63261761	63261812	63261918	63262059	-	BAAABA	GOOD	10	4	12	145	137	132	17	31	11	171	119	108	5	4	29	165	158	97	0.000297333	0.00200233	0.00589733	0.039	0.017	0.051	0.055	0.133	0.056	0.017
Gh_D12G2488	RINu14303	-0.09	0.0129587	-0.102	0.0693516	-0.012	1	16.1233	17.8997	23.0076	SEUSS-like 2	D12	57803505	57804886	57803505	57803606	57804817	57804886	-	AAAAAA	BEST	7	5	9	72	68	53	11	20	16	82	40	40	12	8	60	66	94	58	0.000499	0.00511233	0.026388	0.046	0.035	0.078	0.063	0.2	0.167	0.083
Gh_D05G1032	RINu14307	0.017	1	-0.013	1	-0.03	1	18.8788	8.20701	6.05868	Protein phosphatase 2C family protein	D05	8675164	8675406	8675164	8675262	8675326	8675406	-	AABABA	GOOD	14	12	23	61	69	79	3	7	5	17	28	29	4	0	21	22	17	28	0.000930333	0.000534333	0.0309363	0.139	0.109	0.17	0.11	0.149	0.108	0.113
Gh_D01G0547	RINu14316	-0.117	0.29017	-0.042	1	0.075	1	13.4781	3.29418	4.43039	protein serine/threonine kinases;protein kinases;ATP binding;sugar binding;kinases;carbohydrate binding	D01	6893442	6893985	6893442	6893653	6893747	6893985	+	AABABA	GOOD	7	11	7	50	45	51	9	1	7	16	10	9	0	5	15	15	23	22	0.000919	0.019141	0.022204	0.079	0.131	0.078	0.257	0.058	0.324	0
Gh_A02G0979	RINu14334	0.132	0.00736402	0.009	1	-0.122	0.0552598	12.6999	5.71517	7.68288	auxin response factor 9	A02	41940019	41940861	41940019	41940618	41940707	41940861	-	AABAAA	GOOD	20	29	32	55	67	51	4	5	5	31	25	28	16	15	15	38	27	41	0.00249233	0.000361	0.00136133	0.186	0.214	0.283	0.075	0.112	0.101	0.209
Gh_D07G2405	RINu14343	-0.088	1	-0.37	0.0106055	-0.282	0.140883	13.4772	10.2191	13.7089	hydroxyproline-rich glycoprotein family protein	scaffold4170_D07	32149	34792	32149	33444	33959	34792	-	BBBAAA	GOOD	5	1	2	10	4	6	1	5	6	9	5	6	5	13	20	5	5	5	0.00203233	0.0261333	0.0292973	0.2	0.111	0.143	0.053	0.333	0.333	0.333
Gh_A03G0708	RINu14346	-0.026	0.829319	-0.01	0.560209	0.016	1	34.354	19.1845	22.7377	Sec14p-like phosphatidylinositol transfer family protein	A03	27182859	27183841	27182859	27183251	27183705	27183841	-	BAAABA	GOOD	10	2	1	59	44	54	8	5	7	60	41	48	5	0	21	55	26	98	0.00134433	3.03333e-05	0.00236233	0.078	0.022	0.009	0.063	0.057	0.068	0.043
Gh_A03G1033	RINu14357	-0.001	1	-0.079	0.0954657	-0.078	0.130848	7.8325	8.7341	9.11268	plant UBX domain-containing protein 2	A03	72350639	72352077	72350639	72350918	72351837	72352077	+	BAAAAA	GOOD	6	4	8	43	20	24	11	11	12	48	64	44	16	12	31	50	34	47	0.00157733	0.000424333	0.00364133	0.065	0.091	0.143	0.103	0.079	0.12	0.138
Gh_A11G2347	RINu14386	0.038	0.0759088	-0.019	1	-0.057	0.0832503	50.9745	47.406	53.0907	evolutionarily conserved C-terminal region 2	A11	80430549	80431279	80430549	80430626	80431236	80431279	-	BACAAA	GOOD	4	32	21	90	114	97	4	4	1	60	24	24	13	14	15	51	97	55	0.002767	0.000903	0.000829	0.022	0.123	0.098	0.032	0.077	0.02	0.113
Gh_A02G0750	RINu14388	-0.007	0.84815	-0.088	0.00757207	-0.08	0.025046	3.42206	12.6635	12.5306	Eukaryotic aspartyl protease family protein	A02	13971561	13971806	13971561	13971646	13971733	13971806	-	CABAAA	GOOD	1	1	1	18	27	11	4	0	6	41	67	47	10	11	10	57	33	57	0.000247	0.00154633	0.00182533	0.034	0.023	0.054	0.058	0	0.075	0.1
Gh_A01G1260	RINu14396	0.084	0.444841	-0.057	1	-0.141	0.56016	35.8167	25.4861	26.5469	quinolinate phoshoribosyltransferase	A01	75046867	75047280	75046867	75046936	75047170	75047280	+	AAAAAA	BEST	82	115	138	42	50	61	39	55	36	32	30	22	46	104	126	34	41	19	0.000511	0.00260433	0.033367	0.494	0.535	0.531	0.379	0.478	0.45	0.404
Gh_D02G1892	RINu14433	-0.026	1	-0.108	0.229149	-0.082	0.996925	13.2686	17.8183	13.746	RAB geranylgeranyl transferase beta subunit 1	D02	62492179	62492618	62492179	62492246	62492501	62492618	-	AABAAA	GOOD	5	12	12	53	35	44	14	3	12	32	27	32	6	15	55	31	49	39	0.00275033	0.004557	0.0312103	0.045	0.146	0.12	0.179	0.053	0.158	0.088
Gh_D06G1819	RINu14438	-0.065	1	0.07	1	0.135	0.85608	50.6703	82.3538	65.7067	arginine/serine-rich zinc knuckle-containing protein 33	D06	58398261	58398675	58398261	58398458	58398594	58398675	+	AAAAAA	BEST	43	21	33	30	17	23	66	94	130	84	37	49	29	26	137	91	33	47	0.000432	0.0270103	0.0556023	0.429	0.393	0.429	0.292	0.571	0.582	0.143
Gh_A05G1877	RINu14444	0.016	1	0.032	1	0.017	1	10.0609	11.9284	9.92561	Chaperone DnaJ-domain superfamily protein	A05	19649295	19650495	19649295	19649350	19650118	19650495	+	AAAABA	GOOD	6	11	5	43	21	40	12	6	8	34	46	50	6	2	18	49	22	58	0.00711433	0.002311	0.00238033	0.065	0.208	0.059	0.15	0.061	0.074	0.058
Gh_A02G0604	RINu14452	-0.155	0.328862	-0.073	0.592087	0.081	1	14.8469	23.5753	17.7393		A02	9399932	9400667	9399932	9400066	9400540	9400667	+	AAAAAA	BEST	14	17	31	90	35	45	20	76	85	108	37	65	30	22	90	92	47	64	0.00878433	0.047788	0.0211263	0.072	0.195	0.256	0.085	0.507	0.395	0.14
Gh_D03G0810	RINu14462	-0.02	1	-0.061	0.0189654	-0.04	0.134924	34.8578	11.6764	13.5022	DC1 domain-containing protein	D03	27751037	27752186	27751037	27751619	27751700	27752186	-	AABABA	GOOD	6	20	14	193	118	205	4	7	4	109	32	32	12	3	22	80	32	58	0.001651	0.00260133	0.00546433	0.02	0.099	0.043	0.023	0.125	0.075	0.089
Gh_D02G1208	RINu14466	-0.118	0.0136483	-0.037	0.250164	0.081	0.835475	10.7401	6.45067	8.43923	nudix hydrolase homolog 4	D02	37855839	37856299	37855839	37856024	37856106	37856299	+	AAAAAA	BEST	15	12	31	140	154	200	12	13	43	121	34	65	8	8	47	78	78	128	0.000469	0.0145203	0.00563333	0.065	0.048	0.091	0.06	0.199	0.3	0.062
Gh_A07G0965	RINu14477	-0.012	1	0.013	1	0.025	1	6.1815	4.20187	7.2891	ARM repeat superfamily protein	A07	18160930	18161363	18160930	18161061	18161344	18161363	+	AAAAAA	BEST	13	5	7	5	10	6	11	17	11	9	11	10	19	10	32	13	10	31	0.0333763	0.001731	0.002449	0.565	0.2	0.368	0.379	0.436	0.355	0.422
Gh_A03G0341	RINu14495	-0.035	0.825264	-0.143	0.262222	-0.108	0.793216	4.96834	8.45175	5.40841	ACT domain-containing protein	A03	6135543	6135786	6135543	6135644	6135731	6135786	-	BAAAAA	GOOD	2	6	0	8	6	14	9	10	18	20	34	34	8	10	24	25	10	23	0.038719	0.002317	0.0167503	0.137	0.388	0	0.222	0.157	0.251	0.169
Gh_D13G1742	RINu14501	0.106	1	0.026	1	-0.08	1	5.50941	9.01431	18.9043	cellulose synthase like E1	D13	52163262	52163828	52163262	52163472	52163696	52163828	-	BABAAA	GOOD	4	11	13	11	5	17	10	3	4	11	8	10	17	11	62	15	36	50	0.0355063	0.00747033	0.0192303	0.154	0.524	0.277	0.312	0.158	0.167	0.362
Gh_A10G0957	RINu14548	0.041	0.0125934	0.022	0.250113	-0.019	1	21.37	5.55298	6.63444	Haloacid dehalogenase-like hydrolase (HAD) superfamily protein	A10	22336380	22337789	22336380	22336801	22337746	22337789	+	AACABA	GOOD	5	12	12	54	90	110	0	0	1	20	17	13	0	0	5	22	35	24	9.1e-05	0.000456333	0.00294533	0.044	0.063	0.052	0	0	0.037	0
Gh_D10G0645	RINu14552	0.062	1	-0.078	1	-0.14	1	7.7913	3.99896	4.51607	Pex2/Pex12 N-terminal domain-containing protein / zinc finger (C3HC4-type RING finger) family protein	D10	6964400	6965234	6964400	6964518	6965067	6965234	+	AAAAAB	GOOD	10	9	9	13	5	8	12	10	10	13	13	10	5	7	14	12	3	4	0.00968933	0.000793	0.0598093	0.278	0.474	0.36	0.316	0.278	0.333	0.172
Gh_A05G1005	RINu14562	-0.009	0.914513	0	1	0.009	0.452515	25.6965	62.247	73.5861	hydroxycinnamoyl-CoA shikimate/quinate hydroxycinnamoyl transferase	A05	10015580	10019004	10015580	10016468	10018550	10019004	-	BAAAAA	GOOD	4	6	4	158	148	138	7	20	18	412	211	437	8	7	20	575	562	283	1.73333e-05	0.000356333	0.000252333	0.012	0.02	0.014	0.008	0.045	0.02	0.007
Gh_D01G0138	RINu14564	-0.036	0.281639	-0.059	0.350194	-0.023	1	5.24704	9.41742	6.35882	translocase of the outer mitochondrial membrane 40	D01	1018328	1018554	1018328	1018397	1018470	1018554	+	CAAABA	GOOD	4	2	4	37	18	19	5	33	29	45	120	117	14	4	6	38	23	26	0.00100933	0.002149	0.00230533	0.068	0.07	0.124	0.07	0.156	0.143	0.199
Gh_D08G2540	RINu14565	0.145	2.32312e-05	0.065	0.428555	-0.08	0.116701	28.001	25.493	19.1068	Zn-dependent exopeptidases superfamily protein	D08	65122854	65124020	65122854	65123076	65123879	65124020	-	AAAAAA	BEST	82	67	80	113	116	77	35	27	60	90	161	161	29	51	37	63	61	100	0.00357733	0.00230533	0.00532433	0.266	0.224	0.342	0.163	0.077	0.157	0.187
Gh_A02G1631	RINu14570	0.07	0.332613	0.015	1	-0.055	1	7.8621	7.41971	8.29256	Transducin/WD40 repeat-like superfamily protein	A02	82749307	82749573	82749307	82749407	82749506	82749573	-	AABABA	GOOD	12	23	13	32	53	38	9	4	4	25	27	24	10	4	12	16	26	39	0.000332333	0.002811	0.009099	0.184	0.207	0.171	0.178	0.082	0.091	0.274
Gh_D11G1583	RINu14594	-0.097	0.117852	-0.076	1	0.021	1	29.2286	38.8968	88.702	cellulose synthase-like B4	D11	16368223	16368632	16368223	16368338	16368419	16368632	-	AAAAAA	BEST	23	10	34	85	103	73	37	28	52	128	43	88	50	38	229	261	268	165	0.00757433	0.00573333	0.0476843	0.15	0.059	0.233	0.158	0.298	0.278	0.111
Gh_A06G0033	RINu14619	0.134	0.0238117	0.113	0.151754	-0.02	0.647058	3.95097	32.0907	41.4579	Pathogenesis-related thaumatin superfamily protein	A06	248229	249841	248229	248410	249083	249841	-	BABAAA	GOOD	1	10	4	7	15	7	16	2	17	182	73	95	15	19	38	159	163	173	0.00971633	0.001168	0.000825333	0.067	0.25	0.222	0.042	0.014	0.082	0.045
Gh_A13G0414	RINu14620	-0.042	0.0309072	-0.046	0.0120591	-0.004	1	13.3696	27.4603	32.5739	Undecaprenyl pyrophosphate synthetase family protein	A13	5699194	5699617	5699194	5699462	5699555	5699617	+	CABAAA	GOOD	1	0	2	25	34	38	4	2	12	71	42	55	9	6	18	73	105	116	0.000277333	0.00255833	0.000762333	0.024	0	0.032	0.034	0.029	0.119	0.071
Gh_D11G0678	RINu14627	-0.013	1	-0.108	0.0227338	-0.094	0.177699	43.4518	18.4108	15.3224	cofactor assembly of complex C	D11	5897879	5898285	5897879	5898032	5898160	5898285	-	AABABA	GOOD	6	10	13	186	166	177	1	8	9	99	61	83	6	3	30	60	72	32	0.000114333	0.001057	0.0301103	0.017	0.031	0.038	0.005	0.066	0.055	0.051
Gh_D06G0686	RINu14683	-0.069	0.226409	-0.134	0.0916927	-0.065	1	6.38796	13.7007	10.1083	gamma-glutamyl transpeptidase 4	D06	11852604	11853648	11852604	11852936	11853554	11853648	-	CABAAA	GOOD	2	4	3	20	29	19	1	10	7	12	18	22	8	6	33	34	43	23	0.000163	0.00785633	0.037363	0.048	0.065	0.073	0.04	0.217	0.137	0.105
Gh_D03G0962	RINu14701	-0.077	1	0.027	1	0.104	0.94227	10.5658	13.4069	16.6466	FUS3-complementing gene 2	D03	32985119	32985378	32985119	32985234	32985329	32985378	-	BAAABA	GOOD	1	20	13	51	35	24	5	18	28	64	26	25	4	5	44	60	42	54	0.0195463	0.0342843	0.0262503	0.012	0.259	0.249	0.046	0.298	0.407	0.039
Gh_A09G1373	RINu14704	0.024	1	-0.008	1	-0.032	1	4.96219	4.98732	5.91303	Transcription factor DP	A09	66834342	66835317	66834342	66834405	66835273	66835317	-	AABABA	GOOD	7	13	23	26	34	45	11	1	11	27	28	19	4	8	11	32	20	14	0.001807	0.011377	0.0124363	0.119	0.16	0.204	0.169	0.018	0.224	0.059
Gh_A11G0308	RINu14718	0.07	0.000301587	0.063	0.00904943	-0.007	1	15.2298	66.4003	32.4406	reversibly glycosylated polypeptide 3	A11	2854857	2855456	2854857	2855026	2855111	2855456	+	AAAABA	GOOD	14	7	15	83	49	57	11	24	20	522	252	279	4	3	30	231	175	149	0.000996333	0.000511	0.00353633	0.097	0.084	0.144	0.013	0.057	0.044	0.011
Gh_A13G0660	RINu14720	-0.284	0.0573493	-0.019	1	0.265	0.130165	10.6551	18.0014	18.2039	RING/FYVE/PHD zinc finger superfamily protein	A13	19732227	19732544	19732227	19732340	19732454	19732544	-	ABABAA	GOOD	8	6	15	11	4	7	20	37	37	4	6	12	15	13	104	15	12	37	0.016891	0.00532233	0.019764	0.293	0.46	0.549	0.74	0.778	0.637	0.363
Gh_A08G1453	RINu14734	0.124	0.101655	0.041	1	-0.083	0.470225	10.423	8.46488	10.4545	Membrane trafficking VPS53 family protein	A08	90412616	90413597	90412616	90412741	90413526	90413597	-	AABAAA	GOOD	7	31	27	25	52	34	8	1	1	20	8	12	8	28	12	28	60	24	0.00671433	0.00469233	0.00164033	0.123	0.23	0.284	0.167	0.059	0.04	0.125
Gh_A05G1092	RINu14741	-0.022	0.569748	-0.039	0.00119704	-0.017	0.0820369	15.3394	17.7562	30.705	phytochrome-associated protein 1	A05	11124104	11124937	11124104	11124379	11124698	11124937	+	CABAAA	GOOD	4	2	3	118	71	77	1	13	7	187	75	101	5	12	45	169	118	191	6.33333e-06	0.00150633	0.002073	0.017	0.014	0.019	0.003	0.08	0.033	0.015
Gh_A07G0166	RINu14748	-0.039	0.127946	-0.053	0.12822	-0.013	1	8.56842	39.715	14.5693	tocopherol cyclase, chloroplast / vitamin E deficient 1 (VTE1) / sucrose export defective 1 (SXD1)	A07	2111901	2112495	2111901	2112071	2112418	2112495	-	BAAABA	GOOD	5	1	1	61	27	38	12	11	13	167	65	80	4	1	18	65	49	39	0.000190333	0.000576333	0.009508	0.039	0.018	0.013	0.035	0.078	0.075	0.03
[truncated: 9,748 more rows]
[truncated: 13 more columns]

## Sheet: DAS of CK_HA
gene	code	dPSI-CKHA	FDR-CKHA	dPSI-CKAL	FDR-CKAL	dPSI-HAAL	FDR-HAAL	FPKM-CK-AVE	FPKM-HA-AVE	FPKM-AL-AVE	desc	chr	pos1	pos2	pos3	pos4	pos5	pos6	strand	CK_HA_AL_TYPE	TAG	IJC-CK-1	IJC-CK-2	IJC-CK-3	SJC-CK-1	SJC-CK-2	SJC-CK-3	IJC-HA-1	IJC-HA-2	IJC-HA-3	SJC-HA-1	SJC-HA-2	SJC-HA-3	IJC-AL-1	IJC-AL-2	IJC-AL-3	SJC-AL-1	SJC-AL-2	SJC-AL-3	st-ck	st-ha	st-al	PSI-CK-1	PSI-CK-2	PSI-CK-3	PSI-HA-1	PSI-HA-2	PSI-HA-3	PSI-AL-1
[truncated: 1,096 more rows]
[truncated: 13 more columns]

[truncated: 3 more sheets: DAS of CK_AL, expression of HA DAS, expression of AL DAS]
