# Supplementary material for: Differential Transcription and Alternative Splicing in Cotton Underly Specialized Defense Responses Against Pests
Source: Front Plant Sci. 2020 Sep 15;11:573131. doi: 10.3389/fpls.2020.573131 (PMC7533563; doi:10.3389/fpls.2020.573131)
Supplement: Supplementary file 9 [file DataSheet_9.xlsx]

## Sheet: GO enrichment of DAS genes
GO term	P_value	EnrichmentScore	HitsGenesCountsInSelectedSet	HitsGenesCountsInBackground	AllGenesCountsInSelectedSet	AllGenesCountsInBackground	GenesOfSelectedSetInGOterm	corrected p-value(BH method)	Treatment
mRNA processing	3.10074e-06	5.33159	12	149	683	45215	Gh_D10G0900,Gh_D05G2804,Gh_D11G2241,Gh_A10G0933,Gh_D04G0785,Gh_D06G1819,Gh_D07G0560,Gh_D03G0452,Gh_A13G0202,Gh_A06G0936,Gh_A07G0492,Gh_A03G0665,	0.0042139	HA
mRNA processing	3.3932e-05	5.67798	9	149	481	45215	Gh_D06G1819,Gh_A05G3569,Gh_A06G0936,Gh_D05G2804,Gh_A10G0933,Gh_A07G0492,Gh_A03G0665,Gh_D03G0962,Gh_A10G1868,	0.0395307	AL
cellular response to acid chemical	0.000157319	2.4781	21	561	683	45215	Gh_D12G2750,Gh_A13G0301,Gh_A08G0694,Gh_D05G1946,Gh_D11G1242,Gh_A11G1757,Gh_D01G1406,Gh_D08G1403,Gh_A05G0601,Gh_A10G0774,Gh_A07G1843,Gh_A10G1465,Gh_A13G0891,Gh_D08G1685,Gh_D09G0600,Gh_A12G2686,Gh_D05G3876,Gh_D02G0790,Gh_A08G2199,Gh_D08G0811,Gh_A11G1248,	0.0356327	HA
cellular response to acid chemical	0.00773235	2.1783	13	561	481	45215	Gh_D07G1543,Gh_A05G0285,Gh_A11G3023,Gh_D02G2079,Gh_A08G0694,Gh_D05G0732,Gh_D08G1685,Gh_A11G1757,Gh_D04G0893,Gh_A03G1664,Gh_A10G0774,Gh_D08G0811,Gh_A02G0609,	0.264947	AL
RNA splicing	0.000710295	3.77092	9	158	683	45215	Gh_D13G2369,Gh_D10G0900,Gh_D09G1768,Gh_A10G0933,Gh_D04G0785,Gh_D06G1819,Gh_A13G0202,Gh_A06G0936,Gh_A06G0214,	0.0689494	HA
RNA splicing	0.0273976	2.97475	5	158	481	45215	Gh_D06G1819,Gh_A06G0936,Gh_A10G0933,Gh_D05G2780,Gh_A10G1868,	0.309885	AL
dephosphorylation	0.000916564	3.12535	11	233	683	45215	Gh_A03G1618,Gh_D05G1124,Gh_D06G0465,Gh_A13G1484,Gh_D04G1656,Gh_A09G2109,Gh_D11G0267,Gh_D12G0834,Gh_A07G0033,Gh_D13G1801,Gh_A12G2276,	0.0732712	HA
dephosphorylation	0.00370558	3.22754	8	233	481	45215	Gh_A05G1006,Gh_A03G1618,Gh_A02G0535,Gh_A07G0033,Gh_A12G2253,Gh_D05G1124,Gh_D06G0465,Gh_A11G0382,	0.187696	AL
response to osmotic stress	0.000982314	1.91094	28	970	683	45215	Gh_A11G0926,Gh_A05G1048,Gh_A10G0236,Gh_D05G1946,Gh_D05G0440,Gh_A05G1922,Gh_A09G0878,Gh_A11G1757,Gh_D05G2675,Gh_D06G0266,Gh_A05G1997,Gh_D12G2435,Gh_A12G1963,Gh_D03G0861,Gh_D13G2479,Gh_A09G0573,Gh_D08G1685,Gh_A12G0257,Gh_A07G1385,Gh_D10G0215,Gh_D08G1750,Gh_D11G1068,Gh_D05G3876,Gh_A09G0536,Gh_A12G2299,Gh_A13G1399,Gh_D12G2593,Gh_D05G2155,	0.0741647	HA
response to osmotic stress	0.00866919	1.84128	19	970	481	45215	Gh_A11G0926,Gh_A11G3023,Gh_D07G0242,Gh_D02G2079,Gh_A10G0236,Gh_D08G1685,Gh_A12G0257,Gh_A06G0660,Gh_D05G0440,Gh_A07G0187,Gh_A11G1757,Gh_D06G0266,Gh_A09G0536,Gh_D05G3782,Gh_Sca005165G01,Gh_A07G0585,Gh_A05G1997,Gh_A03G1664,Gh_D12G2549,	0.258964	AL
cellular response to abiotic stimulus	0.00123887	3.83772	8	138	683	45215	Gh_D07G2406,Gh_A08G0694,Gh_D08G1403,Gh_A07G1843,Gh_A10G1465,Gh_D05G3876,Gh_D08G0811,Gh_A11G1248,	0.0765281	HA
cellular response to abiotic stimulus	0.0604161	2.7247	4	138	481	45215	Gh_D07G1543,Gh_D07G2406,Gh_A08G0694,Gh_D08G0811,	0.424005	AL
rhythmic process	0.0027843	3.37328	8	157	683	45215	Gh_A10G0236,Gh_D07G2406,Gh_D11G0580,Gh_A13G0891,Gh_D09G0600,Gh_A12G0257,Gh_D10G0215,Gh_A02G0300,	0.0995754	HA
rhythmic process	0.00153127	4.19118	7	157	481	45215	Gh_A09G2251,Gh_A10G0236,Gh_D07G2406,Gh_A12G0257,Gh_D03G0118,Gh_A02G0300,Gh_Sca005165G01,	0.297321	AL
cellular amino acid metabolic process	0.00506737	1.87108	21	743	683	45215	Gh_D08G0224,Gh_A04G1479,Gh_A09G1788,Gh_D04G0708,Gh_D07G2353,Gh_D02G0079,Gh_A13G1488,Gh_D05G3122,Gh_Sca004851G02,Gh_D12G2422,Gh_A08G0597,Gh_D03G0266,Gh_A05G2063,Gh_A09G0386,Gh_D01G0424,Gh_A06G1788,Gh_A08G0800,Gh_D11G2157,Gh_A05G2925,Gh_A08G0165,Gh_D09G2314,	0.10931	HA
cellular amino acid metabolic process	0.000169679	2.53034	20	743	481	45215	Gh_A05G0285,Gh_A08G0595,Gh_A09G2475,Gh_D07G0242,Gh_A13G1501,Gh_D03G0266,Gh_A03G2187,Gh_A12G2491,Gh_D04G0708,Gh_A07G0187,Gh_A08G0800,Gh_A09G1755,Gh_A12G2168,Gh_A06G1328,Gh_A05G2925,Gh_D07G2099,Gh_D02G0079,Gh_A13G1488,Gh_A13G1245,Gh_D09G2314,	0.0988381	AL
