# Supplementary material for: Differential Transcription and Alternative Splicing in Cotton Underly Specialized Defense Responses Against Pests
Source: Front Plant Sci. 2020 Sep 15;11:573131. doi: 10.3389/fpls.2020.573131 (PMC7533563; doi:10.3389/fpls.2020.573131)
Supplement: Supplementary file 10 [file DataSheet_10.xlsx]

## Sheet: PSI of U1 and SR proteins
gene	AS events	PSI.CK.1	PSI.CK.2	PSI.CK.3	PSI.HA.1	PSI.HA.2	PSI.HA.3	PSI.AL.1	PSI.AL.2	PSI.AL.3	FDR.CK/HA	FDR.CK/AL
Gh_A06G0214	RINu21629	0.106	0.261	0.236	0.088	0.028	0.015	0.099	0.363	0.12	0.000213876	1
Gh_D10G0900	A5Nu2317	0.087	0.076	0.185	0.121	0.247	0.297	0.128	0.051	0.368	0.0285582	0.786808
Gh_A06G0936	A5Nu7507	0.012	0.023	0.051	0.056	0.111	0.101	0.059	0.034	0.169	0.0251456	0.00832902
Gh_A13G0202	RINu60178	0.069	0.077	0.14	0.122	0.291	0.202	0.108	0.028	0.227	0.0214439	0.747224
Gh_D06G1819	A3Nu3734	0.072	0.063	0.109	0.079	0.151	0.17	0.061	0.088	0.298	0.0366361	0.211543
Gh_D13G2369	RINu76698	0.012	0.063	0.06	0.177	0.271	0.342	0.055	0.123	0.31	0.000447337	0.00447867
